# Supplementary material for: trans-Chlorido­(4-fluoro­benzene­thiol­ato-κS)bis­(tri­phenyl­phosphane-κP)palladium(II) methanol hemisolvate
Source: Acta Crystallogr Sect E Struct Rep Online. 2014 Feb 12;70(Pt 3):m92–3. doi: 10.1107/S1600536814002499 (PMC3998499; doi:10.1107/S1600536814002499)
Supplement: Supplementary file 1 [file e-70-00m92-sup1.cif]

##############################################################################
#                                                                            #
# This CIF contains the data in a paper accepted for publication in          #
# Acta Crystallographica Section E. It conforms to the requirements of       #
# Notes for Authors for Acta Crystallographica Section E, and has been       #
# peer reviewed under the auspices of the IUCr Commission on Journals.       #
#                                                                            #
# Full details of the Crystallographic Information File format               #
# are given in the paper "The Crystallographic Information File (CIF):       #
# a New Standard Archive File for Crystallography" by S. R. Hall, F. H.      #
# Allen and I. D. Brown [Acta Cryst. (1991), A47, 655-685].                  #
#                                                                            #
# The current version of the core CIF dictionary is obtainable from          #
# ftp://ftp.iucr.org/pub/cif_core.dic.                                       #
#                                                                            #
# Software is freely available for graphical display of the structure(s)     #
# in this CIF. For information consult the CIF software page                 #
# http://www.iucr.org/resources/cif/software.                                #
#                                                                            #
# This file may be used for bona fide research purposes within the           #
# scientific community so long as proper attribution is given to the journal # 
# article from which it was obtained.                                        #
#                                                                            #
##############################################################################
data_I
_audit_creation_method     SHELXL-2013
_journal_date_recd_electronic     2014-01-24
_journal_date_accepted     2014-02-03
_journal_name_full     'Acta Crystallographica, Section E'
_journal_year     2014
_journal_volume     70
_journal_issue      3
_journal_page_first     m92
_journal_page_last     m93
_journal_paper_category     QM
_journal_paper_doi     10.1107/S1600536814002499
_journal_coeditor_code     HP2065
_publ_contact_author_name     'Alcives Avila-Sorrosa'
_publ_contact_author_address
;
Escuela Nacional de Ciencias Biol\'ogicas
IPN
Departamento de Qu\'imica Org\'anica
Caprio y Plan de Ayala S/N
Colonia Santo Tom\'as
11340 M\'exico DF
Mexico
;
_publ_contact_author_email     'aavilas@ipn.mx'
_publ_contact_author_fax     '+52 5556162203'
_publ_contact_author_phone     '+52 5556224514'
_publ_section_title
;\
<i>trans</i>-Chlorido(4-fluorobenzenethiolato-\k<i>S</i>)\
bis(triphenylphosphane-\k<i>P</i>)palladium(II) methanol hemisolvate
;
_publ_section_title_footnote     .
loop_
    _publ_author_name
    _publ_author_footnote
    _publ_author_address
    'Avila-Sorrosa, Alcives' .
;
Escuela Nacional de Ciencias Biol\'ogicas, IPN,
Departamento de Qu\'imica Org\'anica, Caprio y Plan de Ayala S/N,
Colonia Santo Tom\'as, 11340 M\'exico DF
Mexico
;
    'Santacruz-Ju\'arez, Ericka' .
;
Universidad Polit\'ecnica de Tlaxcala,
Av. Universidad Polit\'ecnica de Tlaxcala No. 1,
San Pedro Xalcaltzinco Municipio de Tepeyanco, Tlaxcala, CP 90180,
Mexico
;
    'Reyes-Arellano, Alicia' .
;
Escuela Nacional de Ciencias Biol\'ogicas, IPN,
Departamento de Qu\'imica Org\'anica, Caprio y Plan de Ayala S/N,
Colonia Santo Tom\'as, 11340 M\'exico DF
Mexico
;
    'Reyes-Mart\'inez, Reyna' .
;
Instituto de Qu\'imica
Universidad Nacional Aut\'onoma de M\'exico
Circuito exterior, Ciudad Universitaria,
M\'exico, DF 04510
Mexico
;
    'Morales-Morales, David' .
;
Instituto de Qu\'imica
Universidad Nacional Aut\'onoma de M\'exico
Circuito exterior, Ciudad Universitaria,
M\'exico, DF 04510
Mexico
;
_database_code_depnum_ccdc_archive     'CCDC 984868'
_chemical_name_systematic
;\
<i>trans</i>-Chlorido(4-fluorobenzenethiolato-\
\k<i>S</i>)bis(triphenylphosphane-\k<i>P</i>)palladium(II) methanol hemisolvate
;
_chemical_name_common     ?
_chemical_formula_moiety     'C42 H34 Cl F P2 Pd S, 0.5(C H4 O)'
_chemical_formula_sum     'C42.50 H36 Cl F O0.50 P2 Pd S'
_chemical_formula_iupac     '[Pd(C6 H4 F S) Cl (C18 H15 P)2], 0.5C H4 O'
_chemical_formula_weight     809.56
_chemical_melting_point     ?
_shelx_space_group_comment
;
The symmetry employed for this shelxl refinement is uniquely defined
by the following loop, which should always be used as a source of
symmetry information in preference to the above space-group names.
They are only intended as comments.
;
_space_group_crystal_system     monoclinic
_space_group_name_H-M_alt     'P 21/c'
_space_group_name_Hall     '-P 2ybc'
loop_
    _space_group_symop_operation_xyz
    'x, y, z'
    '-x, y+1/2, -z+1/2'
    '-x, -y, -z'
    'x, -y-1/2, z-1/2'
_cell_length_a     18.9189(16)
_cell_length_b     9.6909(8)
_cell_length_c     21.6179(18)
_cell_angle_alpha     90
_cell_angle_beta     106.2120(10)
_cell_angle_gamma     90
_cell_volume     3805.8(6)
_cell_formula_units_Z     4
_cell_measurement_reflns_used     8442
_cell_measurement_theta_min     2.32
_cell_measurement_theta_max     25.05
_cell_measurement_temperature     298(2)
_exptl_crystal_description     'plates'
_exptl_crystal_colour     'dark-pink'
_exptl_crystal_size_max     0.304
_exptl_crystal_size_mid     0.198
_exptl_crystal_size_min     0.076
_exptl_crystal_density_diffrn     1.413
_exptl_crystal_density_meas     ?
_exptl_crystal_density_method     ?
_exptl_crystal_F_000     1652
_exptl_absorpt_coefficient_mu     0.732
_exptl_absorpt_correction_type     multi-scan
_exptl_absorpt_process_details     '(SADABS; Sheldrick, 2008)'
_shelx_estimated_absorpt_T_min     0.808
_shelx_estimated_absorpt_T_max     0.946
_exptl_absorpt_correction_T_min     0.8223
_exptl_absorpt_correction_T_max     0.9473
_exptl_special_details     ?
_diffrn_ambient_temperature     298(2)
_diffrn_radiation_type     MoK\a
_diffrn_radiation_wavelength     0.71073
_diffrn_radiation_monochromator     graphite
_diffrn_measurement_device_type     'Bruker SMART APEX CCD'
_diffrn_measurement_method     '\w-scans'
_diffrn_detector_area_resol_mean     8.333
_diffrn_reflns_number     30189
_diffrn_reflns_av_R_equivalents     0.0522
_diffrn_reflns_theta_min     1.962
_diffrn_reflns_theta_max     25.370
_diffrn_reflns_theta_full     25.242
_diffrn_measured_fraction_theta_max     0.994
_diffrn_measured_fraction_theta_full     0.996
_diffrn_reflns_limit_h_min     -22
_diffrn_reflns_limit_h_max     22
_diffrn_reflns_limit_k_min     -11
_diffrn_reflns_limit_k_max     11
_diffrn_reflns_limit_l_min     -26
_diffrn_reflns_limit_l_max     26
_refine_special_details     ?
_reflns_number_total     6950
_reflns_number_gt     5392
_reflns_threshold_expression     I>2\s(I)
_refine_ls_structure_factor_coef     Fsqd
_refine_ls_matrix_type     full
_refine_ls_R_factor_all     0.0606
_refine_ls_R_factor_gt     0.0430
_refine_ls_wR_factor_gt     0.1014
_refine_ls_wR_factor_ref     0.1103
_refine_ls_goodness_of_fit_ref     1.021
_refine_ls_restrained_S_all     1.022
_refine_ls_number_reflns     6950
_refine_ls_number_parameters     469
_refine_ls_number_restraints     33
_refine_ls_hydrogen_treatment     constr
_refine_ls_weighting_scheme     calc
_refine_ls_weighting_details
                      'w=1/[\s^2^(Fo^2^)+(0.0613P)^2^] where P=(Fo^2^+2Fc^2^)/3'
_atom_sites_solution_hydrogens     mixed
_atom_sites_solution_primary     direct
_atom_sites_solution_secondary     difmap
_refine_ls_shift/su_max     0.000
_refine_ls_shift/su_mean     0.000
_refine_diff_density_max     0.571
_refine_diff_density_min     -0.278
_refine_ls_extinction_method     none
_refine_ls_extinction_coef     .
loop_
    _atom_type_symbol
    _atom_type_description
    _atom_type_scat_dispersion_real
    _atom_type_scat_dispersion_imag
    _atom_type_scat_source
    'C' 'C' 0.0033 0.0016
                         'International Tables Vol C Tables 4.2.6.8 and 6.1.1.4'
    'H' 'H' 0.0000 0.0000
                         'International Tables Vol C Tables 4.2.6.8 and 6.1.1.4'
    'O' 'O' 0.0106 0.0060
                         'International Tables Vol C Tables 4.2.6.8 and 6.1.1.4'
    'F' 'F' 0.0171 0.0103
                         'International Tables Vol C Tables 4.2.6.8 and 6.1.1.4'
    'P' 'P' 0.1023 0.0942
                         'International Tables Vol C Tables 4.2.6.8 and 6.1.1.4'
    'S' 'S' 0.1246 0.1234
                         'International Tables Vol C Tables 4.2.6.8 and 6.1.1.4'
    'Cl' 'Cl' 0.1484 0.1585
                         'International Tables Vol C Tables 4.2.6.8 and 6.1.1.4'
    'Pd' 'Pd' -0.9988 1.0072
                         'International Tables Vol C Tables 4.2.6.8 and 6.1.1.4'
_computing_data_collection     'SMART (Bruker, 2007)'
_computing_cell_refinement     'SAINT (Bruker, 2007)'
_computing_data_reduction     'SAINT (Bruker, 2007)'
_computing_structure_solution     'SHELXTL (Sheldrick, 2008)'
_computing_structure_refinement     'SHELXL97 (Sheldrick, 2008)'
_computing_molecular_graphics
;
ORTEP-3 for Windows (Farrugia, 2012) and DIAMOND (Brandenburg,
2006)
;
_computing_publication_material
                             'SHELXTL (Sheldrick, 2008) and PLATON (Spek, 2009)'
loop_
    _atom_site_type_symbol
    _atom_site_label
    _atom_site_fract_x
    _atom_site_fract_y
    _atom_site_fract_z
    _atom_site_U_iso_or_equiv
    _atom_site_adp_type
    _atom_site_calc_flag
    _atom_site_occupancy
    _atom_site_disorder_assembly
    _atom_site_disorder_group
    Pd Pd1 0.24393(2) 0.02208(3) 0.14849(2) 0.04003(11) Uani d 1 . .
    Cl Cl1 0.19542(6) 0.18164(10) 0.06730(5) 0.0558(3) Uani d 1 . .
    S S1 0.29295(6) -0.13516(10) 0.22852(5) 0.0519(2) Uani d 1 . .
    P P1 0.15593(5) 0.09096(10) 0.19997(5) 0.0437(2) Uani d 1 . .
    P P2 0.33009(5) -0.06767(10) 0.10028(5) 0.0424(2) Uani d 1 . .
    F F1 0.44844(17) 0.1686(4) 0.46211(14) 0.1094(11) Uani d 1 . .
    C C1 0.3380(2) -0.0375(4) 0.29652(19) 0.0517(10) Uani d 1 . .
    C C2 0.3650(2) 0.0954(5) 0.2943(2) 0.0615(11) Uani d 1 . .
    H H2 0.3584 0.1383 0.2547 0.074 Uiso calc 1 . .
    C C3 0.4012(2) 0.1645(5) 0.3494(2) 0.0658(12) Uani d 1 . .
    H H3 0.4181 0.2540 0.3473 0.079 Uiso calc 1 . .
    C C4 0.4120(2) 0.1002(6) 0.4074(2) 0.0736(13) Uani d 1 . .
    C C5 0.3885(3) -0.0311(6) 0.4122(2) 0.0740(13) Uani d 1 . .
    H H5 0.3977 -0.0742 0.4521 0.089 Uiso calc 1 . .
    C C6 0.3510(2) -0.0987(5) 0.3569(2) 0.0623(11) Uani d 1 . .
    H H6 0.3338 -0.1876 0.3599 0.075 Uiso calc 1 . .
    C C7 0.1691(2) 0.0487(4) 0.28479(19) 0.0495(9) Uani d 1 . .
    C C8 0.1943(2) 0.1436(5) 0.33324(19) 0.0658(12) Uani d 1 . .
    H H8 0.2035 0.2338 0.3230 0.079 Uiso calc 1 . .
    C C9 0.2059(3) 0.1061(7) 0.3973(2) 0.0877(16) Uani d 1 . .
    H H9 0.2233 0.1714 0.4295 0.105 Uiso calc 1 . .
    C C10 0.1924(3) -0.0239(8) 0.4135(3) 0.098(2) Uani d 1 . .
    H H10 0.2003 -0.0483 0.4565 0.117 Uiso calc 1 . .
    C C11 0.1666(3) -0.1204(6) 0.3652(3) 0.0883(16) Uani d 1 . .
    H H11 0.1560 -0.2095 0.3759 0.106 Uiso calc 1 . .
    C C12 0.1564(2) -0.0862(5) 0.3015(2) 0.0677(12) Uani d 1 . .
    H H12 0.1411 -0.1529 0.2696 0.081 Uiso calc 1 . .
    C C13 0.1360(2) 0.2754(4) 0.19518(17) 0.0507(9) Uani d 1 . .
    C C14 0.0647(3) 0.3255(5) 0.1726(2) 0.0717(13) Uani d 1 . .
    H H14 0.0255 0.2641 0.1600 0.086 Uiso calc 1 . .
    C C15 0.0516(4) 0.4662(6) 0.1687(3) 0.1000(19) Uani d 1 . .
    H H15 0.0037 0.4986 0.1526 0.120 Uiso calc 1 . .
    C C16 0.1081(5) 0.5574(6) 0.1883(3) 0.099(2) Uani d 1 . .
    H H16 0.0987 0.6518 0.1858 0.119 Uiso calc 1 . .
    C C17 0.1799(4) 0.5098(5) 0.2121(3) 0.0893(17) Uani d 1 . .
    H H17 0.2186 0.5716 0.2266 0.107 Uiso calc 1 . .
    C C18 0.1931(3) 0.3675(5) 0.2140(2) 0.0670(12) Uani d 1 . .
    H H18 0.2412 0.3350 0.2281 0.080 Uiso calc 1 . .
    C C19 0.0685(2) 0.0080(4) 0.1601(2) 0.0574(11) Uani d 1 . .
    C C20 0.0565(3) -0.0437(5) 0.0987(2) 0.0761(14) Uani d 1 . .
    H H20 0.0931 -0.0360 0.0779 0.091 Uiso calc 1 . .
    C C21 -0.0097(3) -0.1070(7) 0.0675(3) 0.103(2) Uani d 1 . .
    H H21 -0.0182 -0.1391 0.0255 0.123 Uiso calc 1 . .
    C C22 -0.0624(3) -0.1214(8) 0.0995(3) 0.117(2) Uani d 1 . .
    H H22 -0.1064 -0.1657 0.0793 0.141 Uiso calc 1 . .
    C C23 -0.0514(3) -0.0726(8) 0.1596(3) 0.116(2) Uani d 1 . .
    H H23 -0.0876 -0.0830 0.1808 0.139 Uiso calc 1 . .
    C C24 0.0138(3) -0.0069(6) 0.1899(3) 0.0874(17) Uani d 1 . .
    H H24 0.0208 0.0278 0.2313 0.105 Uiso calc 1 . .
    C C25 0.4207(2) -0.0086(4) 0.14525(19) 0.0488(9) Uani d 1 . .
    C C26 0.4425(2) 0.1222(4) 0.1350(2) 0.0678(12) Uani d 1 . .
    H H26 0.4125 0.1769 0.1029 0.081 Uiso calc 1 . .
    C C27 0.5096(3) 0.1733(5) 0.1729(3) 0.0836(15) Uani d 1 . .
    H H27 0.5242 0.2621 0.1657 0.100 Uiso calc 1 . .
    C C28 0.5541(3) 0.0943(6) 0.2205(3) 0.0838(16) Uani d 1 . .
    H H28 0.5993 0.1287 0.2447 0.101 Uiso calc 1 . .
    C C29 0.5330(3) -0.0320(6) 0.2322(2) 0.0754(14) Uani d 1 . .
    H H29 0.5628 -0.0841 0.2655 0.091 Uiso calc 1 . .
    C C30 0.4664(2) -0.0865(5) 0.1947(2) 0.0625(11) Uani d 1 . .
    H H30 0.4525 -0.1752 0.2028 0.075 Uiso calc 1 . .
    C C31 0.33212(19) -0.2558(4) 0.09877(16) 0.0434(8) Uani d 1 . .
    C C32 0.3926(2) -0.3279(4) 0.09171(19) 0.0536(10) Uani d 1 . .
    H H32 0.4351 -0.2801 0.0910 0.064 Uiso calc 1 . .
    C C33 0.3907(3) -0.4696(4) 0.0857(2) 0.0641(11) Uani d 1 . .
    H H33 0.4318 -0.5175 0.0817 0.077 Uiso calc 1 . .
    C C34 0.3277(3) -0.5392(4) 0.0857(2) 0.0674(12) Uani d 1 . .
    H H34 0.3263 -0.6347 0.0815 0.081 Uiso calc 1 . .
    C C35 0.2672(3) -0.4707(4) 0.0917(2) 0.0601(11) Uani d 1 . .
    H H35 0.2246 -0.5193 0.0913 0.072 Uiso calc 1 . .
    C C36 0.2691(2) -0.3287(4) 0.09834(18) 0.0530(10) Uani d 1 . .
    H H36 0.2278 -0.2819 0.1025 0.064 Uiso calc 1 . .
    C C37 0.3254(2) -0.0314(4) 0.01670(19) 0.0487(9) Uani d 1 . .
    C C38 0.2591(3) -0.0288(4) -0.0293(2) 0.0655(12) Uani d 1 . .
    H H38 0.2160 -0.0342 -0.0167 0.079 Uiso calc 1 . .
    C C39 0.2546(3) -0.0181(5) -0.0945(2) 0.0776(14) Uani d 1 . .
    H H39 0.2090 -0.0179 -0.1252 0.093 Uiso calc 1 . .
    C C40 0.3169(3) -0.0081(5) -0.1131(3) 0.0799(15) Uani d 1 . .
    H H40 0.3138 0.0013 -0.1566 0.096 Uiso calc 1 . .
    C C41 0.3848(3) -0.0118(6) -0.0684(3) 0.0891(17) Uani d 1 . .
    H H41 0.4274 -0.0064 -0.0817 0.107 Uiso calc 1 . .
    C C42 0.3896(3) -0.0232(5) -0.0041(2) 0.0780(14) Uani d 1 . .
    H H42 0.4356 -0.0257 0.0260 0.094 Uiso calc 1 . .
    O O1 0.0542(7) 1.0384(15) 0.5041(6) 0.077(4) Uani d 0.25 A -1
    H H1 0.0112 1.0626 0.4896 0.115 Uiso d 0.25 A -1
    C C43 0.0682(13) 0.889(3) 0.5018(13) 0.071(4) Uani d 0.25 A -1
    H H43A 0.0231 0.8397 0.4971 0.086 Uiso calc 0.25 A -1
    H H43B 0.1036 0.8617 0.5409 0.086 Uiso calc 0.25 A -1
    H H43C 0.0869 0.8698 0.4658 0.086 Uiso calc 0.25 A -1
    O O1B 0.0386(8) 0.928(2) 0.5026(8) 0.084(4) Uani d 0.25 B -2
    H H1B 0.0521 0.9888 0.4820 0.125 Uiso d 0.25 B -2
    C C43B 0.0690(11) 0.808(2) 0.4885(10) 0.079(4) Uani d 0.25 B -2
    H H43D 0.0340 0.7605 0.4542 0.094 Uiso calc 0.25 B -2
    H H43E 0.0821 0.7499 0.5260 0.094 Uiso calc 0.25 B -2
    H H43F 0.1123 0.8284 0.4752 0.094 Uiso calc 0.25 B -2
loop_
    _atom_site_aniso_label
    _atom_site_aniso_U_11
    _atom_site_aniso_U_22
    _atom_site_aniso_U_33
    _atom_site_aniso_U_12
    _atom_site_aniso_U_13
    _atom_site_aniso_U_23
    Pd1 0.04087(17) 0.03949(17) 0.03993(17) -0.00118(12) 0.01160(12)
                                                                    -0.00155(12)
    Cl1 0.0686(6) 0.0477(6) 0.0503(6) 0.0034(5) 0.0151(5) 0.0052(4)
    S1 0.0627(6) 0.0458(5) 0.0468(6) 0.0065(5) 0.0147(5) 0.0020(4)
    P1 0.0414(5) 0.0484(6) 0.0416(5) -0.0008(4) 0.0119(4) -0.0012(4)
    P2 0.0429(5) 0.0412(5) 0.0446(5) -0.0017(4) 0.0147(4) -0.0026(4)
    F1 0.100(2) 0.147(3) 0.0691(19) -0.022(2) 0.0042(17) -0.0266(19)
    C1 0.047(2) 0.056(2) 0.053(2) 0.0114(18) 0.0148(18) 0.0026(19)
    C2 0.055(2) 0.069(3) 0.060(3) 0.003(2) 0.016(2) 0.006(2)
    C3 0.054(3) 0.076(3) 0.064(3) -0.011(2) 0.011(2) -0.008(2)
    C4 0.058(3) 0.102(4) 0.053(3) -0.002(3) 0.002(2) -0.016(3)
    C5 0.072(3) 0.095(4) 0.049(3) 0.017(3) 0.008(2) 0.007(3)
    C6 0.069(3) 0.066(3) 0.052(3) 0.011(2) 0.018(2) 0.005(2)
    C7 0.046(2) 0.059(3) 0.046(2) 0.0070(18) 0.0166(18) 0.0041(19)
    C8 0.074(3) 0.078(3) 0.045(2) 0.021(2) 0.015(2) -0.005(2)
    C9 0.089(4) 0.118(5) 0.054(3) 0.032(3) 0.015(3) -0.008(3)
    C10 0.099(4) 0.146(6) 0.051(3) 0.033(4) 0.027(3) 0.027(4)
    C11 0.090(4) 0.102(4) 0.077(4) 0.008(3) 0.029(3) 0.038(3)
    C12 0.068(3) 0.077(3) 0.057(3) 0.000(2) 0.017(2) 0.007(2)
    C13 0.064(3) 0.052(2) 0.041(2) 0.006(2) 0.0214(19) -0.0009(18)
    C14 0.075(3) 0.068(3) 0.070(3) 0.021(2) 0.016(2) 0.001(2)
    C15 0.123(5) 0.085(4) 0.088(4) 0.049(4) 0.024(4) 0.004(3)
    C16 0.171(7) 0.058(3) 0.076(4) 0.031(4) 0.045(4) 0.009(3)
    C17 0.134(5) 0.067(4) 0.076(4) -0.018(3) 0.045(4) -0.008(3)
    C18 0.078(3) 0.055(3) 0.073(3) -0.003(2) 0.029(3) 0.000(2)
    C19 0.048(2) 0.069(3) 0.052(3) -0.0102(19) 0.010(2) 0.003(2)
    C20 0.067(3) 0.094(4) 0.064(3) -0.030(3) 0.013(2) -0.005(3)
    C21 0.093(4) 0.137(5) 0.068(3) -0.055(4) 0.005(3) -0.010(3)
    C22 0.084(4) 0.173(7) 0.083(4) -0.069(4) 0.002(3) 0.009(4)
    C23 0.054(3) 0.208(7) 0.083(4) -0.041(4) 0.013(3) 0.023(5)
    C24 0.053(3) 0.145(5) 0.063(3) -0.022(3) 0.014(2) -0.003(3)
    C25 0.050(2) 0.044(2) 0.054(2) -0.0033(17) 0.0162(19) -0.0112(18)
    C26 0.060(3) 0.052(3) 0.095(3) -0.006(2) 0.027(2) -0.005(2)
    C27 0.078(3) 0.062(3) 0.118(5) -0.028(3) 0.039(3) -0.026(3)
    C28 0.052(3) 0.093(4) 0.104(4) -0.022(3) 0.019(3) -0.046(4)
    C29 0.060(3) 0.095(4) 0.066(3) -0.010(3) 0.008(2) -0.022(3)
    C30 0.057(3) 0.069(3) 0.057(3) -0.011(2) 0.009(2) -0.009(2)
    C31 0.048(2) 0.042(2) 0.039(2) -0.0035(16) 0.0102(16) -0.0041(16)
    C32 0.047(2) 0.053(2) 0.061(3) 0.0034(18) 0.0162(19) 0.001(2)
    C33 0.068(3) 0.053(3) 0.072(3) 0.016(2) 0.020(2) 0.000(2)
    C34 0.089(4) 0.042(2) 0.071(3) 0.001(2) 0.023(3) -0.002(2)
    C35 0.070(3) 0.046(2) 0.067(3) -0.018(2) 0.025(2) -0.006(2)
    C36 0.051(2) 0.053(2) 0.060(3) -0.0027(18) 0.022(2) -0.0062(19)
    C37 0.057(2) 0.042(2) 0.049(2) 0.0004(18) 0.019(2) 0.0006(17)
    C38 0.067(3) 0.070(3) 0.061(3) -0.004(2) 0.019(2) -0.007(2)
    C39 0.081(3) 0.093(4) 0.053(3) 0.010(3) 0.008(3) -0.001(2)
    C40 0.109(4) 0.080(4) 0.056(3) 0.009(3) 0.031(3) 0.007(2)
    C41 0.086(4) 0.126(5) 0.067(3) 0.007(3) 0.040(3) 0.013(3)
    C42 0.061(3) 0.112(4) 0.064(3) 0.004(3) 0.021(2) 0.007(3)
    O1 0.051(6) 0.131(10) 0.048(5) -0.026(7) 0.014(5) 0.006(7)
    C43 0.040(7) 0.134(10) 0.045(6) -0.025(9) 0.020(7) 0.000(8)
    O1B 0.055(7) 0.153(11) 0.048(5) -0.042(8) 0.023(6) 0.003(7)
    C43B 0.051(7) 0.141(12) 0.045(8) -0.036(9) 0.016(6) 0.022(9)
_geom_special_details
;
All e.s.d.'s (except the e.s.d. in the dihedral angle between two l.s. planes)
are estimated using the full covariance matrix. The cell e.s.d.'s are taken
into account individually in the estimation of e.s.d.'s in distances, angles
and torsion angles; correlations between e.s.d.'s in cell parameters are only
used when they are defined by crystal symmetry. An approximate (isotropic)
treatment of cell e.s.d.'s is used for estimating e.s.d.'s involving l.s.
planes.
;
loop_
    _geom_bond_atom_site_label_1
    _geom_bond_atom_site_label_2
    _geom_bond_site_symmetry_2
    _geom_bond_distance
    _geom_bond_publ_flag
    Pd1 S1 . 2.2976(10) ?
    Pd1 Cl1 . 2.3269(10) ?
    Pd1 P2 . 2.3342(10) ?
    Pd1 P1 . 2.3432(10) ?
    S1 C1 . 1.756(4) ?
    P1 C13 . 1.824(4) ?
    P1 C19 . 1.825(4) ?
    P1 C7 . 1.827(4) ?
    P2 C25 . 1.812(4) ?
    P2 C37 . 1.818(4) ?
    P2 C31 . 1.824(4) ?
    F1 C4 . 1.364(5) ?
    C1 C2 . 1.391(6) ?
    C1 C6 . 1.392(6) ?
    C2 C3 . 1.371(6) ?
    C2 H2 . 0.9300 ?
    C3 C4 . 1.362(6) ?
    C3 H3 . 0.9300 ?
    C4 C5 . 1.362(7) ?
    C5 C6 . 1.374(6) ?
    C5 H5 . 0.9300 ?
    C6 H6 . 0.9300 ?
    C7 C8 . 1.375(6) ?
    C7 C12 . 1.394(6) ?
    C8 C9 . 1.389(6) ?
    C8 H8 . 0.9300 ?
    C9 C10 . 1.351(8) ?
    C9 H9 . 0.9300 ?
    C10 C11 . 1.386(8) ?
    C10 H10 . 0.9300 ?
    C11 C12 . 1.376(6) ?
    C11 H11 . 0.9300 ?
    C12 H12 . 0.9300 ?
    C13 C18 . 1.372(6) ?
    C13 C14 . 1.388(6) ?
    C14 C15 . 1.384(7) ?
    C14 H14 . 0.9300 ?
    C15 C16 . 1.361(9) ?
    C15 H15 . 0.9300 ?
    C16 C17 . 1.390(9) ?
    C16 H16 . 0.9300 ?
    C17 C18 . 1.400(7) ?
    C17 H17 . 0.9300 ?
    C18 H18 . 0.9300 ?
    C19 C24 . 1.370(6) ?
    C19 C20 . 1.376(6) ?
    C20 C21 . 1.389(6) ?
    C20 H20 . 0.9300 ?
    C21 C22 . 1.368(8) ?
    C21 H21 . 0.9300 ?
    C22 C23 . 1.345(8) ?
    C22 H22 . 0.9300 ?
    C23 C24 . 1.380(7) ?
    C23 H23 . 0.9300 ?
    C24 H24 . 0.9300 ?
    C25 C26 . 1.369(5) ?
    C25 C30 . 1.394(6) ?
    C26 C27 . 1.396(6) ?
    C26 H26 . 0.9300 ?
    C27 C28 . 1.368(7) ?
    C27 H27 . 0.9300 ?
    C28 C29 . 1.333(7) ?
    C28 H28 . 0.9300 ?
    C29 C30 . 1.398(6) ?
    C29 H29 . 0.9300 ?
    C30 H30 . 0.9300 ?
    C31 C36 . 1.384(5) ?
    C31 C32 . 1.385(5) ?
    C32 C33 . 1.380(5) ?
    C32 H32 . 0.9300 ?
    C33 C34 . 1.368(6) ?
    C33 H33 . 0.9300 ?
    C34 C35 . 1.362(6) ?
    C34 H34 . 0.9300 ?
    C35 C36 . 1.384(5) ?
    C35 H35 . 0.9300 ?
    C36 H36 . 0.9300 ?
    C37 C38 . 1.366(6) ?
    C37 C42 . 1.410(6) ?
    C38 C39 . 1.394(6) ?
    C38 H38 . 0.9300 ?
    C39 C40 . 1.349(7) ?
    C39 H39 . 0.9300 ?
    C40 C41 . 1.376(7) ?
    C40 H40 . 0.9300 ?
    C41 C42 . 1.371(7) ?
    C41 H41 . 0.9300 ?
    C42 H42 . 0.9300 ?
    O1 C43 . 1.47(2) ?
    O1 H1 . 0.8200 ?
    C43 H43A . 0.9600 ?
    C43 H43B . 0.9600 ?
    C43 H43C . 0.9600 ?
    O1B C43B . 1.37(2) ?
    O1B H1B . 0.8199 ?
    C43B H43D . 0.9600 ?
    C43B H43E . 0.9600 ?
    C43B H43F . 0.9600 ?
loop_
    _geom_angle_atom_site_label_1
    _geom_angle_atom_site_label_2
    _geom_angle_atom_site_label_3
    _geom_angle_site_symmetry_1
    _geom_angle_site_symmetry_3
    _geom_angle
    _geom_angle_publ_flag
    S1 Pd1 Cl1 . . 179.44(4) ?
    S1 Pd1 P2 . . 84.47(4) ?
    Cl1 Pd1 P2 . . 95.07(4) ?
    S1 Pd1 P1 . . 91.28(4) ?
    Cl1 Pd1 P1 . . 89.20(4) ?
    P2 Pd1 P1 . . 174.61(4) ?
    C1 S1 Pd1 . . 105.81(14) ?
    C13 P1 C19 . . 105.03(19) ?
    C13 P1 C7 . . 104.19(17) ?
    C19 P1 C7 . . 103.12(19) ?
    C13 P1 Pd1 . . 114.53(12) ?
    C19 P1 Pd1 . . 108.71(14) ?
    C7 P1 Pd1 . . 119.79(12) ?
    C25 P2 C37 . . 104.38(18) ?
    C25 P2 C31 . . 107.68(17) ?
    C37 P2 C31 . . 99.83(16) ?
    C25 P2 Pd1 . . 108.49(12) ?
    C37 P2 Pd1 . . 121.69(13) ?
    C31 P2 Pd1 . . 113.66(12) ?
    C2 C1 C6 . . 117.1(4) ?
    C2 C1 S1 . . 124.6(3) ?
    C6 C1 S1 . . 118.2(3) ?
    C3 C2 C1 . . 121.4(4) ?
    C3 C2 H2 . . 119.3 ?
    C1 C2 H2 . . 119.3 ?
    C4 C3 C2 . . 119.1(4) ?
    C4 C3 H3 . . 120.5 ?
    C2 C3 H3 . . 120.5 ?
    C5 C4 C3 . . 122.0(4) ?
    C5 C4 F1 . . 119.0(5) ?
    C3 C4 F1 . . 119.0(5) ?
    C4 C5 C6 . . 118.6(4) ?
    C4 C5 H5 . . 120.7 ?
    C6 C5 H5 . . 120.7 ?
    C5 C6 C1 . . 121.7(4) ?
    C5 C6 H6 . . 119.1 ?
    C1 C6 H6 . . 119.1 ?
    C8 C7 C12 . . 118.5(4) ?
    C8 C7 P1 . . 122.4(3) ?
    C12 C7 P1 . . 119.0(3) ?
    C7 C8 C9 . . 120.6(5) ?
    C7 C8 H8 . . 119.7 ?
    C9 C8 H8 . . 119.7 ?
    C10 C9 C8 . . 120.9(5) ?
    C10 C9 H9 . . 119.6 ?
    C8 C9 H9 . . 119.6 ?
    C9 C10 C11 . . 119.1(5) ?
    C9 C10 H10 . . 120.4 ?
    C11 C10 H10 . . 120.4 ?
    C12 C11 C10 . . 120.8(5) ?
    C12 C11 H11 . . 119.6 ?
    C10 C11 H11 . . 119.6 ?
    C11 C12 C7 . . 119.9(5) ?
    C11 C12 H12 . . 120.0 ?
    C7 C12 H12 . . 120.0 ?
    C18 C13 C14 . . 119.0(4) ?
    C18 C13 P1 . . 119.2(3) ?
    C14 C13 P1 . . 121.8(3) ?
    C15 C14 C13 . . 120.4(5) ?
    C15 C14 H14 . . 119.8 ?
    C13 C14 H14 . . 119.8 ?
    C16 C15 C14 . . 120.6(6) ?
    C16 C15 H15 . . 119.7 ?
    C14 C15 H15 . . 119.7 ?
    C15 C16 C17 . . 120.1(5) ?
    C15 C16 H16 . . 120.0 ?
    C17 C16 H16 . . 120.0 ?
    C16 C17 C18 . . 119.0(6) ?
    C16 C17 H17 . . 120.5 ?
    C18 C17 H17 . . 120.5 ?
    C13 C18 C17 . . 120.9(5) ?
    C13 C18 H18 . . 119.6 ?
    C17 C18 H18 . . 119.6 ?
    C24 C19 C20 . . 118.1(4) ?
    C24 C19 P1 . . 121.9(3) ?
    C20 C19 P1 . . 120.0(3) ?
    C19 C20 C21 . . 120.9(5) ?
    C19 C20 H20 . . 119.6 ?
    C21 C20 H20 . . 119.6 ?
    C22 C21 C20 . . 119.0(5) ?
    C22 C21 H21 . . 120.5 ?
    C20 C21 H21 . . 120.5 ?
    C23 C22 C21 . . 121.0(5) ?
    C23 C22 H22 . . 119.5 ?
    C21 C22 H22 . . 119.5 ?
    C22 C23 C24 . . 119.8(5) ?
    C22 C23 H23 . . 120.1 ?
    C24 C23 H23 . . 120.1 ?
    C19 C24 C23 . . 121.2(5) ?
    C19 C24 H24 . . 119.4 ?
    C23 C24 H24 . . 119.4 ?
    C26 C25 C30 . . 118.4(4) ?
    C26 C25 P2 . . 119.2(3) ?
    C30 C25 P2 . . 122.1(3) ?
    C25 C26 C27 . . 119.9(5) ?
    C25 C26 H26 . . 120.1 ?
    C27 C26 H26 . . 120.1 ?
    C28 C27 C26 . . 120.7(5) ?
    C28 C27 H27 . . 119.6 ?
    C26 C27 H27 . . 119.6 ?
    C29 C28 C27 . . 120.1(4) ?
    C29 C28 H28 . . 119.9 ?
    C27 C28 H28 . . 119.9 ?
    C28 C29 C30 . . 120.4(5) ?
    C28 C29 H29 . . 119.8 ?
    C30 C29 H29 . . 119.8 ?
    C25 C30 C29 . . 120.4(4) ?
    C25 C30 H30 . . 119.8 ?
    C29 C30 H30 . . 119.8 ?
    C36 C31 C32 . . 118.6(3) ?
    C36 C31 P2 . . 119.2(3) ?
    C32 C31 P2 . . 121.9(3) ?
    C33 C32 C31 . . 120.7(4) ?
    C33 C32 H32 . . 119.6 ?
    C31 C32 H32 . . 119.6 ?
    C34 C33 C32 . . 119.4(4) ?
    C34 C33 H33 . . 120.3 ?
    C32 C33 H33 . . 120.3 ?
    C35 C34 C33 . . 121.0(4) ?
    C35 C34 H34 . . 119.5 ?
    C33 C34 H34 . . 119.5 ?
    C34 C35 C36 . . 119.8(4) ?
    C34 C35 H35 . . 120.1 ?
    C36 C35 H35 . . 120.1 ?
    C35 C36 C31 . . 120.4(4) ?
    C35 C36 H36 . . 119.8 ?
    C31 C36 H36 . . 119.8 ?
    C38 C37 C42 . . 117.7(4) ?
    C38 C37 P2 . . 120.4(3) ?
    C42 C37 P2 . . 121.3(3) ?
    C37 C38 C39 . . 121.4(4) ?
    C37 C38 H38 . . 119.3 ?
    C39 C38 H38 . . 119.3 ?
    C40 C39 C38 . . 119.7(5) ?
    C40 C39 H39 . . 120.1 ?
    C38 C39 H39 . . 120.1 ?
    C39 C40 C41 . . 120.7(5) ?
    C39 C40 H40 . . 119.7 ?
    C41 C40 H40 . . 119.7 ?
    C42 C41 C40 . . 119.9(5) ?
    C42 C41 H41 . . 120.0 ?
    C40 C41 H41 . . 120.0 ?
    C41 C42 C37 . . 120.5(5) ?
    C41 C42 H42 . . 119.7 ?
    C37 C42 H42 . . 119.7 ?
    C43 O1 H1 . . 115.9 ?
    O1 C43 H43A . . 109.5 ?
    O1 C43 H43B . . 109.5 ?
    H43A C43 H43B . . 109.5 ?
    O1 C43 H43C . . 109.5 ?
    H43A C43 H43C . . 109.5 ?
    H43B C43 H43C . . 109.5 ?
    C43B O1B H1B . . 106.1 ?
    O1B C43B H43D . . 109.5 ?
    O1B C43B H43E . . 109.5 ?
    H43D C43B H43E . . 109.5 ?
    O1B C43B H43F . . 109.5 ?
    H43D C43B H43F . . 109.5 ?
    H43E C43B H43F . . 109.5 ?
loop_
    _geom_torsion_atom_site_label_1
    _geom_torsion_atom_site_label_2
    _geom_torsion_atom_site_label_3
    _geom_torsion_atom_site_label_4
    _geom_torsion_site_symmetry_1
    _geom_torsion_site_symmetry_2
    _geom_torsion_site_symmetry_3
    _geom_torsion_site_symmetry_4
    _geom_torsion
    _geom_torsion_publ_flag
    Pd1 S1 C1 C2 . . . . -24.8(4) ?
    Pd1 S1 C1 C6 . . . . 158.4(3) ?
    C6 C1 C2 C3 . . . . -1.6(6) ?
    S1 C1 C2 C3 . . . . -178.5(3) ?
    C1 C2 C3 C4 . . . . 1.3(6) ?
    C2 C3 C4 C5 . . . . 0.6(7) ?
    C2 C3 C4 F1 . . . . 179.5(4) ?
    C3 C4 C5 C6 . . . . -1.9(7) ?
    F1 C4 C5 C6 . . . . 179.2(4) ?
    C4 C5 C6 C1 . . . . 1.5(7) ?
    C2 C1 C6 C5 . . . . 0.3(6) ?
    S1 C1 C6 C5 . . . . 177.4(3) ?
    C13 P1 C7 C8 . . . . -28.2(4) ?
    C19 P1 C7 C8 . . . . -137.7(3) ?
    Pd1 P1 C7 C8 . . . . 101.5(3) ?
    C13 P1 C7 C12 . . . . 154.7(3) ?
    C19 P1 C7 C12 . . . . 45.2(4) ?
    Pd1 P1 C7 C12 . . . . -75.6(3) ?
    C12 C7 C8 C9 . . . . -0.7(6) ?
    P1 C7 C8 C9 . . . . -177.8(3) ?
    C7 C8 C9 C10 . . . . -0.5(7) ?
    C8 C9 C10 C11 . . . . 0.0(8) ?
    C9 C10 C11 C12 . . . . 1.6(8) ?
    C10 C11 C12 C7 . . . . -2.8(7) ?
    C8 C7 C12 C11 . . . . 2.3(6) ?
    P1 C7 C12 C11 . . . . 179.5(4) ?
    C19 P1 C13 C18 . . . . -171.9(3) ?
    C7 P1 C13 C18 . . . . 80.0(3) ?
    Pd1 P1 C13 C18 . . . . -52.7(3) ?
    C19 P1 C13 C14 . . . . 7.6(4) ?
    C7 P1 C13 C14 . . . . -100.4(3) ?
    Pd1 P1 C13 C14 . . . . 126.8(3) ?
    C18 C13 C14 C15 . . . . 0.4(7) ?
    P1 C13 C14 C15 . . . . -179.1(4) ?
    C13 C14 C15 C16 . . . . -1.5(8) ?
    C14 C15 C16 C17 . . . . 0.4(9) ?
    C15 C16 C17 C18 . . . . 1.6(8) ?
    C14 C13 C18 C17 . . . . 1.6(6) ?
    P1 C13 C18 C17 . . . . -178.8(3) ?
    C16 C17 C18 C13 . . . . -2.7(7) ?
    C13 P1 C19 C24 . . . . -77.5(4) ?
    C7 P1 C19 C24 . . . . 31.4(4) ?
    Pd1 P1 C19 C24 . . . . 159.5(4) ?
    C13 P1 C19 C20 . . . . 103.6(4) ?
    C7 P1 C19 C20 . . . . -147.6(4) ?
    Pd1 P1 C19 C20 . . . . -19.4(4) ?
    C24 C19 C20 C21 . . . . 1.1(8) ?
    P1 C19 C20 C21 . . . . -179.9(4) ?
    C19 C20 C21 C22 . . . . -2.0(9) ?
    C20 C21 C22 C23 . . . . 1.5(11) ?
    C21 C22 C23 C24 . . . . -0.1(12) ?
    C20 C19 C24 C23 . . . . 0.4(8) ?
    P1 C19 C24 C23 . . . . -178.6(5) ?
    C22 C23 C24 C19 . . . . -0.9(10) ?
    C37 P2 C25 C26 . . . . 51.5(4) ?
    C31 P2 C25 C26 . . . . 156.9(3) ?
    Pd1 P2 C25 C26 . . . . -79.6(3) ?
    C37 P2 C25 C30 . . . . -135.2(3) ?
    C31 P2 C25 C30 . . . . -29.8(4) ?
    Pd1 P2 C25 C30 . . . . 93.7(3) ?
    C30 C25 C26 C27 . . . . 1.2(6) ?
    P2 C25 C26 C27 . . . . 174.8(3) ?
    C25 C26 C27 C28 . . . . -0.2(7) ?
    C26 C27 C28 C29 . . . . -1.5(8) ?
    C27 C28 C29 C30 . . . . 2.1(8) ?
    C26 C25 C30 C29 . . . . -0.7(6) ?
    P2 C25 C30 C29 . . . . -174.0(3) ?
    C28 C29 C30 C25 . . . . -1.0(7) ?
    C25 P2 C31 C36 . . . . 147.5(3) ?
    C37 P2 C31 C36 . . . . -103.8(3) ?
    Pd1 P2 C31 C36 . . . . 27.3(3) ?
    C25 P2 C31 C32 . . . . -38.9(4) ?
    C37 P2 C31 C32 . . . . 69.7(3) ?
    Pd1 P2 C31 C32 . . . . -159.1(3) ?
    C36 C31 C32 C33 . . . . -1.3(6) ?
    P2 C31 C32 C33 . . . . -174.9(3) ?
    C31 C32 C33 C34 . . . . 1.1(7) ?
    C32 C33 C34 C35 . . . . -0.3(7) ?
    C33 C34 C35 C36 . . . . -0.4(7) ?
    C34 C35 C36 C31 . . . . 0.1(6) ?
    C32 C31 C36 C35 . . . . 0.7(6) ?
    P2 C31 C36 C35 . . . . 174.5(3) ?
    C25 P2 C37 C38 . . . . -162.9(3) ?
    C31 P2 C37 C38 . . . . 85.9(4) ?
    Pd1 P2 C37 C38 . . . . -40.0(4) ?
    C25 P2 C37 C42 . . . . 25.5(4) ?
    C31 P2 C37 C42 . . . . -85.7(4) ?
    Pd1 P2 C37 C42 . . . . 148.4(3) ?
    C42 C37 C38 C39 . . . . -0.1(6) ?
    P2 C37 C38 C39 . . . . -172.0(4) ?
    C37 C38 C39 C40 . . . . -1.0(7) ?
    C38 C39 C40 C41 . . . . 1.6(8) ?
    C39 C40 C41 C42 . . . . -1.1(8) ?
    C40 C41 C42 C37 . . . . 0.0(8) ?
    C38 C37 C42 C41 . . . . 0.6(7) ?
    P2 C37 C42 C41 . . . . 172.4(4) ?
loop_
    _geom_hbond_atom_site_label_D
    _geom_hbond_atom_site_label_H
    _geom_hbond_atom_site_label_A
    _geom_hbond_site_symmetry_A
    _geom_hbond_distance_DH
    _geom_hbond_distance_HA
    _geom_hbond_distance_DA
    _geom_hbond_angle_DHA
    C34 H34 Cl1 1_545 0.93 2.99 3.631(5) 127
    C35 H35 Cl1 1_545 0.93 2.97 3.616(4) 128
_shelx_hkl_checksum     52545
_shelx_hkl_file
;
   2   0   0  242.50    6.39
  -2   0   0  231.56    6.20
  -3   0   0    2.60    0.17
   3   0   0    2.75    0.15
   3   0   0    2.73    0.18
   4   0   0   22.76    0.71
   4   0   0   22.70    0.77
  -4   0   0   22.72    0.77
   5   0   0   71.18    1.99
  -5   0   0   71.39    2.06
   5   0   0   70.45    2.10
  -6   0   0    9.77    0.48
   6   0   0    9.88    0.48
   6   0   0    9.61    0.42
   7   0   0    5.24    0.36
   7   0   0    5.48    0.30
  -7   0   0    4.47    0.35
  -8   0   0    6.40    0.42
   8   0   0    6.58    0.36
   8   0   0    5.72    0.40
  -9   0   0    1.45    0.27
   9   0   0    1.84    0.23
   9   0   0    1.86    0.28
 -10   0   0   48.17    1.66
  10   0   0   46.81    1.51
  10   0   0   47.89    1.67
  11   0   0    3.51    0.38
 -11   0   0    4.63    0.43
  11   0   0    4.33    0.33
  12   0   0   31.34    1.09
 -12   0   0   28.70    1.22
  12   0   0   27.31    1.20
 -13   0   0    5.43    0.51
  13   0   0    6.75    0.44
  13   0   0    5.54    0.50
  14   0   0   16.16    0.76
 -14   0   0   18.43    0.96
  14   0   0   16.46    0.90
 -15   0   0    2.06    0.42
  15   0   0    1.99    0.31
  15   0   0    1.46    0.35
  16   0   0    3.94    0.47
 -16   0   0    4.78    0.52
  16   0   0    5.47    0.45
  17   0   0    0.16    0.22
 -17   0   0   -0.16    0.19
  18   0   0    0.06    0.24
 -18   0   0   -0.17    0.20
  19   0   0    1.92    0.41
 -19   0   0    2.23    0.46
 -20   0   0    4.05    0.62
  20   0   0    5.23    0.59
  21   0   0    3.52    0.55
 -21   0   0    2.60    0.52
   0  -1   0   -0.81    0.07
   0  -1   0   -0.72    0.08
  -1  -1   0    4.36    0.18
  -1  -1   0    4.56    0.20
   1  -1   0    3.81    0.19
  -1  -1   0    4.34    0.20
  -1   1   0    4.38    0.17
   2  -1   0   96.54    2.65
   2  -1   0  100.55    2.69
  -2  -1   0   97.11    2.73
  -2   1   0   98.86    2.62
   2   1   0   97.09    2.60
   3  -1   0    3.64    0.20
   3  -1   0    4.08    0.22
  -3  -1   0    3.65    0.23
   3   1   0    3.43    0.16
  -3   1   0    3.46    0.20
   4  -1   0  111.81    3.04
   4  -1   0  111.97    3.09
  -4  -1   0  105.53    3.04
  -4   1   0  111.36    3.03
   4   1   0  113.64    3.15
   4   1   0  110.27    2.95
  -5  -1   0    7.72    0.40
   5  -1   0    7.84    0.37
   5  -1   0    7.33    0.37
  -5   1   0    7.22    0.38
   5   1   0    7.33    0.31
   5   1   0    7.49    0.41
  -6  -1   0   36.63    1.25
   6  -1   0   37.50    1.24
   6  -1   0   38.44    1.21
   6   1   0   39.09    1.13
  -6   1   0   38.58    1.24
   6   1   0   37.60    1.29
  -7  -1   0    1.04    0.21
   7  -1   0    0.86    0.18
   7  -1   0    0.96    0.19
   7   1   0    0.97    0.21
   7   1   0    1.21    0.15
  -7   1   0    0.90    0.20
   8  -1   0    0.10    0.11
  -8  -1   0    0.18    0.14
   8  -1   0    0.30    0.14
   8   1   0   -0.12    0.10
  -8   1   0    0.11    0.13
   8   1   0    0.02    0.08
   9  -1   0    0.76    0.21
  -9  -1   0    0.78    0.23
   9  -1   0    0.47    0.17
   9   1   0    0.84    0.22
   9   1   0    0.54    0.14
  -9   1   0    0.30    0.18
  10  -1   0    0.94    0.23
 -10  -1   0    0.35    0.19
  10  -1   0    0.58    0.18
 -10   1   0    0.51    0.21
  10   1   0    0.47    0.21
  10   1   0    0.61    0.15
  11  -1   0    0.17    0.13
  11  -1   0    0.23    0.18
 -11  -1   0    0.12    0.17
 -11   1   0    0.00    0.16
  11   1   0    0.10    0.17
  11   1   0    0.47    0.15
 -12  -1   0    0.11    0.21
  12  -1   0    0.63    0.22
  12  -1   0    0.13    0.18
  12   1   0    0.19    0.14
  12   1   0    0.15    0.18
 -12   1   0    0.50    0.23
  13  -1   0    0.96    0.29
  13  -1   0    1.37    0.27
 -13  -1   0    0.57    0.26
  13   1   0    1.30    0.32
 -13   1   0    0.83    0.29
  13   1   0    1.16    0.23
  14  -1   0   -0.13    0.17
  14  -1   0    0.07    0.21
 -14  -1   0   -0.06    0.20
  14   1   0    0.13    0.20
 -14   1   0   -0.19    0.21
  14   1   0    0.13    0.16
  15  -1   0    0.48    0.23
 -15  -1   0    0.90    0.31
  15  -1   0    0.14    0.22
  15   1   0    0.54    0.27
 -15   1   0    0.95    0.32
  15   1   0    0.75    0.19
  16  -1   0    0.23    0.25
 -16  -1   0   -0.42    0.15
  16  -1   0   -0.08    0.20
 -16   1   0    0.10    0.23
  16   1   0    0.01    0.19
  17  -1   0    1.62    0.33
 -17  -1   0    2.02    0.46
  17  -1   0    1.96    0.39
  17   1   0    2.00    0.40
 -17   1   0    1.12    0.34
  18  -1   0   -0.04    0.21
 -18  -1   0    0.35    0.26
  18   1   0    0.20    0.22
 -18   1   0    0.11    0.20
 -19  -1   0    1.25    0.41
  19  -1   0    1.77    0.41
 -19   1   0    1.12    0.37
  19   1   0    2.70    0.47
 -20  -1   0    0.52    0.30
  20  -1   0    0.16    0.24
  20   1   0    0.28    0.25
 -20   1   0    0.37    0.26
  21  -1   0    0.28    0.31
 -21  -1   0   -0.15    0.24
  21   1   0    0.15    0.23
 -21   1   0   -0.03    0.27
   0  -2   0  994.33   26.35
   0  -2   0 1000.00   25.58
   0  -2   0  974.71   25.62
   1  -2   0    0.19    0.10
  -1  -2   0    0.08    0.09
  -1  -2   0    0.23    0.10
   1  -2   0    0.13    0.08
  -1  -2   0    0.09    0.09
  -1   2   0    0.10    0.06
  -2  -2   0   83.97    2.28
   2  -2   0   83.92    2.35
   2  -2   0   82.82    2.32
  -2  -2   0   81.25    2.38
  -2  -2   0   81.71    2.31
  -2   2   0   84.78    2.27
  -3  -2   0   43.20    1.21
   3  -2   0   40.46    1.29
   3  -2   0   41.87    1.23
  -3  -2   0   41.66    1.27
  -3  -2   0   41.64    1.32
  -3   2   0   40.04    1.22
   4  -2   0   27.49    0.99
   4  -2   0   30.34    0.94
  -4  -2   0   30.27    1.00
  -4  -2   0   29.95    1.04
   4   2   0   30.90    0.89
  -4   2   0   28.83    0.93
  -5  -2   0    4.85    0.33
   5  -2   0    4.80    0.33
   5  -2   0    5.01    0.29
   5   2   0    5.09    0.24
  -5   2   0    5.13    0.31
  -6  -2   0   37.10    1.29
   6  -2   0   37.98    1.23
   6  -2   0   38.57    1.28
   6   2   0   40.21    1.35
  -6   2   0   37.57    1.23
   6   2   0   38.37    1.13
   7  -2   0    4.79    0.31
   7  -2   0    4.43    0.33
  -7  -2   0    4.41    0.36
   7   2   0    4.34    0.36
  -7   2   0    4.38    0.33
   7   2   0    4.01    0.24
   8  -2   0   21.81    0.88
   8  -2   0   22.96    0.85
  -8  -2   0   20.32    0.90
   8   2   0   22.42    0.95
   8   2   0   21.67    0.73
  -8   2   0   20.89    0.86
   9  -2   0    0.66    0.20
   9  -2   0    0.38    0.17
  -9  -2   0    0.42    0.19
   9   2   0    0.57    0.19
  -9   2   0    0.35    0.17
   9   2   0    1.02    0.15
  10  -2   0   53.73    1.82
 -10  -2   0   52.68    1.89
  10  -2   0   56.08    1.84
  10   2   0   56.62    1.96
  10   2   0   56.06    1.65
 -10   2   0   56.60    1.85
  11  -2   0    6.05    0.45
 -11  -2   0    6.51    0.52
  11  -2   0    6.09    0.45
 -11   2   0    5.83    0.49
  11   2   0    6.80    0.38
  11   2   0    5.62    0.50
  12  -2   0   39.89    1.47
  12  -2   0   39.67    1.49
 -12  -2   0   39.78    1.58
 -12   2   0   40.71    1.52
  12   2   0   37.91    1.58
  12   2   0   42.19    1.32
  13  -2   0   10.30    0.64
 -13  -2   0    9.18    0.68
  13  -2   0   10.51    0.63
  13   2   0    8.88    0.67
 -13   2   0    9.77    0.66
  13   2   0   10.11    0.51
 -14  -2   0   20.18    1.07
  14  -2   0   19.06    0.98
  14  -2   0   20.91    0.97
  14   2   0   19.84    1.06
 -14   2   0   19.54    1.00
 -15  -2   0    1.75    0.41
  15  -2   0    1.72    0.38
  15  -2   0    1.70    0.35
 -15   2   0    1.14    0.32
  15   2   0    1.10    0.33
  16  -2   0    3.75    0.46
 -16  -2   0    3.81    0.57
  16  -2   0    3.08    0.39
  16   2   0    3.12    0.50
 -16   2   0    2.78    0.46
  17  -2   0    1.34    0.38
  17  -2   0    2.14    0.38
 -17  -2   0    0.91    0.36
  17   2   0    1.17    0.34
 -17   2   0    0.90    0.29
 -18  -2   0    0.75    0.34
  18  -2   0    0.59    0.29
  18  -2   0    0.70    0.29
 -18   2   0    1.07    0.36
  18   2   0    0.35    0.26
 -19  -2   0    0.19    0.28
  19  -2   0    0.37    0.27
 -19   2   0    0.20    0.24
  19   2   0    0.26    0.26
  20  -2   0    0.29    0.27
 -20  -2   0    0.69    0.39
  20   2   0    1.00    0.33
 -20   2   0    0.58    0.31
  21  -2   0    2.11    0.47
 -21  -2   0    1.34    0.45
  21   2   0    1.34    0.40
 -21   2   0    1.29    0.39
   0  -3   0   -0.02    0.09
   0  -3   0    0.10    0.10
   0  -3   0   -0.07    0.09
  -1  -3   0    1.21    0.17
   1  -3   0    0.93    0.17
   1  -3   0    0.62    0.13
  -1  -3   0    0.81    0.16
  -1  -3   0    1.10    0.17
  -1   3   0    1.08    0.14
   2  -3   0   20.88    0.78
  -2  -3   0   20.93    0.77
  -2  -3   0   19.58    0.74
  -2  -3   0   19.59    0.72
   2  -3   0   20.01    0.69
  -2   3   0   20.46    0.70
   3  -3   0    2.82    0.27
  -3  -3   0    3.08    0.28
   3  -3   0    3.40    0.23
  -3  -3   0    3.27    0.24
  -3  -3   0    3.11    0.27
  -3   3   0    3.05    0.22
  -4  -3   0   12.48    0.51
  -4  -3   0   12.10    0.59
   4  -3   0   12.27    0.59
  -4  -3   0   12.62    0.58
   4  -3   0   13.81    0.52
  -4   3   0   13.21    0.52
   5  -3   0   13.50    0.63
  -5  -3   0   12.71    0.63
   5  -3   0   13.06    0.52
  -5  -3   0   12.12    0.60
   5   3   0   13.30    0.50
  -5   3   0   12.53    0.54
   6  -3   0    9.65    0.44
   6  -3   0    8.99    0.53
  -6  -3   0    9.30    0.52
   6   3   0    9.65    0.40
  -6   3   0    8.89    0.46
   7  -3   0    2.98    0.31
   7  -3   0    3.20    0.26
  -7  -3   0    3.45    0.33
   7   3   0    3.03    0.22
   7   3   0    2.94    0.32
  -7   3   0    4.01    0.32
  -8  -3   0    0.83    0.25
   8  -3   0    1.29    0.26
   8  -3   0    0.71    0.17
   8   3   0    1.00    0.15
   8   3   0    0.90    0.24
  -8   3   0    0.56    0.20
   9  -3   0    5.98    0.41
   9  -3   0    6.43    0.48
  -9  -3   0    7.33    0.52
   9   3   0    6.97    0.35
   9   3   0    8.12    0.55
  -9   3   0    6.59    0.46
 -10  -3   0    0.08    0.19
  10  -3   0    0.10    0.14
  10  -3   0    0.05    0.15
  10   3   0    0.10    0.19
  10   3   0    0.18    0.12
 -10   3   0   -0.13    0.14
 -11  -3   0    8.14    0.60
  11  -3   0    6.70    0.48
  11  -3   0    8.14    0.57
  11   3   0    7.11    0.59
 -11   3   0    8.08    0.55
  11   3   0    7.51    0.40
 -12  -3   0    0.93    0.30
  12  -3   0    1.37    0.29
  12  -3   0    1.82    0.35
 -12   3   0    1.06    0.32
  12   3   0    1.37    0.35
  12   3   0    1.54    0.22
 -13  -3   0    1.35    0.38
  13  -3   0    0.85    0.30
  13  -3   0    0.80    0.28
  13   3   0    1.13    0.36
 -13   3   0    0.84    0.30
 -14  -3   0    3.89    0.50
  14  -3   0    4.19    0.46
  14  -3   0    3.81    0.43
  14   3   0    3.29    0.50
 -14   3   0    4.14    0.47
  15  -3   0   -0.02    0.21
 -15  -3   0    0.08    0.26
  15  -3   0   -0.11    0.19
 -15   3   0    0.16    0.23
  15   3   0    0.04    0.19
 -16  -3   0    2.10    0.45
  16  -3   0    2.42    0.42
  16  -3   0    3.24    0.47
 -16   3   0    2.22    0.42
  16   3   0    2.64    0.51
  17  -3   0    0.34    0.25
  17  -3   0    0.60    0.30
 -17  -3   0    0.35    0.28
 -17   3   0    0.67    0.30
  17   3   0    0.12    0.18
  18  -3   0    0.42    0.26
 -18  -3   0    0.02    0.22
  18  -3   0    0.20    0.22
  18   3   0   -0.07    0.19
 -18   3   0    0.14    0.22
 -19  -3   0    0.21    0.29
  19  -3   0    1.26    0.32
  19  -3   0    1.20    0.37
  19   3   0    1.63    0.44
 -19   3   0    0.56    0.29
 -20  -3   0   -0.16    0.24
  20  -3   0    0.15    0.26
 -20   3   0    0.56    0.30
  20   3   0    0.41    0.30
 -21  -3   0    0.22    0.33
 -21   3   0    0.35    0.30
  21   3   0    0.23    0.28
   0  -4   0   22.43    0.89
   0  -4   0   22.78    0.84
   0  -4   0   24.13    0.85
  -1  -4   0    0.16    0.13
   1  -4   0   -0.04    0.09
   1  -4   0    0.05    0.12
  -1  -4   0    0.09    0.12
  -1  -4   0    0.04    0.10
  -1   4   0   -0.03    0.08
   2  -4   0   28.89    1.00
  -2  -4   0   30.35    1.06
  -2  -4   0   30.76    1.09
   2  -4   0   29.76    1.11
  -2  -4   0   31.61    1.07
  -2   4   0   30.66    1.01
  -3  -4   0    8.21    0.44
  -3  -4   0    9.02    0.49
  -3  -4   0    7.78    0.46
   3  -4   0    8.55    0.50
   3  -4   0    8.06    0.40
  -3   4   0    8.28    0.41
   4  -4   0   25.15    1.02
  -4  -4   0   24.97    0.97
   4  -4   0   26.77    0.89
  -4  -4   0   24.43    1.00
  -4  -4   0   25.37    0.91
  -4   4   0   26.44    0.90
   5  -4   0    1.22    0.18
   5  -4   0    0.88    0.23
  -5  -4   0    0.46    0.19
  -5  -4   0    0.85    0.24
  -5   4   0    1.32    0.21
   6  -4   0   47.19    1.64
   6  -4   0   48.91    1.49
  -6  -4   0   45.84    1.66
  -6  -4   0   45.07    1.59
   6   4   0   46.16    1.44
  -6   4   0   47.01    1.50
   7  -4   0    9.89    0.62
  -7  -4   0   10.98    0.63
   7  -4   0   11.52    0.52
   7   4   0   10.40    0.48
  -7   4   0   10.41    0.55
   8  -4   0   37.94    1.30
   8  -4   0   40.04    1.48
  -8  -4   0   38.80    1.45
  -8   4   0   38.37    1.35
   8   4   0   38.77    1.51
   8   4   0   38.49    1.22
   9  -4   0    5.26    0.48
  -9  -4   0    6.34    0.52
   9  -4   0    6.29    0.41
   9   4   0    6.05    0.51
   9   4   0    6.07    0.34
  -9   4   0    5.76    0.44
  10  -4   0   13.13    0.78
  10  -4   0   13.85    0.66
 -10  -4   0   13.95    0.79
  10   4   0   14.12    0.82
 -10   4   0   12.47    0.70
  10   4   0   13.91    0.57
  11  -4   0    7.29    0.59
 -11  -4   0    7.19    0.60
  11  -4   0    7.18    0.48
 -11   4   0    7.92    0.54
  11   4   0    6.99    0.40
  11   4   0    8.22    0.64
 -12  -4   0   17.10    0.97
  12  -4   0   17.28    0.84
  12  -4   0   18.75    0.98
  12   4   0   18.53    1.02
 -12   4   0   17.91    0.91
  13  -4   0    0.84    0.27
  13  -4   0    0.40    0.25
 -13  -4   0    0.39    0.26
 -13   4   0    0.63    0.27
  13   4   0    0.20    0.22
  14  -4   0   13.31    0.76
  14  -4   0   14.56    0.87
 -14  -4   0   13.12    0.88
  14   4   0   12.43    0.89
 -14   4   0   13.58    0.82
  15  -4   0   -0.38    0.19
  15  -4   0   -0.06    0.18
 -15  -4   0    0.16    0.24
 -15   4   0   -0.15    0.20
  15   4   0    0.03    0.24
 -16  -4   0    6.02    0.64
  16  -4   0    6.29    0.61
  16  -4   0    6.72    0.58
  16   4   0    7.53    0.69
 -16   4   0    6.01    0.58
 -17  -4   0    0.49    0.29
  17  -4   0   -0.03    0.22
  17  -4   0    0.64    0.27
  17   4   0    0.22    0.24
 -17   4   0    0.42    0.27
 -18  -4   0    1.51    0.45
  18  -4   0    0.85    0.33
 -18   4   0    1.45    0.39
  18   4   0    2.13    0.49
 -19  -4   0    1.21    0.43
  19  -4   0    1.05    0.35
  19   4   0    0.89    0.38
 -19   4   0    0.79    0.31
  20  -4   0    0.18    0.23
 -20  -4   0   -0.45    0.21
  20   4   0    0.09    0.25
 -20   4   0    0.29    0.28
   0  -5   0   -0.03    0.10
   0  -5   0   -0.01    0.11
   0  -5   0    0.23    0.13
   1  -5   0    0.04    0.11
  -1  -5   0    0.05    0.13
  -1  -5   0   -0.16    0.13
   1  -5   0   -0.02    0.13
  -1  -5   0   -0.04    0.12
  -1   5   0   -0.03    0.11
  -2  -5   0    5.90    0.43
  -2  -5   0    6.56    0.43
   2  -5   0    6.16    0.38
  -2  -5   0    6.54    0.43
   2  -5   0    6.66    0.48
  -2   5   0    6.97    0.39
   3  -5   0   21.52    0.97
  -3  -5   0   23.76    0.94
  -3  -5   0   23.09    0.91
  -3  -5   0   23.04    0.95
   3  -5   0   22.84    0.85
  -3   5   0   21.66    0.84
   4  -5   0    0.36    0.15
  -4  -5   0    0.52    0.21
  -4  -5   0    0.78    0.21
   4  -5   0    0.45    0.21
  -4  -5   0    0.47    0.19
  -4   5   0    0.50    0.18
  -5  -5   0   16.62    0.72
  -5  -5   0   16.25    0.82
   5  -5   0   16.07    0.67
   5  -5   0   17.07    0.84
  -5  -5   0   15.33    0.77
  -5   5   0   16.24    0.70
   6  -5   0    4.61    0.34
  -6  -5   0    4.35    0.44
   6  -5   0    4.26    0.44
  -6  -5   0    4.63    0.42
   6   5   0    5.09    0.34
  -6   5   0    5.21    0.38
  -7  -5   0   14.76    0.78
   7  -5   0   14.99    0.65
   7  -5   0   13.43    0.79
  -7  -5   0   15.26    0.83
  -7   5   0   13.73    0.67
   7   5   0   14.69    0.63
  -8  -5   0    5.58    0.49
   8  -5   0    5.61    0.39
   8  -5   0    5.15    0.50
   8   5   0    5.86    0.37
  -8   5   0    5.60    0.44
  -9  -5   0   13.79    0.81
   9  -5   0   14.70    0.67
   9  -5   0   13.89    0.83
  -9   5   0   15.08    0.74
   9   5   0   15.42    0.87
   9   5   0   13.23    0.61
 -10  -5   0    0.59    0.29
  10  -5   0    1.05    0.30
  10  -5   0    0.99    0.23
 -10   5   0    0.54    0.24
  10   5   0    0.90    0.18
  10   5   0    0.91    0.31
 -11  -5   0    0.94    0.32
  11  -5   0    1.39    0.28
  11  -5   0    0.96    0.30
 -11   5   0    1.58    0.33
  11   5   0    1.17    0.34
  12  -5   0    3.95    0.53
  12  -5   0    3.41    0.36
 -12  -5   0    2.89    0.47
  12   5   0    2.90    0.48
 -12   5   0    2.92    0.38
  13  -5   0    0.33    0.25
  13  -5   0   -0.07    0.20
 -13  -5   0    0.07    0.22
 -13   5   0    0.24    0.24
  13   5   0    0.20    0.23
  14  -5   0    7.42    0.64
 -14  -5   0    7.79    0.70
  14  -5   0    6.18    0.52
 -14   5   0    6.82    0.58
  14   5   0    6.61    0.67
 -15  -5   0   -0.15    0.24
  15  -5   0   -0.14    0.19
 -15   5   0   -0.09    0.22
  15   5   0   -0.28    0.15
 -16  -5   0    7.30    0.71
  16  -5   0    7.28    0.68
 -16   5   0    8.14    0.67
  16   5   0    7.18    0.73
  17  -5   0    1.00    0.37
 -17  -5   0    1.01    0.36
 -17   5   0    0.85    0.32
  17   5   0    0.90    0.37
 -18  -5   0    1.02    0.39
  18  -5   0    1.88    0.46
  18   5   0    1.13    0.42
 -18   5   0    1.30    0.38
  19  -5   0    2.25    0.47
 -19  -5   0    1.23    0.45
 -19   5   0    1.80    0.45
  19   5   0    0.36    0.33
   0  -6   0   31.48    1.25
   0  -6   0   31.51    1.18
   0   6   0   31.02    1.14
   1  -6   0    0.35    0.17
   1  -6   0    0.23    0.20
  -1  -6   0    0.19    0.18
  -1  -6   0    0.51    0.22
  -1  -6   0    0.52    0.20
  -1   6   0    0.37    0.17
  -2  -6   0   14.33    0.74
  -2  -6   0   13.91    0.74
  -2  -6   0   16.09    0.76
   2  -6   0   15.56    0.83
   2  -6   0   15.92    0.70
  -2   6   0   15.68    0.69
  -3  -6   0   -0.07    0.16
  -3  -6   0   -0.23    0.12
  -3  -6   0    0.05    0.18
   3  -6   0    0.34    0.14
   3  -6   0   -0.03    0.18
  -3   6   0    0.24    0.15
   4  -6   0   35.92    1.24
   4  -6   0   35.27    1.44
  -4  -6   0   35.71    1.31
  -4  -6   0   34.69    1.35
  -4  -6   0   35.92    1.38
  -4   6   0   33.72    1.23
   5  -6   0    4.70    0.50
  -5  -6   0    5.34    0.43
   5  -6   0    4.78    0.37
  -5  -6   0    4.57    0.47
  -5  -6   0    4.34    0.44
  -5   6   0    4.27    0.36
  -6  -6   0   42.08    1.65
   6  -6   0   43.60    1.44
   6  -6   0   41.21    1.67
  -6  -6   0   40.66    1.58
  -6  -6   0   43.26    1.49
  -6   6   0   42.27    1.46
   7  -6   0    2.78    0.45
   7  -6   0    2.37    0.30
  -7  -6   0    2.97    0.44
  -7  -6   0    2.24    0.40
  -7   6   0    2.73    0.32
   7   6   0    2.43    0.29
   8  -6   0    3.94    0.49
  -8  -6   0    4.80    0.48
   8  -6   0    5.02    0.40
  -8   6   0    4.14    0.39
   8   6   0    4.35    0.35
  -9  -6   0    0.94    0.31
   9  -6   0    0.88    0.23
   9  -6   0    0.86    0.32
  -9   6   0    0.98    0.26
   9   6   0    0.74    0.26
   9   6   0    0.92    0.21
  10  -6   0    1.06    0.34
  10  -6   0    1.58    0.29
 -10  -6   0    1.27    0.35
  10   6   0    1.58    0.25
  10   6   0    1.72    0.39
 -10   6   0    1.60    0.34
 -11  -6   0    0.08    0.20
  11  -6   0    0.00    0.22
  11   6   0   -0.20    0.15
 -11   6   0    0.32    0.21
 -12  -6   0    0.11    0.21
  12  -6   0    0.28    0.21
 -12   6   0   -0.01    0.17
  12   6   0   -0.17    0.17
 -13  -6   0   -0.11    0.20
  13  -6   0   -0.26    0.17
  13   6   0    0.23    0.20
 -13   6   0    0.04    0.18
  14  -6   0    1.68    0.44
 -14  -6   0    1.68    0.43
  14   6   0    2.30    0.50
 -14   6   0    1.69    0.39
  15  -6   0    0.09    0.23
 -15  -6   0    1.31    0.40
 -15   6   0   -0.14    0.20
  15   6   0   -0.31    0.19
  16  -6   0    6.05    0.64
 -16  -6   0    5.03    0.62
 -16   6   0    6.03    0.60
  16   6   0    4.49    0.61
 -17  -6   0    1.44    0.44
  17  -6   0    1.88    0.46
 -17   6   0    1.22    0.36
  17   6   0    1.00    0.38
 -18  -6   0    1.69    0.45
  18  -6   0    2.60    0.51
  18   6   0    1.52    0.46
   0  -7   0    0.27    0.19
   0  -7   0    0.04    0.20
   0   7   0   -0.12    0.16
  -1  -7   0    6.14    0.52
   1  -7   0    6.18    0.46
  -1  -7   0    6.28    0.49
  -1  -7   0    6.04    0.49
  -1   7   0    6.88    0.46
   2  -7   0    1.42    0.37
   2  -7   0    1.76    0.28
  -2  -7   0    1.19    0.29
  -2  -7   0    1.37    0.30
  -2  -7   0    1.33    0.32
  -2   7   0    1.94    0.31
  -3  -7   0   14.57    0.81
   3  -7   0   16.17    0.75
  -3  -7   0   15.32    0.82
   3  -7   0   16.22    0.93
  -3  -7   0   17.00    0.86
  -3   7   0   16.41    0.75
   4  -7   0    0.84    0.24
  -4  -7   0    0.80    0.29
  -4  -7   0    0.62    0.25
   4  -7   0    0.59    0.29
  -4  -7   0    0.80    0.29
  -4   7   0    0.60    0.22
  -5  -7   0   12.30    0.76
   5  -7   0   13.72    0.66
  -5  -7   0   13.95    0.83
  -5  -7   0   13.91    0.75
   5  -7   0   11.59    0.82
  -5   7   0   12.93    0.67
  -6  -7   0    0.94    0.33
  -6  -7   0    0.66    0.25
  -6  -7   0    1.25    0.35
   6  -7   0    1.10    0.38
   6  -7   0    0.76    0.23
  -6   7   0    0.67    0.23
   7  -7   0    1.90    0.31
  -7  -7   0    0.28    0.24
   7  -7   0    0.29    0.27
  -7  -7   0    0.72    0.27
   7   7   0    0.85    0.23
  -7   7   0    0.70    0.24
  -8  -7   0    5.82    0.56
   8  -7   0    5.24    0.58
  -8   7   0    6.56    0.50
   8   7   0    5.47    0.44
  -9  -7   0    1.13    0.34
   9  -7   0    0.63    0.31
   9   7   0    1.17    0.25
  -9   7   0    1.16    0.28
   9   7   0    1.33    0.35
  10  -7   0    0.29    0.27
 -10  -7   0    0.69    0.28
 -10   7   0    1.25    0.30
  10   7   0    0.90    0.33
 -11  -7   0    1.99    0.41
  11  -7   0    1.87    0.45
 -11   7   0    1.99    0.37
  11   7   0    1.35    0.37
 -12  -7   0    0.57    0.27
  12  -7   0    0.47    0.28
  12   7   0    0.09    0.21
 -12   7   0    0.20    0.25
 -13  -7   0    0.70    0.32
  13  -7   0    0.73    0.34
 -13   7   0    1.13    0.33
  13   7   0    0.72    0.29
  14  -7   0    0.11    0.26
 -14  -7   0    0.63    0.32
 -14   7   0    0.29    0.23
  14   7   0    0.31    0.24
 -15  -7   0    2.55    0.52
  15  -7   0    2.60    0.56
  15   7   0    3.55    0.62
 -16  -7   0    1.79    0.44
  16  -7   0    1.11    0.43
  16   7   0    1.54    0.47
  17  -7   0    2.34    0.54
 -17  -7   0    1.63    0.45
  17   7   0    1.77    0.52
   0  -8   0    0.67    0.26
   0  -8   0    1.49    0.36
   0   8   0    0.49    0.23
  -1  -8   0   -0.04    0.22
   1  -8   0    0.22    0.20
  -1  -8   0    0.02    0.23
   1  -8   0    0.10    0.22
   1   8   0    0.37    0.22
  -1   8   0    0.05    0.16
  -2  -8   0    1.78    0.39
   2  -8   0    1.42    0.39
  -2  -8   0    2.03    0.38
   2  -8   0    2.50    0.33
  -2  -8   0    2.64    0.40
  -2   8   0    1.68    0.31
   3  -8   0    0.63    0.30
  -3  -8   0    0.26    0.25
  -3  -8   0    0.00    0.18
  -3  -8   0    0.36    0.26
   3  -8   0    0.31    0.21
  -3   8   0    0.32    0.19
  -4  -8   0    3.49    0.47
   4  -8   0    4.24    0.40
   4  -8   0    3.81    0.49
  -4  -8   0    4.36    0.47
  -4  -8   0    4.30    0.49
  -4   8   0    4.50    0.41
  -5  -8   0    0.02    0.23
   5  -8   0    0.11    0.20
  -5  -8   0   -0.06    0.23
  -5  -8   0    0.02    0.21
  -5   8   0   -0.12    0.16
  -6  -8   0    5.30    0.55
  -6  -8   0    6.47    0.61
   6  -8   0    6.81    0.66
  -6  -8   0    5.18    0.51
  -6   8   0    5.61    0.46
  -7  -8   0    0.76    0.30
  -7  -8   0    0.99    0.31
   7  -8   0    1.80    0.46
  -7   8   0    1.45    0.32
  -8  -8   0    1.37    0.36
   8  -8   0    1.47    0.42
   8   8   0    1.73    0.32
  -8   8   0    1.78    0.34
   9  -8   0    0.03    0.26
  -9  -8   0    0.19    0.23
   9   8   0    0.20    0.20
  -9   8   0    0.17    0.21
  10  -8   0    1.06    0.38
 -10  -8   0    0.73    0.28
  10   8   0    0.32    0.22
 -10   8   0    0.73    0.25
  11  -8   0    0.00    0.23
 -11  -8   0    0.07    0.27
  11   8   0   -0.07    0.17
  12  -8   0    0.21    0.26
 -12  -8   0    0.26    0.25
  12   8   0   -0.11    0.20
  13  -8   0    0.72    0.37
 -13  -8   0    1.20    0.37
  13   8   0    0.90    0.36
 -14  -8   0   -0.03    0.21
  14  -8   0    0.15    0.28
  14   8   0    0.23    0.25
  15  -8   0    1.64    0.47
 -15  -8   0    1.33    0.43
  15   8   0    1.02    0.40
   0  -9   0    0.00    0.21
   0  -9   0   -0.01    0.20
   0   9   0    0.00    0.17
   1  -9   0    0.75    0.28
  -1  -9   0    0.23    0.25
  -1  -9   0    0.92    0.31
   1  -9   0    0.79    0.31
  -1   9   0    1.16    0.28
   1   9   0    0.77    0.27
  -2  -9   0    0.06    0.22
  -2  -9   0    0.27    0.23
   2  -9   0   -0.29    0.21
   2   9   0   -0.08    0.16
  -2   9   0   -0.04    0.14
  -3  -9   0    3.36    0.44
  -3  -9   0    3.30    0.50
  -3  -9   0    3.34    0.44
   3  -9   0    2.86    0.52
  -3   9   0    3.22    0.36
   4  -9   0    0.02    0.28
  -4  -9   0   -0.02    0.23
  -4  -9   0   -0.33    0.22
  -4  -9   0    0.10    0.22
  -4   9   0    0.27    0.19
   5  -9   0    7.69    0.73
  -5  -9   0    6.39    0.60
  -5  -9   0    6.79    0.61
  -5  -9   0    6.96    0.61
  -5   9   0    6.98    0.52
   6  -9   0    0.19    0.28
  -6  -9   0    0.92    0.33
  -6  -9   0   -0.07    0.24
  -6  -9   0    0.58    0.31
   7  -9   0    4.76    0.62
  -7  -9   0    4.66    0.53
  -7  -9   0    5.39    0.57
  -8  -9   0    4.09    0.59
   8  -9   0    4.68    0.61
   8   9   0    4.97    0.56
   9  -9   0    5.34    0.67
  -9  -9   0    5.66    0.59
   9   9   0    5.56    0.61
 -10  -9   0    2.99    0.55
  10  -9   0    2.00    0.55
  10   9   0    2.17    0.47
  11  -9   0    3.58    0.67
 -11  -9   0    4.29    0.64
  11   9   0    4.40    0.56
  12  -9   0    0.20    0.33
 -12  -9   0    0.64    0.32
  12   9   0    0.46    0.30
  13  -9   0    3.53    0.70
 -13  -9   0    3.44    0.62
  13   9   0    2.56    0.58
   0 -10   0    0.05    0.19
   0  10   0   -0.13    0.18
  -1 -10   0    0.21    0.27
   1 -10   0    0.57    0.29
   1  10   0    0.23    0.22
  -1  10   0    0.58    0.24
  -2 -10   0    0.26    0.25
  -2 -10   0   -0.22    0.21
   2 -10   0    0.39    0.29
   2  10   0   -0.03    0.19
  -3 -10   0    2.20    0.45
  -3 -10   0    3.35    0.45
   3 -10   0    2.16    0.48
   3  10   0    3.03    0.47
   4 -10   0    0.45    0.29
  -4 -10   0    0.28    0.28
  -4 -10   0   -0.19    0.22
  -4 -10   0    0.29    0.25
   5 -10   0    1.14    0.40
  -5 -10   0    1.05    0.38
  -5 -10   0    1.79    0.41
  -5 -10   0    1.65    0.40
  -6 -10   0    0.44    0.28
   6 -10   0    0.17    0.30
  -6 -10   0    0.11    0.24
  -6 -10   0    0.54    0.29
   7 -10   0    0.09    0.26
  -7 -10   0   -0.50    0.25
  -8 -10   0    0.99    0.35
   8 -10   0    0.74    0.37
   8  10   0    0.41    0.26
   9 -10   0    0.27    0.30
  -9 -10   0    0.30    0.31
   9  10   0    0.12    0.22
  10 -10   0    0.31    0.37
 -10 -10   0    0.14    0.28
  10  10   0    0.48    0.27
 -11 -10   0    0.17    0.25
  11 -10   0    0.63    0.38
  11  10   0    0.06    0.19
   0 -11   0    0.03    0.29
   1 -11   0    3.85    0.64
  -1 -11   0    4.61    0.58
   2 -11   0   -0.02    0.23
  -2 -11   0   -0.05    0.22
   3 -11   0    3.16    0.61
  -3 -11   0    2.07    0.49
   3  11   0    3.05    0.48
   4 -11   0   -0.38    0.23
  -4 -11   0    0.16    0.27
   4  11   0   -0.17    0.23
   5 -11   0    1.15    0.46
  -5 -11   0    2.25    0.48
  -5 -11   0    1.77    0.42
  -6 -11   0    0.14    0.22
   6 -11   0    0.46    0.34
  -7 -11   0    0.80    0.33
   7 -11   0    0.99    0.41
   7  11   0    0.90    0.38
 -22   0   1    0.22    0.28
  22   0  -1   -0.01    0.29
  21   0  -1    0.43    0.25
 -21   0   1    0.15    0.32
 -20   0   1    0.12    0.25
  20   0  -1    0.69    0.32
 -19   0   1    0.33    0.27
  19   0  -1   -0.03    0.22
  18   0  -1   -0.04    0.19
 -18   0   1    0.03    0.24
 -17   0   1   -0.06    0.21
  17   0  -1    0.15    0.18
 -16   0   1   -0.14    0.18
  16   0  -1   -0.08    0.19
  16   0  -1   -0.02    0.19
  15   0  -1    0.16    0.18
 -15   0   1    0.19    0.21
  15   0  -1    0.22    0.21
  14   0  -1    0.03    0.18
  14   0  -1    0.15    0.17
 -14   0   1    0.08    0.22
 -13   0   1   -0.03    0.16
  13   0  -1    0.05    0.17
  13   0  -1   -0.02    0.14
 -12   0   1   -0.31    0.13
  12   0  -1    0.16    0.18
  12   0  -1    0.05    0.13
  11   0  -1    0.19    0.16
  11   0  -1   -0.08    0.11
 -11   0   1    0.07    0.17
  10   0  -1    0.10    0.13
  10   0  -1   -0.12    0.09
 -10   0   1    0.17    0.18
   9   0  -1   -0.06    0.10
   9   0  -1    0.09    0.11
  -9   0   1   -0.08    0.12
   8   0  -1   -0.14    0.08
   8   0  -1    0.02    0.10
  -8   0   1   -0.03    0.11
   7   0  -1   -0.12    0.08
   7   0  -1    0.05    0.11
  -7   0   1    0.11    0.12
   6   0  -1    0.05    0.09
  -6   0   1    0.16    0.14
   6   0  -1   -0.06    0.09
   5   0  -1   -0.06    0.10
  -5   0   1   -0.10    0.12
   5   0  -1    0.04    0.10
   4   0  -1   -0.10    0.06
  -4   0   1    0.04    0.09
   4   0  -1    0.00    0.08
   3   0  -1   -0.10    0.03
   3   0  -1   -0.05    0.05
  -3   0   1    0.07    0.06
   2   0  -1   -0.01    0.03
  -2   0   1    0.00    0.03
  -2   0   1    0.04    0.03
   1   0   1    0.03    0.03
  -2   0  -1    0.02    0.04
   2   0   1   -0.02    0.05
   3   0   1    0.07    0.07
  -3   0  -1    0.04    0.06
   3   0   1    0.00    0.04
   4   0   1   -0.03    0.06
   4   0   1    0.03    0.10
  -4   0  -1   -0.04    0.08
   5   0   1    0.09    0.11
  -5   0  -1    0.17    0.11
   5   0   1    0.00    0.06
   6   0   1    0.05    0.07
   6   0   1    0.11    0.11
  -6   0  -1    0.23    0.13
   7   0   1    0.07    0.08
   7   0   1    0.06    0.12
  -7   0  -1    0.09    0.12
   8   0   1   -0.06    0.07
  -8   0  -1    0.11    0.12
   8   0   1   -0.07    0.10
  -9   0  -1    0.02    0.14
   9   0   1   -0.14    0.09
   9   0   1   -0.08    0.11
  10   0   1   -0.01    0.12
 -10   0  -1    0.00    0.15
  10   0   1    0.00    0.11
  11   0   1    0.14    0.13
  11   0   1   -0.12    0.12
 -11   0  -1    0.09    0.15
 -12   0  -1   -0.02    0.17
  12   0   1    0.21    0.18
  12   0   1   -0.12    0.11
  13   0   1   -0.04    0.19
  13   0   1   -0.04    0.14
 -13   0  -1   -0.21    0.16
 -14   0  -1   -0.03    0.19
  14   0   1    0.24    0.23
  14   0   1   -0.12    0.14
  15   0   1    0.02    0.21
  15   0   1    0.24    0.17
 -15   0  -1    0.17    0.21
  16   0   1    0.14    0.21
 -16   0  -1   -0.02    0.19
  17   0   1    0.22    0.22
 -17   0  -1   -0.41    0.20
 -18   0  -1   -0.02    0.23
  18   0   1   -0.16    0.18
 -19   0  -1   -0.36    0.17
  19   0   1    0.00    0.23
 -20   0  -1    0.09    0.27
  20   0   1    0.04    0.22
 -21   0  -1    0.11    0.28
  21   0   1   -0.18    0.24
  22  -1  -1    0.69    0.32
 -22  -1   1    0.61    0.36
 -22   1   1    0.39    0.36
  22   1  -1    0.51    0.31
 -21  -1   1    8.16    0.80
  21  -1  -1    7.79    0.70
  21   1  -1    8.06    0.72
 -21   1   1    7.92    0.76
 -20  -1   1    0.18    0.29
  20  -1  -1    0.49    0.26
  20   1  -1    0.28    0.26
 -20   1   1   -0.02    0.25
  19  -1  -1    3.58    0.47
 -19  -1   1    2.77    0.52
 -19   1   1    3.23    0.55
  19   1  -1    3.33    0.44
  18  -1  -1    0.77    0.25
  18  -1  -1    0.39    0.25
 -18  -1   1    0.39    0.28
 -18   1   1    0.25    0.27
  18   1  -1    0.29    0.27
 -17  -1   1    2.46    0.48
  17  -1  -1    2.40    0.39
  17  -1  -1    2.77    0.45
  17   1  -1    1.45    0.40
 -17   1   1    1.27    0.35
 -16  -1   1    0.59    0.29
  16  -1  -1    0.21    0.20
  16  -1  -1    0.70    0.28
 -16   1   1    0.43    0.25
  16   1  -1    0.26    0.22
  15  -1  -1    0.41    0.25
 -15  -1   1    0.50    0.27
  15  -1  -1    0.44    0.21
  15   1  -1    0.48    0.20
 -15   1   1    0.63    0.28
  15   1  -1    0.64    0.26
  14  -1  -1    0.40    0.22
 -14  -1   1    0.47    0.25
  14  -1  -1    0.33    0.19
  14   1  -1   -0.21    0.15
 -14   1   1    0.15    0.22
  14   1  -1    0.17    0.17
  13  -1  -1   25.65    1.06
 -13  -1   1   24.94    1.17
  13  -1  -1   25.28    1.12
  13   1  -1   25.51    0.99
 -13   1   1   25.49    1.15
  13   1  -1   27.32    1.18
  12  -1  -1    3.73    0.36
 -12  -1   1    4.19    0.44
  12  -1  -1    3.44    0.36
 -12   1   1    4.09    0.43
  12   1  -1    4.35    0.42
  12   1  -1    3.97    0.33
 -11  -1   1   60.21    2.10
  11  -1  -1   63.66    2.00
  11  -1  -1   62.28    2.07
 -11   1   1   64.73    2.11
  11   1  -1   64.47    1.93
  11   1  -1   61.39    2.13
  10  -1  -1    3.82    0.33
  10  -1  -1    3.36    0.32
 -10  -1   1    3.20    0.36
 -10   1   1    3.30    0.36
  10   1  -1    3.16    0.27
  10   1  -1    3.53    0.36
   9  -1  -1   55.46    1.70
  -9  -1   1   51.43    1.76
   9  -1  -1   52.21    1.72
   9   1  -1   52.53    1.79
   9   1  -1   54.06    1.62
  -9   1   1   51.67    1.74
   8  -1  -1   11.89    0.55
   8  -1  -1   10.75    0.54
  -8  -1   1   11.30    0.60
  -8   1   1   11.01    0.58
   8   1  -1   12.15    0.60
   8   1  -1   11.65    0.49
  -7  -1   1    5.40    0.37
   7  -1  -1    4.30    0.31
   7  -1  -1    4.41    0.30
   7   1  -1    4.04    0.32
  -7   1   1    4.13    0.33
   7   1  -1    4.96    0.28
   6  -1  -1    2.93    0.25
   6  -1  -1    2.49    0.22
  -6  -1   1    3.10    0.27
   6   1  -1    2.36    0.24
  -6   1   1    2.72    0.25
   6   1  -1    3.11    0.21
   5  -1  -1   11.59    0.49
  -5  -1   1   10.65    0.50
   5  -1  -1   11.67    0.46
  -5   1   1   10.92    0.49
   5   1  -1   10.98    0.42
  -4  -1   1   17.31    0.63
   4  -1  -1   16.97    0.62
   4  -1  -1   17.45    0.58
  -4  -1   1   16.98    0.65
  -4   1   1   17.03    0.61
   4   1  -1   16.86    0.56
   3  -1  -1   15.16    0.53
  -3  -1   1   13.91    0.52
   3  -1  -1   15.05    0.47
  -3  -1   1   14.38    0.54
   3   1  -1   14.44    0.47
  -3   1   1   14.59    0.50
  -2  -1   1   48.47    1.40
   2  -1  -1   48.74    1.37
  -2  -1   1   47.79    1.35
  -2   1   1   47.32    1.34
   2   1  -1   47.88    1.33
  -1  -1   1  238.21    6.36
   1  -1  -1  243.03    6.37
  -1  -1   1  242.79    6.35
  -1  -1   1  242.45    6.55
  -1   1   1  248.58    6.35
   0  -1   1   79.02    2.15
   0  -1  -1   76.42    2.08
   1  -1   1  279.99    7.52
  -1  -1  -1  285.43    7.31
   1   1   1  273.50    7.52
  -2  -1  -1   24.08    0.77
   2  -1   1   24.76    0.76
   2  -1   1   24.31    0.76
   2   1   1   24.88    0.79
  -2   1  -1   24.95    0.72
  -3  -1  -1  102.11    2.77
   3  -1   1   99.82    2.75
   3  -1   1  102.07    2.82
  -3   1  -1  100.13    2.72
   3   1   1  100.40    2.86
   4  -1   1  136.64    3.85
   4  -1   1  138.28    3.75
  -4  -1  -1  141.83    3.79
   4   1   1  137.84    3.91
   4   1   1  137.85    3.66
  -4   1  -1  140.31    3.75
   5  -1   1    3.18    0.25
   5  -1   1    3.40    0.24
  -5  -1  -1    3.45    0.27
   5   1   1    3.38    0.18
  -5   1  -1    3.48    0.26
   5   1   1    2.94    0.27
   6  -1   1   19.47    0.76
   6  -1   1   20.06    0.72
  -6  -1  -1   18.69    0.77
   6   1   1   20.34    0.81
  -6   1  -1   20.57    0.76
   6   1   1   20.12    0.63
   7  -1   1    0.46    0.13
  -7  -1  -1    0.66    0.18
   7  -1   1    0.74    0.18
   7   1   1    0.57    0.11
  -7   1  -1    0.58    0.18
   7   1   1    0.55    0.17
   8  -1   1    4.32    0.31
   8  -1   1    4.34    0.35
  -8  -1  -1    4.67    0.37
   8   1   1    5.13    0.26
  -8   1  -1    4.56    0.36
   8   1   1    4.63    0.37
   9  -1   1    1.25    0.21
  -9  -1  -1    0.69    0.21
   9  -1   1    0.92    0.23
  -9   1  -1    1.12    0.24
   9   1   1    0.83    0.15
   9   1   1    0.95    0.24
 -10  -1  -1   32.13    1.25
  10  -1   1   29.89    1.22
  10  -1   1   32.97    1.15
  10   1   1   32.08    1.05
 -10   1  -1   32.40    1.23
  10   1   1   32.32    1.28
  11  -1   1    9.80    0.54
  11  -1   1   10.14    0.62
 -11  -1  -1    8.47    0.58
  11   1   1    9.44    0.45
 -11   1  -1    8.88    0.58
  11   1   1   10.21    0.64
  12  -1   1   30.29    1.28
 -12  -1  -1   32.11    1.31
  12  -1   1   31.40    1.16
 -12   1  -1   30.36    1.26
  12   1   1   31.91    1.07
  12   1   1   29.44    1.30
  13  -1   1    2.35    0.38
 -13  -1  -1    3.32    0.46
  13  -1   1    2.34    0.30
  13   1   1    2.65    0.27
 -13   1  -1    1.93    0.37
  13   1   1    2.80    0.43
 -14  -1  -1   20.47    1.09
  14  -1   1   22.63    1.09
  14  -1   1   23.57    0.98
  14   1   1   22.35    0.87
  14   1   1   19.88    1.08
 -14   1  -1   22.25    1.08
 -15  -1  -1    0.20    0.21
  15  -1   1    0.05    0.23
  15  -1   1    0.04    0.18
  15   1   1    0.03    0.20
 -15   1  -1   -0.07    0.19
  16  -1   1   12.72    0.84
 -16  -1  -1   12.66    0.85
  16  -1   1   13.57    0.72
  16   1   1   11.31    0.80
 -16   1  -1   11.78    0.80
 -17  -1  -1    0.52    0.25
  17  -1   1    0.72    0.28
  17   1   1    0.65    0.26
 -17   1  -1    0.23    0.25
  18  -1   1    3.77    0.47
 -18  -1  -1    5.14    0.58
  18   1   1    3.52    0.54
 -18   1  -1    3.30    0.52
 -19  -1  -1    0.25    0.27
  19  -1   1    0.70    0.27
 -19   1  -1    0.42    0.30
  19   1   1    0.51    0.30
 -20  -1  -1    1.47    0.44
  20  -1   1    2.22    0.49
  20   1   1    1.43    0.40
 -20   1  -1    1.20    0.37
  21  -1   1   -0.02    0.26
 -21  -1  -1    0.11    0.32
 -21   1  -1    0.09    0.23
  21   1   1    0.94    0.36
  21  -2  -1    1.76    0.41
  21   2  -1    1.63    0.41
 -21   2   1    1.09    0.41
 -20  -2   1    1.09    0.40
  20  -2  -1    1.27    0.37
  20   2  -1    0.95    0.32
 -20   2   1    1.25    0.39
  19  -2  -1    1.28    0.34
 -19  -2   1    1.08    0.38
  19  -2  -1    1.65    0.41
 -19   2   1    1.01    0.36
  19   2  -1    0.96    0.37
  18  -2  -1    0.04    0.19
  18  -2  -1    0.44    0.27
 -18  -2   1    0.10    0.21
  18   2  -1    0.09    0.24
 -18   2   1    0.46    0.25
  17  -2  -1    2.52    0.44
  17  -2  -1    3.20    0.45
 -17  -2   1    2.20    0.45
  17   2  -1    2.74    0.48
 -17   2   1    2.42    0.44
  16  -2  -1    0.74    0.30
  16  -2  -1    0.70    0.29
 -16  -2   1    0.40    0.29
 -16   2   1    0.59    0.28
  16   2  -1    0.76    0.29
 -15  -2   1    0.56    0.27
  15  -2  -1    0.53    0.24
  15  -2  -1    0.47    0.24
  15   2  -1    1.02    0.32
 -15   2   1    0.21    0.24
  14  -2  -1    1.80    0.35
 -14  -2   1    1.62    0.40
  14  -2  -1    2.09    0.36
 -14   2   1    1.60    0.37
  14   2  -1    2.25    0.27
  14   2  -1    1.87    0.41
  13  -2  -1    0.39    0.21
 -13  -2   1    0.48    0.26
  13  -2  -1    0.45    0.23
  13   2  -1    0.32    0.16
 -13   2   1    0.41    0.28
  13   2  -1    0.03    0.20
  12  -2  -1    1.65    0.30
 -12  -2   1    1.50    0.34
  12  -2  -1    1.52    0.30
  12   2  -1    1.96    0.26
  12   2  -1    1.64    0.34
 -12   2   1    1.83    0.36
 -11  -2   1    0.12    0.17
  11  -2  -1    0.32    0.18
  11  -2  -1    0.70    0.21
  11   2  -1    0.73    0.17
 -11   2   1    0.73    0.25
  11   2  -1    0.53    0.23
  10  -2  -1    0.54    0.20
 -10  -2   1    0.00    0.17
  10  -2  -1    0.25    0.16
  10   2  -1    0.67    0.23
 -10   2   1    0.43    0.20
  10   2  -1    0.48    0.15
  -9  -2   1    1.94    0.32
   9  -2  -1    1.77    0.27
   9  -2  -1    1.84    0.25
  -9   2   1    2.36    0.29
   9   2  -1    2.12    0.31
   9   2  -1    1.98    0.21
  -8  -2   1    2.83    0.32
   8  -2  -1    2.77    0.29
   8  -2  -1    3.01    0.26
   8   2  -1    2.59    0.21
   8   2  -1    2.81    0.31
  -8   2   1    3.19    0.30
   7  -2  -1    4.16    0.34
   7  -2  -1    4.20    0.29
  -7  -2   1    4.53    0.36
   7   2  -1    4.94    0.27
  -7   2   1    4.68    0.34
   7   2  -1    5.48    0.38
  -6  -2   1   39.54    1.38
   6  -2  -1   41.13    1.35
  -6  -2   1   39.16    1.33
   6  -2  -1   40.90    1.25
  -6   2   1   39.57    1.29
   6   2  -1   41.03    1.21
  -5  -2   1   41.28    1.38
   5  -2  -1   42.59    1.25
  -5  -2   1   39.98    1.32
   5  -2  -1   40.51    1.34
  -5   2   1   41.61    1.29
   5   2  -1   42.26    1.23
  -4  -2   1    1.43    0.21
  -4  -2   1    1.31    0.19
   4  -2  -1    0.92    0.17
   4  -2  -1    1.09    0.13
  -4   2   1    1.21    0.17
   4   2  -1    1.17    0.13
   3  -2  -1   47.37    1.31
  -3  -2   1   45.96    1.37
  -3  -2   1   46.30    1.43
   3  -2  -1   44.24    1.40
   3   2  -1   44.93    1.32
  -3   2   1   44.92    1.34
   2  -2  -1   61.05    1.80
  -2  -2   1   63.38    1.77
  -2  -2   1   63.48    1.85
   2  -2  -1   62.03    1.73
  -2  -2   1   62.70    1.76
  -2   2   1   61.48    1.76
   1  -2  -1   28.41    0.82
  -1  -2   1   27.17    0.88
  -1  -2   1   28.05    0.90
  -1  -2   1   27.72    0.84
   1  -2  -1   27.15    0.88
  -1   2   1   26.63    0.85
   0  -2   1    1.75    0.17
   0  -2  -1    1.97    0.17
   0  -2  -1    1.82    0.18
   0  -2   1    2.01    0.19
   0  -2  -1    1.54    0.15
   0  -2   1    1.88    0.15
  -1  -2  -1    0.49    0.12
  -1  -2  -1    0.32    0.11
   1  -2   1    0.44    0.12
   1  -2   1    0.45    0.11
  -1  -2  -1    0.46    0.10
  -1   2  -1    0.32    0.07
  -2  -2  -1   20.32    0.65
   2  -2   1   20.53    0.72
  -2  -2  -1   20.47    0.72
   2  -2   1   20.95    0.69
  -2  -2  -1   20.08    0.72
  -2   2  -1   20.56    0.63
  -3  -2  -1   92.69    2.47
   3  -2   1   88.26    2.58
  -3  -2  -1   92.33    2.58
   3  -2   1   93.91    2.59
   3   2   1   91.22    2.65
  -3   2  -1   90.01    2.48
  -4  -2  -1    5.26    0.33
   4  -2   1    4.46    0.30
   4  -2   1    4.46    0.27
   4   2   1    4.47    0.20
  -4   2  -1    4.71    0.27
   4   2   1    4.29    0.31
   5  -2   1   49.58    1.52
  -5  -2  -1   48.02    1.55
   5  -2   1   49.05    1.54
   5   2   1   48.31    1.59
   5   2   1   49.43    1.37
  -5   2  -1   50.19    1.48
   6  -2   1    0.64    0.15
  -6  -2  -1    0.68    0.18
   6  -2   1    0.61    0.16
  -6   2  -1    0.85    0.17
   6   2   1    0.47    0.16
   6   2   1    0.81    0.10
   7  -2   1    2.63    0.26
   7  -2   1    2.14    0.25
  -7  -2  -1    1.84    0.28
   7   2   1    2.64    0.17
  -7   2  -1    2.38    0.26
   7   2   1    2.13    0.30
  -8  -2  -1   33.04    1.24
   8  -2   1   33.37    1.19
   8  -2   1   30.84    1.17
   8   2   1   33.52    1.01
   8   2   1   35.37    1.30
  -8   2  -1   32.93    1.17
  -9  -2  -1    1.18    0.27
   9  -2   1    1.30    0.24
   9  -2   1    1.89    0.28
   9   2   1    1.27    0.28
   9   2   1    1.84    0.17
  -9   2  -1    1.53    0.27
  10  -2   1    8.20    0.52
  10  -2   1    8.70    0.54
 -10  -2  -1    8.74    0.58
  10   2   1    9.99    0.42
 -10   2  -1    8.67    0.55
  10   2   1    8.97    0.61
 -11  -2  -1    0.12    0.19
  11  -2   1   -0.11    0.15
  11  -2   1    0.05    0.14
  11   2   1   -0.01    0.10
 -11   2  -1    0.07    0.17
  11   2   1    0.00    0.17
  12  -2   1    4.93    0.43
 -12  -2  -1    5.83    0.53
  12  -2   1    4.29    0.43
 -12   2  -1    3.98    0.43
  12   2   1    5.07    0.50
  12   2   1    5.64    0.33
  13  -2   1    0.19    0.19
 -13  -2  -1    0.16    0.22
  13  -2   1    0.46    0.23
 -13   2  -1   -0.03    0.18
  13   2   1    0.08    0.19
  14  -2   1   -0.16    0.16
  14  -2   1    0.09    0.20
 -14  -2  -1    0.25    0.26
  14   2   1    0.00    0.21
 -14   2  -1   -0.37    0.18
 -15  -2  -1    1.28    0.37
  15  -2   1    1.51    0.32
  15  -2   1    1.18    0.33
  15   2   1    1.51    0.38
 -15   2  -1    1.01    0.32
  16  -2   1    0.05    0.22
  16  -2   1   -0.08    0.18
 -16  -2  -1   -0.03    0.21
 -16   2  -1   -0.16    0.18
  16   2   1   -0.12    0.17
  17  -2   1    0.34    0.21
 -17  -2  -1    0.31    0.27
  17  -2   1    0.17    0.21
 -17   2  -1   -0.03    0.20
  17   2   1    0.14    0.24
 -18  -2  -1    0.18    0.25
  18  -2   1   -0.05    0.20
  18   2   1   -0.02    0.20
 -18   2  -1    0.07    0.23
  19  -2   1   -0.07    0.23
 -19  -2  -1    0.09    0.24
 -19   2  -1    0.01    0.20
  19   2   1    0.11    0.22
 -20  -2  -1    0.18    0.27
  20  -2   1    0.52    0.32
  20   2   1    0.05    0.23
 -20   2  -1    0.47    0.29
 -21  -2  -1   -0.08    0.26
  21  -2   1    0.57    0.30
  21   2   1   -0.02    0.20
 -21   2  -1    0.09    0.24
 -21  -3   1    0.63    0.38
  21   3  -1    1.01    0.35
 -21   3   1    0.52    0.28
 -20  -3   1    0.28    0.30
  20  -3  -1    0.47    0.29
  20   3  -1    0.40    0.33
 -20   3   1    0.13    0.25
  19  -3  -1    1.03    0.35
 -19  -3   1    0.42    0.29
  19  -3  -1    0.64    0.27
  19   3  -1    0.44    0.32
 -19   3   1    0.81    0.34
 -18  -3   1    0.13    0.26
  18  -3  -1    0.34    0.24
  18  -3  -1    0.42    0.29
 -18   3   1    0.22    0.25
  18   3  -1    0.35    0.26
  17  -3  -1    6.45    0.59
  17  -3  -1    6.13    0.57
 -17  -3   1    4.38    0.57
  17   3  -1    5.28    0.58
 -17   3   1    4.84    0.54
 -16  -3   1    0.15    0.25
  16  -3  -1    0.21    0.23
  16  -3  -1    0.00    0.20
 -16   3   1    0.28    0.20
  16   3  -1    0.46    0.25
  15  -3  -1    5.44    0.53
 -15  -3   1    5.21    0.58
  15  -3  -1    6.07    0.53
 -15   3   1    4.72    0.51
  15   3  -1    5.53    0.57
  14  -3  -1    2.91    0.38
 -14  -3   1    2.12    0.44
  14  -3  -1    1.80    0.37
 -14   3   1    2.71    0.45
  14   3  -1    3.13    0.50
  13  -3  -1   30.07    1.28
 -13  -3   1   29.53    1.35
  13  -3  -1   29.89    1.22
 -13   3   1   30.69    1.29
  13   3  -1   28.59    1.36
  13   3  -1   30.15    1.07
  12  -3  -1    2.36    0.34
 -12  -3   1    2.71    0.46
  12  -3  -1    2.76    0.40
 -12   3   1    3.08    0.42
  12   3  -1    2.15    0.40
  12   3  -1    2.73    0.27
  11  -3  -1   50.33    1.79
 -11  -3   1   49.11    1.83
  11  -3  -1   50.49    1.69
  11   3  -1   51.04    1.88
 -11   3   1   49.06    1.75
  11   3  -1   49.51    1.55
  10  -3  -1    3.37    0.31
  10  -3  -1    2.86    0.36
 -10  -3   1    3.49    0.40
 -10   3   1    3.59    0.38
  10   3  -1    3.90    0.28
  10   3  -1    3.78    0.41
   9  -3  -1   37.82    1.27
   9  -3  -1   36.64    1.39
  -9  -3   1   36.51    1.40
   9   3  -1   37.21    1.19
  -9   3   1   37.49    1.34
   9   3  -1   37.98    1.46
  -8  -3   1    2.60    0.32
   8  -3  -1    2.28    0.29
   8  -3  -1    3.26    0.26
  -8   3   1    2.63    0.29
   8   3  -1    2.74    0.22
  -7  -3   1   27.54    1.10
   7  -3  -1   25.86    0.91
   7  -3  -1   26.70    1.05
  -7  -3   1   25.29    1.02
  -7   3   1   27.41    1.00
   7   3  -1   27.44    0.90
  -6  -3   1   11.77    0.60
   6  -3  -1   13.32    0.51
  -6  -3   1   12.55    0.65
   6  -3  -1   12.55    0.63
   6   3  -1   12.16    0.51
  -6   3   1   12.82    0.57
  -5  -3   1   22.73    0.94
  -5  -3   1   23.86    0.90
   5  -3  -1   24.93    0.95
   5  -3  -1   25.06    0.80
  -5   3   1   23.42    0.86
   5   3  -1   25.27    0.83
   4  -3  -1   13.88    0.64
  -4  -3   1   14.40    0.61
   4  -3  -1   14.69    0.52
  -4  -3   1   14.16    0.65
  -4   3   1   14.68    0.58
  -3  -3   1    0.10    0.11
   3  -3  -1    0.20    0.14
  -3  -3   1   -0.04    0.10
   3  -3  -1    0.05    0.08
  -3  -3   1   -0.13    0.09
  -3   3   1    0.19    0.10
   2  -3  -1    2.56    0.18
  -2  -3   1    2.63    0.22
  -2  -3   1    2.63    0.24
  -2  -3   1    2.75    0.25
   2  -3  -1    2.30    0.24
  -2   3   1    2.35    0.21
  -1  -3   1    2.29    0.23
   1  -3  -1    2.48    0.19
  -1  -3   1    1.97    0.22
  -1  -3   1    2.59    0.21
   1  -3  -1    2.40    0.23
  -1   3   1    2.49    0.20
   0  -3  -1   83.21    2.29
   0  -3   1   77.34    2.31
   0  -3  -1   78.40    2.29
   0  -3   1   81.10    2.23
   0  -3   1   78.78    2.31
   0  -3  -1   79.66    2.29
  -1  -3  -1   20.61    0.74
  -1  -3  -1   21.26    0.75
  -1  -3  -1   20.91    0.75
   1  -3   1   20.72    0.73
   1  -3   1   20.22    0.78
  -1   3  -1   20.69    0.68
   2  -3   1   35.08    1.11
  -2  -3  -1   35.99    1.15
  -2  -3  -1   35.52    1.16
   2  -3   1   31.82    1.16
  -2  -3  -1   35.56    1.10
  -2   3  -1   35.26    1.06
   3  -3   1   30.08    1.08
  -3  -3  -1   32.36    1.00
  -3  -3  -1   30.84    1.09
   3  -3   1   31.63    1.03
  -3  -3  -1   31.60    1.08
  -3   3  -1   31.31    0.97
  -4  -3  -1    2.81    0.21
  -4  -3  -1    2.51    0.27
  -4  -3  -1    2.73    0.27
   4  -3   1    1.95    0.24
   4  -3   1    2.70    0.23
  -4   3  -1    2.91    0.22
  -5  -3  -1   43.08    1.41
   5  -3   1   41.94    1.34
   5  -3   1   41.36    1.42
   5   3   1   42.50    1.45
  -5   3  -1   40.79    1.30
   5   3   1   42.73    1.24
   6  -3   1   95.67    2.84
  -6  -3  -1   92.93    2.83
   6  -3   1   95.52    2.79
   6   3   1   97.07    2.62
   6   3   1   95.91    2.93
  -6   3  -1   95.16    2.72
   7  -3   1   27.37    0.98
   7  -3   1   26.53    1.05
  -7  -3  -1   27.01    1.06
   7   3   1   26.51    0.84
   7   3   1   26.30    1.09
  -7   3  -1   27.67    0.98
   8  -3   1   29.06    1.09
  -8  -3  -1   32.72    1.21
   8  -3   1   32.07    1.19
   8   3   1   28.05    1.21
   8   3   1   30.21    0.94
  -8   3  -1   30.52    1.10
  -9  -3  -1   13.25    0.73
   9  -3   1   13.68    0.66
   9  -3   1   13.01    0.70
   9   3   1   13.01    0.74
  -9   3  -1   12.74    0.65
   9   3   1   13.13    0.50
 -10  -3  -1   40.34    1.59
  10  -3   1   43.23    1.57
  10  -3   1   44.69    1.53
  10   3   1   43.64    1.30
 -10   3  -1   43.19    1.52
  10   3   1   42.12    1.66
 -11  -3  -1    7.46    0.59
  11  -3   1    7.33    0.53
  11  -3   1    7.52    0.56
  11   3   1    8.58    0.64
  11   3   1    8.40    0.39
 -11   3  -1    8.26    0.56
 -12  -3  -1   22.82    1.11
  12  -3   1   22.63    1.05
  12  -3   1   22.73    1.02
 -12   3  -1   23.08    1.04
  12   3   1   23.26    1.16
  13  -3   1    1.97    0.36
  13  -3   1    2.16    0.36
 -13  -3  -1    1.57    0.38
 -13   3  -1    1.27    0.33
  13   3   1    2.23    0.44
  14  -3   1    7.59    0.58
  14  -3   1    7.16    0.57
 -14  -3  -1    5.99    0.59
 -14   3  -1    6.13    0.55
  14   3   1    7.59    0.64
 -15  -3  -1    1.31    0.37
  15  -3   1    1.64    0.37
  15  -3   1    1.91    0.39
  15   3   1    1.67    0.40
 -15   3  -1    1.20    0.32
  16  -3   1    3.48    0.43
 -16  -3  -1    2.91    0.51
  16  -3   1    3.27    0.47
  16   3   1    2.56    0.46
 -16   3  -1    2.72    0.46
  17  -3   1    0.75    0.27
 -17  -3  -1    0.81    0.33
  17  -3   1    0.72    0.27
  17   3   1    1.06    0.34
 -17   3  -1    0.79    0.30
  18  -3   1    2.27    0.44
  18  -3   1    2.17    0.40
 -18  -3  -1    2.33    0.47
 -18   3  -1    1.95    0.43
  18   3   1    1.79    0.44
 -19  -3  -1    0.29    0.29
  19  -3   1   -0.17    0.23
  19   3   1    0.13    0.23
 -19   3  -1    0.17    0.24
  20  -3   1    0.71    0.35
 -20  -3  -1    2.37    0.57
  20   3   1    1.12    0.38
 -20   3  -1    1.43    0.42
 -20  -4   1    1.09    0.41
  20  -4  -1    0.66    0.32
  20   4  -1    0.85    0.35
 -20   4   1    0.86    0.36
  19  -4  -1    0.27    0.26
 -19  -4   1    0.51    0.33
  19   4  -1    0.39    0.29
 -19   4   1    0.40    0.28
  18  -4  -1    2.54    0.47
 -18  -4   1    3.29    0.57
 -18   4   1    1.62    0.42
  18   4  -1    2.23    0.51
 -17  -4   1    0.34    0.28
  17  -4  -1   -0.01    0.22
 -17   4   1    0.37    0.29
  17   4  -1    0.33    0.29
  16  -4  -1    4.18    0.48
 -16  -4   1    4.83    0.57
  16  -4  -1    5.85    0.58
  16   4  -1    3.31    0.57
 -16   4   1    4.82    0.52
  15  -4  -1    7.32    0.56
  15  -4  -1    6.29    0.59
 -15  -4   1    5.65    0.59
 -15   4   1    6.86    0.60
  15   4  -1    6.03    0.63
 -14  -4   1    5.45    0.57
  14  -4  -1    3.51    0.47
  14  -4  -1    4.55    0.44
  14   4  -1    4.64    0.54
 -14   4   1    5.02    0.52
  13  -4  -1    3.55    0.46
  13  -4  -1    5.00    0.42
 -13  -4   1    4.74    0.54
  13   4  -1    4.56    0.53
 -13   4   1    4.38    0.48
 -12  -4   1    4.62    0.51
  12  -4  -1    4.44    0.39
  12  -4  -1    4.94    0.50
  12   4  -1    4.17    0.49
 -12   4   1    5.17    0.48
  12   4  -1    5.14    0.35
  11  -4  -1    1.49    0.26
 -11  -4   1    1.09    0.33
  11  -4  -1    1.49    0.33
 -11   4   1    1.37    0.31
  11   4  -1    1.13    0.21
  11   4  -1    1.25    0.33
 -10  -4   1    4.96    0.48
  10  -4  -1    4.80    0.36
  10  -4  -1    4.46    0.45
  10   4  -1    4.48    0.32
 -10   4   1    4.32    0.41
  10   4  -1    4.29    0.46
   9  -4  -1   20.26    0.78
  -9  -4   1   17.66    0.89
   9  -4  -1   18.59    0.93
  -9   4   1   19.58    0.87
   9   4  -1   19.01    0.74
   9   4  -1   18.65    0.95
   8  -4  -1    5.94    0.48
  -8  -4   1    5.34    0.45
   8  -4  -1    5.32    0.34
  -8  -4   1    4.90    0.46
  -8   4   1    5.42    0.41
   8   4  -1    5.32    0.33
  -7  -4   1   34.32    1.32
   7  -4  -1   35.85    1.38
   7  -4  -1   38.51    1.20
  -7  -4   1   36.63    1.42
   7   4  -1   34.85    1.19
  -7   4   1   37.10    1.27
  -6  -4   1    6.18    0.48
   6  -4  -1    6.47    0.48
  -6  -4   1    6.30    0.44
   6  -4  -1    6.17    0.34
  -6   4   1    6.85    0.41
   6   4  -1    6.02    0.36
  -5  -4   1    5.42    0.42
  -5  -4   1    5.45    0.40
   5  -4  -1    5.90    0.32
   5  -4  -1    5.47    0.42
  -5   4   1    5.15    0.35
   5   4  -1    5.66    0.34
  -4  -4   1   10.15    0.56
   4  -4  -1   10.30    0.57
   4  -4  -1   10.08    0.43
  -4  -4   1   10.48    0.51
  -4  -4   1    9.58    0.51
  -4   4   1    9.33    0.47
  -3  -4   1    7.02    0.42
   3  -4  -1    7.40    0.36
   3  -4  -1    8.31    0.49
  -3  -4   1    7.15    0.46
  -3  -4   1    7.79    0.44
  -3   4   1    8.54    0.42
   2  -4  -1   39.66    1.23
  -2  -4   1   37.18    1.30
   2  -4  -1   40.11    1.35
  -2  -4   1   39.98    1.28
  -2  -4   1   39.44    1.34
  -2   4   1   38.36    1.26
  -1  -4   1   29.61    1.06
   1  -4  -1   28.91    0.98
  -1  -4   1   30.03    1.00
   1  -4  -1   30.65    1.08
  -1  -4   1   29.00    1.06
  -1   4   1   29.68    1.01
   0  -4  -1    1.12    0.19
   0  -4  -1    1.65    0.23
   0  -4  -1    1.53    0.22
   0  -4   1    1.05    0.18
   0  -4   1    1.48    0.23
   0  -4   1    1.05    0.19
   1  -4   1    2.44    0.27
  -1  -4  -1    1.79    0.23
  -1  -4  -1    2.17    0.25
  -1  -4  -1    2.57    0.25
   1  -4   1    2.51    0.24
  -1   4  -1    2.51    0.20
   2  -4   1    6.86    0.45
  -2  -4  -1    7.25    0.40
  -2  -4  -1    6.63    0.41
   2  -4   1    7.12    0.39
  -2  -4  -1    6.92    0.43
  -2   4  -1    7.04    0.35
   3  -4   1    6.67    0.46
   3  -4   1    7.34    0.39
  -3  -4  -1    7.59    0.46
  -3  -4  -1    7.28    0.40
  -3  -4  -1    6.64    0.43
  -3   4  -1    7.45    0.37
  -4  -4  -1    0.18    0.11
  -4  -4  -1    0.18    0.15
   4  -4   1    0.22    0.12
   4  -4   1    0.17    0.14
  -4  -4  -1    0.14    0.13
  -4   4  -1    0.11    0.11
   5  -4   1   10.82    0.60
  -5  -4  -1    9.20    0.55
  -5  -4  -1   11.39    0.49
   5  -4   1   10.82    0.50
  -5  -4  -1   10.04    0.58
  -5   4  -1    9.50    0.47
  -6  -4  -1   22.06    0.93
   6  -4   1   21.25    0.82
   6  -4   1   20.72    0.94
   6   4   1   20.97    0.75
  -6   4  -1   21.97    0.82
   6   4   1   21.39    0.95
  -7  -4  -1    1.21    0.28
   7  -4   1    1.70    0.31
   7  -4   1    1.38    0.23
   7   4   1    1.31    0.28
  -7   4  -1    1.50    0.24
   7   4   1    1.38    0.18
   8  -4   1   19.09    0.80
   8  -4   1   20.11    0.94
  -8  -4  -1   17.77    0.90
   8   4   1   19.99    0.96
   8   4   1   19.71    0.70
  -8   4  -1   20.13    0.83
  -9  -4  -1    3.96    0.44
   9  -4   1    5.26    0.46
   9  -4   1    4.64    0.38
   9   4   1    4.71    0.28
   9   4   1    5.46    0.49
  -9   4  -1    4.47    0.39
  10  -4   1    7.82    0.59
 -10  -4  -1    9.96    0.68
  10  -4   1    9.91    0.56
  10   4   1    8.90    0.41
  10   4   1    9.93    0.69
 -10   4  -1    9.28    0.57
  11  -4   1    1.09    0.30
 -11  -4  -1    0.88    0.32
  11  -4   1    1.08    0.26
 -11   4  -1    1.60    0.32
  11   4   1    1.56    0.38
 -12  -4  -1    0.01    0.20
  12  -4   1    0.29    0.19
  12  -4   1    0.12    0.19
 -12   4  -1    0.18    0.20
  12   4   1    0.28    0.23
  13  -4   1    3.92    0.45
  13  -4   1    4.32    0.45
 -13  -4  -1    3.14    0.50
 -13   4  -1    4.12    0.45
  13   4   1    3.95    0.50
  14  -4   1    5.22    0.52
  14  -4   1    4.37    0.46
 -14  -4  -1    3.87    0.58
  14   4   1    4.86    0.56
 -14   4  -1    5.27    0.51
 -15  -4  -1    4.33    0.55
  15  -4   1    4.90    0.49
  15  -4   1    4.80    0.51
  15   4   1    4.76    0.56
 -15   4  -1    4.22    0.46
  16  -4   1    0.65    0.28
 -16  -4  -1    0.91    0.36
  16  -4   1    0.77    0.30
  16   4   1    0.22    0.24
 -16   4  -1    0.46    0.27
 -17  -4  -1    1.91    0.47
  17  -4   1    2.18    0.42
  17  -4   1    1.59    0.40
  17   4   1    1.55    0.41
 -17   4  -1    1.21    0.38
  18  -4   1    0.26    0.22
  18  -4   1    0.16    0.25
 -18  -4  -1    0.28    0.32
  18   4   1   -0.29    0.21
 -18   4  -1   -0.18    0.18
 -19  -4  -1    0.54    0.30
  19  -4   1    0.52    0.29
 -19   4  -1    0.74    0.33
  19   4   1    0.29    0.27
 -20  -4  -1    0.09    0.30
 -20   4  -1    0.88    0.32
  20   4   1    0.66    0.34
 -20  -5   1    0.37    0.34
  20  -5  -1   -0.47    0.22
 -20   5   1   -0.01    0.35
  19  -5  -1    1.22    0.39
 -19  -5   1    1.83    0.47
 -19   5   1    1.24    0.39
  19   5  -1    1.32    0.40
 -18  -5   1    0.13    0.29
  18  -5  -1   -0.28    0.18
  18   5  -1   -0.24    0.20
 -18   5   1    0.13    0.25
  17  -5  -1    7.40    0.68
 -17  -5   1    5.86    0.65
  17   5  -1    6.34    0.70
 -17   5   1    7.49    0.68
  16  -5  -1    0.30    0.25
 -16  -5   1    0.51    0.28
 -16   5   1    0.66    0.32
  16   5  -1    0.76    0.33
  15  -5  -1    7.30    0.67
 -15  -5   1    6.75    0.65
  15   5  -1    7.63    0.72
 -15   5   1    6.17    0.59
  14  -5  -1    0.88    0.33
 -14  -5   1    0.92    0.36
 -14   5   1    1.36    0.37
  14   5  -1    1.25    0.36
 -13  -5   1    1.40    0.38
  13  -5  -1    1.11    0.29
  13  -5  -1    0.47    0.27
  13   5  -1    1.05    0.33
 -13   5   1    1.81    0.38
 -12  -5   1    2.19    0.44
  12  -5  -1    2.35    0.31
  12  -5  -1    2.52    0.44
 -12   5   1    2.17    0.40
  12   5  -1    2.03    0.43
  11  -5  -1    2.32    0.43
  11  -5  -1    3.03    0.33
 -11  -5   1    3.10    0.47
  11   5  -1    2.45    0.45
  11   5  -1    2.51    0.28
 -11   5   1    2.98    0.38
  10  -5  -1    2.93    0.32
 -10  -5   1    3.22    0.46
  10  -5  -1    2.93    0.46
  10   5  -1    2.83    0.28
 -10   5   1    3.22    0.38
  10   5  -1    2.91    0.46
   9  -5  -1    2.13    0.26
   9  -5  -1    1.89    0.38
  -9  -5   1    1.79    0.36
  -9   5   1    2.51    0.35
   9   5  -1    2.19    0.25
   8  -5  -1    0.55    0.25
  -8  -5   1    0.23    0.22
   8  -5  -1    0.28    0.15
  -8  -5   1   -0.16    0.17
   8   5  -1    0.35    0.15
  -8   5   1    0.19    0.18
   7  -5  -1   39.44    1.53
  -7  -5   1   37.98    1.44
  -7  -5   1   39.63    1.55
   7  -5  -1   40.04    1.29
  -7   5   1   37.68    1.36
   7   5  -1   39.88    1.33
   6  -5  -1    0.38    0.15
  -6  -5   1    0.16    0.17
  -6  -5   1    0.15    0.19
   6  -5  -1    0.10    0.18
  -6   5   1    0.08    0.16
   6   5  -1    0.16    0.13
  -5  -5   1   68.88    2.27
  -5  -5   1   73.57    2.40
   5  -5  -1   75.20    2.16
   5  -5  -1   74.60    2.39
  -5  -5   1   70.13    2.22
  -5   5   1   73.03    2.21
  -4  -5   1    4.93    0.39
   4  -5  -1    4.33    0.42
  -4  -5   1    4.46    0.41
   4  -5  -1    4.67    0.31
  -4  -5   1    5.09    0.38
  -4   5   1    4.80    0.35
   3  -5  -1   22.47    0.81
  -3  -5   1   22.90    0.92
  -3  -5   1   22.95    0.96
   3  -5  -1   22.99    0.98
  -3  -5   1   20.85    0.88
  -3   5   1   22.45    0.87
   2  -5  -1   14.58    0.72
  -2  -5   1   13.74    0.68
  -2  -5   1   13.97    0.68
   2  -5  -1   14.00    0.59
  -2  -5   1   12.93    0.62
  -2   5   1   13.75    0.62
  -1  -5   1   -0.06    0.10
  -1  -5   1    0.13    0.13
   1  -5  -1    0.29    0.12
   1  -5  -1   -0.01    0.13
  -1  -5   1   -0.09    0.11
  -1   5   1    0.49    0.15
   0  -5  -1   10.60    0.59
   0  -5   1   11.36    0.57
   0  -5  -1   11.94    0.59
   0  -5   1   11.15    0.61
   0  -5  -1   11.42    0.55
   0  -5   1   11.18    0.54
  -1  -5  -1    0.93    0.20
   1  -5   1    0.76    0.23
   1  -5   1    1.29    0.22
  -1  -5  -1    0.58    0.19
  -1  -5  -1    0.75    0.21
  -1   5  -1    1.38    0.20
  -2  -5  -1   20.29    0.83
  -2  -5  -1   21.29    0.87
  -2  -5  -1   20.78    0.85
   2  -5   1   19.27    0.90
   2  -5   1   19.16    0.79
  -2   5  -1   19.55    0.75
  -3  -5  -1    2.90    0.32
  -3  -5  -1    2.80    0.32
  -3  -5  -1    2.92    0.30
   3  -5   1    2.64    0.33
   3  -5   1    2.82    0.28
  -3   5  -1    2.89    0.26
  -4  -5  -1   12.22    0.59
  -4  -5  -1   11.58    0.65
   4  -5   1   12.99    0.59
   4  -5   1   11.54    0.69
  -4  -5  -1   12.55    0.67
  -4   5  -1   12.81    0.56
  -5  -5  -1   14.63    0.75
   5  -5   1   14.76    0.66
  -5  -5  -1   14.24    0.65
   5  -5   1   15.24    0.80
  -5  -5  -1   14.79    0.76
  -5   5  -1   15.14    0.65
   6  -5   1   24.73    1.11
   6  -5   1   25.72    0.95
  -6  -5  -1   23.12    1.05
  -6   5  -1   24.33    0.93
   7  -5   1    4.30    0.35
   7  -5   1    4.53    0.45
  -7  -5  -1    3.91    0.43
   7   5   1    4.49    0.44
  -7   5  -1    4.22    0.35
   7   5   1    4.66    0.32
   8  -5   1   13.89    0.80
   8  -5   1   12.93    0.64
  -8  -5  -1   12.39    0.76
   8   5   1   13.78    0.58
  -8   5  -1   13.76    0.67
   8   5   1   12.86    0.78
  -9  -5  -1    0.06    0.21
   9  -5   1    0.46    0.23
   9  -5   1    0.35    0.17
   9   5   1    0.57    0.15
  -9   5  -1    0.25    0.21
   9   5   1    0.58    0.26
  10  -5   1    6.08    0.44
  10  -5   1    4.82    0.51
 -10  -5  -1    4.35    0.50
 -10   5  -1    5.81    0.47
  10   5   1    5.12    0.32
  10   5   1    5.77    0.55
  11  -5   1    0.28    0.28
 -11  -5  -1    0.47    0.30
  11  -5   1    0.58    0.23
 -11   5  -1   -0.19    0.15
  11   5   1    0.61    0.28
 -12  -5  -1    0.23    0.26
  12  -5   1    0.63    0.30
  12  -5   1    0.65    0.25
 -12   5  -1    0.53    0.26
  12   5   1    0.40    0.25
  13  -5   1    2.96    0.39
 -13  -5  -1    2.66    0.48
  13  -5   1    1.86    0.41
  13   5   1    3.17    0.54
 -13   5  -1    2.72    0.41
  14  -5   1    1.24    0.36
 -14  -5  -1    1.16    0.39
  14  -5   1    1.61    0.34
  14   5   1    1.11    0.34
 -14   5  -1    1.51    0.34
 -15  -5  -1    1.50    0.41
  15  -5   1    1.37    0.35
  15  -5   1    1.43    0.36
  15   5   1    1.85    0.42
 -16  -5  -1    3.72    0.60
  16  -5   1    3.94    0.57
 -16   5  -1    3.47    0.45
  16   5   1    4.40    0.66
 -17  -5  -1    1.11    0.38
  17  -5   1    0.36    0.32
 -17   5  -1    1.31    0.41
  17   5   1    0.54    0.32
 -18  -5  -1    5.92    0.68
  18  -5   1    7.80    0.71
 -18   5  -1    8.31    0.71
  18   5   1    6.84    0.73
  19  -5   1    0.37    0.25
 -19  -5  -1    0.17    0.31
 -19   5  -1    0.38    0.25
  19   5   1    0.11    0.26
  19  -6  -1   -0.40    0.23
 -19  -6   1    0.57    0.34
 -19   6   1   -0.21    0.24
 -18  -6   1    2.76    0.53
  18  -6  -1    3.11    0.59
  18   6  -1    2.60    0.61
 -18   6   1    3.23    0.55
 -17  -6   1    0.11    0.27
  17  -6  -1    0.24    0.30
 -17   6   1    0.70    0.32
  17   6  -1    0.19    0.28
 -16  -6   1    2.35    0.50
  16  -6  -1    3.11    0.58
 -16   6   1    4.18    0.50
  16   6  -1    1.94    0.51
 -15  -6   1    0.64    0.32
  15  -6  -1    1.08    0.38
 -15   6   1    0.42    0.27
  15   6  -1    0.74    0.34
  14  -6  -1    1.61    0.41
 -14  -6   1    2.03    0.46
 -14   6   1    1.75    0.40
  14   6  -1    1.83    0.46
  13  -6  -1   -0.04    0.21
 -13  -6   1   -0.07    0.21
  13   6  -1   -0.11    0.17
 -13   6   1    0.05    0.20
 -12  -6   1    0.81    0.31
  12  -6  -1    2.31    0.46
 -12   6   1    1.14    0.33
  12   6  -1    1.12    0.35
  11  -6  -1    0.16    0.21
 -11  -6   1    0.18    0.23
  11   6  -1    0.03    0.15
  11   6  -1    0.27    0.22
 -11   6   1    0.04    0.22
  10  -6  -1    0.18    0.22
 -10  -6   1    0.04    0.21
 -10   6   1    0.32    0.21
  10   6  -1    0.29    0.22
  10   6  -1    0.31    0.17
  -9  -6   1    2.00    0.40
   9  -6  -1    2.38    0.46
  -9  -6   1    2.69    0.47
   9  -6  -1    2.69    0.31
  -9   6   1    2.52    0.37
   9   6  -1    2.78    0.31
  -8  -6   1    7.13    0.57
   8  -6  -1    7.36    0.44
  -8  -6   1    6.94    0.62
   8  -6  -1    6.12    0.58
   8   6  -1    7.00    0.46
  -8   6   1    7.19    0.51
  -7  -6   1   10.44    0.71
   7  -6  -1   10.07    0.51
   7  -6  -1    9.68    0.70
  -7  -6   1    8.47    0.61
  -7   6   1    9.39    0.57
   7   6  -1    8.49    0.52
  -6  -6   1   18.85    0.98
  -6  -6   1   17.23    0.88
   6  -6  -1   18.56    0.99
   6  -6  -1   18.72    0.76
  -6   6   1   19.87    0.85
  -5  -6   1    4.88    0.49
   5  -6  -1    4.47    0.35
  -5  -6   1    4.65    0.45
   5  -6  -1    4.88    0.49
  -5  -6   1    5.40    0.45
  -5   6   1    5.22    0.40
  -4  -6   1   44.29    1.63
   4  -6  -1   41.87    1.65
  -4  -6   1   42.85    1.55
   4  -6  -1   42.38    1.42
  -4  -6   1   44.77    1.56
  -4   6   1   45.66    1.50
  -3  -6   1    6.86    0.48
  -3  -6   1    5.31    0.46
  -3  -6   1    6.74    0.49
   3  -6  -1    6.31    0.52
   3  -6  -1    6.42    0.40
  -3   6   1    5.52    0.41
  -2  -6   1   37.28    1.40
   2  -6  -1   37.64    1.45
   2  -6  -1   36.60    1.28
  -2  -6   1   39.60    1.43
  -2  -6   1   38.17    1.35
  -2   6   1   36.71    1.32
  -1  -6   1    1.50    0.28
  -1  -6   1    1.50    0.27
   1  -6  -1    1.31    0.30
   1  -6  -1    1.91    0.25
  -1  -6   1    1.19    0.28
  -1   6   1    1.71    0.27
   0  -6  -1   11.37    0.65
   0  -6  -1    9.80    0.55
   0  -6   1   11.47    0.61
   0  -6   1   11.89    0.67
   0   6  -1   10.91    0.56
   1  -6   1    8.05    0.49
  -1  -6  -1    7.66    0.52
  -1  -6  -1    7.32    0.52
  -1  -6  -1    8.61    0.51
   1  -6   1    8.14    0.57
  -1   6  -1    7.79    0.45
   2  -6   1   18.36    0.91
  -2  -6  -1   18.83    0.84
   2  -6   1   18.64    0.79
  -2  -6  -1   17.01    0.84
  -2  -6  -1   16.74    0.81
  -2   6  -1   16.92    0.73
   3  -6   1   12.01    0.61
   3  -6   1   12.11    0.75
  -3  -6  -1   11.39    0.67
  -3  -6  -1   11.51    0.66
  -3  -6  -1   12.62    0.66
  -3   6  -1   12.51    0.59
   4  -6   1    2.50    0.41
  -4  -6  -1    3.06    0.41
  -4  -6  -1    3.32    0.38
   4  -6   1    2.54    0.32
  -4  -6  -1    2.48    0.31
  -4   6  -1    2.20    0.27
   5  -6   1    4.98    0.39
  -5  -6  -1    4.94    0.46
  -5  -6  -1    5.35    0.49
  -5  -6  -1    5.09    0.41
   5  -6   1    4.47    0.48
  -5   6  -1    5.78    0.39
   6  -6   1    3.45    0.35
  -6  -6  -1    3.22    0.45
  -6  -6  -1    3.59    0.43
  -6  -6  -1    3.11    0.33
   6  -6   1    2.78    0.44
  -6   6  -1    2.53    0.32
   7  -6   1    7.42    0.62
  -7  -6  -1    5.48    0.51
   7  -6   1    6.04    0.45
   7   6   1    6.69    0.56
  -7   6  -1    6.58    0.46
   7   6   1    7.39    0.44
  -8  -6  -1    4.33    0.47
   8  -6   1    3.58    0.51
   8  -6   1    4.55    0.38
   8   6   1    4.00    0.34
  -8   6  -1    3.37    0.37
   8   6   1    3.22    0.43
   9  -6   1    0.17    0.18
   9  -6   1   -0.08    0.18
  -9  -6  -1   -0.10    0.17
   9   6   1    0.02    0.12
  -9   6  -1    0.05    0.17
   9   6   1   -0.22    0.17
  10  -6   1    0.16    0.18
  10  -6   1   -0.10    0.19
 -10  -6  -1    0.00    0.22
  10   6   1    0.42    0.27
 -10   6  -1    0.34    0.23
 -11  -6  -1    0.25    0.21
  11  -6   1    0.42    0.22
  11  -6   1    0.61    0.29
 -11   6  -1    0.49    0.23
  11   6   1    0.13    0.22
  12  -6   1    1.23    0.36
 -12  -6  -1    1.14    0.36
 -12   6  -1    0.81    0.27
  12   6   1    1.37    0.38
  13  -6   1    1.46    0.38
 -13  -6  -1    1.60    0.44
 -13   6  -1    2.04    0.39
  13   6   1    1.56    0.41
 -14  -6  -1    0.33    0.27
  14  -6   1    0.12    0.25
 -14   6  -1    0.38    0.23
  14   6   1    0.02    0.22
  15  -6   1    3.94    0.60
 -15  -6  -1    3.92    0.62
  15   6   1    2.91    0.55
 -15   6  -1    3.31    0.50
  16  -6   1    0.62    0.32
 -16  -6  -1    0.44    0.31
 -16   6  -1    0.16    0.23
  16   6   1    0.38    0.29
  17  -6   1    4.77    0.62
 -17  -6  -1    3.03    0.59
  17   6   1    4.06    0.67
 -18  -6  -1    0.43    0.31
  18  -6   1   -0.19    0.25
  18   6   1    0.60    0.38
 -17  -7   1    3.18    0.58
  17  -7  -1    3.79    0.64
  17   7  -1    3.19    0.66
  16  -7  -1    0.20    0.29
 -16  -7   1    0.15    0.24
 -16   7   1    0.47    0.29
  16   7  -1   -0.39    0.19
  15  -7  -1    2.27    0.53
 -15  -7   1    2.67    0.54
 -15   7   1    1.37    0.37
  15   7  -1    2.02    0.53
 -14  -7   1   -0.12    0.19
  14  -7  -1   -0.08    0.22
 -14   7   1    0.27    0.25
  14   7  -1    0.37    0.27
 -13  -7   1    0.16    0.24
  13  -7  -1   -0.05    0.21
 -13   7   1    0.07    0.23
  13   7  -1   -0.21    0.16
 -12  -7   1    0.33    0.26
  12  -7  -1   -0.08    0.22
  12   7  -1    0.11    0.21
 -12   7   1    0.40    0.22
  11  -7  -1    0.15    0.27
 -11  -7   1    0.00    0.19
  11   7  -1    0.04    0.18
 -11   7   1   -0.24    0.20
  10  -7  -1   -0.04    0.21
 -10  -7   1   -0.11    0.19
 -10   7   1    0.13    0.21
  10   7  -1   -0.04    0.14
  10   7  -1    0.09    0.18
   9  -7  -1    0.42    0.28
  -9  -7   1   -0.03    0.19
  -9  -7   1    0.22    0.23
  -9   7   1   -0.07    0.16
   9   7  -1    0.67    0.21
  -8  -7   1    4.60    0.54
  -8  -7   1    4.31    0.49
   8  -7  -1    3.26    0.54
   8   7  -1    4.65    0.41
  -8   7   1    4.64    0.43
  -7  -7   1    4.22    0.47
  -7  -7   1    4.27    0.52
   7  -7  -1    5.40    0.58
  -7   7   1    4.54    0.43
   7   7  -1    4.83    0.42
  -6  -7   1    8.54    0.62
   6  -7  -1    8.27    0.47
  -6  -7   1    7.72    0.57
  -6  -7   1    7.35    0.63
   6  -7  -1    7.91    0.68
  -6   7   1    6.92    0.51
  -5  -7   1   14.60    0.85
  -5  -7   1   14.53    0.79
  -5  -7   1   15.01    0.83
   5  -7  -1   15.02    0.92
   5  -7  -1   15.33    0.69
  -5   7   1   14.75    0.74
  -4  -7   1    5.21    0.47
   4  -7  -1    5.81    0.57
  -4  -7   1    5.36    0.48
  -4  -7   1    4.21    0.46
   4  -7  -1    4.77    0.38
  -4   7   1    4.35    0.40
  -3  -7   1    3.12    0.40
   3  -7  -1    3.89    0.34
  -3  -7   1    3.94    0.42
   3  -7  -1    3.90    0.47
  -3  -7   1    3.96    0.42
  -3   7   1    3.55    0.35
  -2  -7   1    1.47    0.33
  -2  -7   1    1.30    0.29
  -2  -7   1    1.07    0.30
   2  -7  -1    1.05    0.31
  -2   7   1    1.50    0.28
   1  -7  -1    2.77    0.33
  -1  -7   1    1.77    0.32
  -1  -7   1    2.72    0.41
   1  -7  -1    2.06    0.39
  -1  -7   1    2.22    0.35
  -1   7   1    2.58    0.30
   0  -7   1    1.48    0.30
   0  -7   1    1.52    0.35
   0  -7  -1    0.50    0.20
   0  -7  -1    0.94    0.30
   0   7  -1    1.32    0.25
   0   7   1    1.01    0.25
   1  -7   1    1.43    0.34
  -1  -7  -1    1.27    0.31
  -1  -7  -1    1.75    0.30
  -1  -7  -1    1.55    0.32
   1  -7   1    1.70    0.30
  -1   7  -1    1.69    0.28
  -2  -7  -1    0.01    0.17
   2  -7   1   -0.24    0.16
   2  -7   1    0.06    0.16
  -2  -7  -1    0.15    0.18
  -2  -7  -1   -0.09    0.18
  -2   7  -1    0.42    0.17
  -3  -7  -1    3.40    0.42
  -3  -7  -1    3.26    0.40
  -3  -7  -1    2.99    0.40
   3  -7   1    2.75    0.33
   3  -7   1    1.92    0.40
  -3   7  -1    2.60    0.29
  -4  -7  -1    0.90    0.26
   4  -7   1    1.09    0.25
   4  -7   1    0.96    0.36
  -4  -7  -1    1.79    0.38
  -4  -7  -1    0.98    0.29
  -4   7  -1    1.73    0.28
  -5  -7  -1    9.58    0.67
  -5  -7  -1    9.18    0.66
   5  -7   1    9.75    0.74
  -5  -7  -1    9.14    0.59
   5  -7   1    9.14    0.56
  -5   7  -1    9.18    0.54
  -6  -7  -1    2.49    0.42
  -6  -7  -1    3.06    0.40
   6  -7   1    2.50    0.33
  -6  -7  -1    2.63    0.44
   6  -7   1    2.23    0.44
  -6   7  -1    2.54    0.33
   7  -7   1    7.69    0.68
  -7  -7  -1    8.44    0.66
   7  -7   1    8.18    0.54
  -7   7  -1    8.45    0.54
   7   7   1    8.90    0.69
   8  -7   1    1.39    0.31
   8  -7   1    1.31    0.41
  -8  -7  -1    1.29    0.37
   8   7   1    1.37    0.26
  -8   7  -1    2.02    0.34
   8   7   1    1.72    0.39
  -9  -7  -1    0.30    0.26
   9  -7   1    0.53    0.26
   9   7   1    0.22    0.21
  -9   7  -1    0.12    0.19
 -10  -7  -1    3.30    0.50
  10  -7   1    3.12    0.55
 -10   7  -1    2.65    0.39
  10   7   1    3.27    0.50
  11  -7   1    0.02    0.25
 -11  -7  -1    0.05    0.23
 -11   7  -1    0.07    0.20
  11   7   1    0.36    0.24
 -12  -7  -1    0.33    0.23
  12  -7   1    0.73    0.34
 -12   7  -1    0.39    0.22
  12   7   1    0.09    0.21
 -13  -7  -1    0.28    0.23
  13  -7   1    0.87    0.38
  13   7   1    0.17    0.26
 -14  -7  -1    0.86    0.35
  14  -7   1    0.86    0.38
  14   7   1    0.82    0.36
  15  -7   1   -0.03    0.25
 -15  -7  -1    0.32    0.31
  15   7   1    0.13    0.26
  16  -7   1    3.05    0.60
 -16  -7  -1    3.68    0.66
 -17  -7  -1   -0.02    0.33
  17  -7   1    0.26    0.28
  17   7   1    0.17    0.33
 -16  -8   1    2.96    0.62
  16  -8  -1    2.00    0.54
  16   8  -1    2.85    0.64
  15  -8  -1    0.78    0.40
 -15  -8   1    0.86    0.40
  15   8  -1    1.25    0.47
 -14  -8   1    3.26    0.58
  14  -8  -1    4.27    0.71
  14   8  -1    3.06    0.61
  13  -8  -1    0.89    0.39
 -13  -8   1    0.51    0.30
  13   8  -1    0.14    0.23
  12  -8  -1    1.73    0.49
 -12  -8   1    2.68    0.50
  12   8  -1    2.52    0.51
 -12   8   1    3.07    0.48
 -11  -8   1    0.35    0.26
  11  -8  -1   -0.21    0.24
  11   8  -1    0.00    0.24
 -11   8   1   -0.13    0.22
 -10  -8   1    1.56    0.40
  10  -8  -1    1.56    0.44
  10   8  -1    1.49    0.39
 -10   8   1    1.76    0.38
  -9  -8   1    0.24    0.22
   9  -8  -1   -0.28    0.17
  -9  -8   1    0.00    0.24
  -9   8   1   -0.03    0.20
   9   8  -1   -0.07    0.15
   8  -8  -1    9.64    0.79
  -8  -8   1   10.04    0.76
  -8  -8   1    9.24    0.70
  -8   8   1    8.43    0.60
   8   8  -1    8.96    0.60
   7  -8  -1    1.70    0.44
  -7  -8   1    0.93    0.32
  -7  -8   1    1.19    0.37
   7   8  -1    0.75    0.23
  -7   8   1    1.26    0.29
  -6  -8   1    9.25    0.73
   6  -8  -1    9.60    0.78
  -6  -8   1   10.31    0.69
  -6  -8   1    9.04    0.69
  -6   8   1   10.07    0.64
   5  -8  -1    0.98    0.34
  -5  -8   1    2.09    0.40
  -5  -8   1    1.51    0.36
  -5  -8   1    0.91    0.32
  -5   8   1    1.18    0.29
  -4  -8   1   10.93    0.72
  -4  -8   1   11.06    0.72
   4  -8  -1   10.59    0.79
  -4  -8   1   10.19    0.72
  -4   8   1   10.39    0.63
   3  -8  -1    2.36    0.32
  -3  -8   1    2.08    0.38
  -3  -8   1    2.25    0.41
   3  -8  -1    2.03    0.44
  -3  -8   1    2.73    0.43
  -3   8   1    2.18    0.33
   2  -8  -1    5.16    0.54
  -2  -8   1    4.76    0.47
  -2  -8   1    4.61    0.47
  -2  -8   1    4.36    0.50
   2  -8  -1    5.06    0.42
  -2   8   1    5.44    0.45
  -1  -8   1    2.63    0.45
   1  -8  -1    3.06    0.47
  -1  -8   1    3.22    0.43
   1  -8  -1    2.45    0.34
   1   8  -1    2.50    0.33
  -1   8   1    2.70    0.38
   0  -8  -1    3.44    0.49
   0  -8   1    2.72    0.45
   0  -8   1    2.86    0.40
   0  -8  -1    2.83    0.35
   0   8   1    2.79    0.39
   0   8  -1    3.65    0.36
  -1  -8  -1    2.80    0.40
  -1  -8  -1    1.94    0.40
   1  -8   1    2.54    0.45
   1  -8   1    2.74    0.37
  -1   8  -1    2.14    0.33
   1   8   1    2.60    0.40
  -2  -8  -1    4.57    0.49
   2  -8   1    4.56    0.43
   2  -8   1    4.43    0.52
  -2  -8  -1    4.81    0.50
  -2  -8  -1    3.66    0.43
  -2   8  -1    5.06    0.40
   3  -8   1    5.58    0.56
  -3  -8  -1    5.27    0.51
  -3  -8  -1    5.09    0.50
  -3  -8  -1    5.76    0.54
   3  -8   1    4.67    0.43
  -3   8  -1    5.27    0.42
  -4  -8  -1    3.50    0.46
   4  -8   1    2.81    0.50
   4  -8   1    3.49    0.39
  -4  -8  -1    3.25    0.50
  -4  -8  -1    3.70    0.46
  -4   8  -1    3.21    0.36
  -5  -8  -1    5.15    0.52
   5  -8   1    4.86    0.57
  -5  -8  -1    5.16    0.49
   5  -8   1    5.83    0.49
  -5  -8  -1    5.22    0.54
  -5   8  -1    5.30    0.44
   6  -8   1    3.08    0.54
  -6  -8  -1    3.37    0.51
  -6  -8  -1    3.91    0.45
  -6   8  -1    4.01    0.38
  -7  -8  -1    7.66    0.66
   7  -8   1   10.42    0.83
   7   8   1    8.25    0.67
  -7   8  -1    9.62    0.58
  -8  -8  -1    4.49    0.50
   8  -8   1    4.53    0.58
   8   8   1    3.94    0.49
   9  -8   1    3.33    0.60
  -9  -8  -1    3.87    0.49
   9   8   1    3.71    0.55
 -10  -8  -1    0.86    0.31
  10  -8   1    0.58    0.36
  10   8   1    0.98    0.31
 -11  -8  -1    1.12    0.35
  11  -8   1    1.26    0.40
  11   8   1    0.96    0.32
 -12  -8  -1    1.40    0.39
  12  -8   1    1.01    0.38
  12   8   1    1.32    0.38
  13  -8   1    0.89    0.39
 -13  -8  -1    1.04    0.38
  13   8   1    0.73    0.34
  14  -8   1    2.29    0.56
 -14  -8  -1    2.65    0.57
  14   8   1    2.52    0.55
 -15  -8  -1    0.88    0.35
  15  -8   1    0.65    0.37
  15   8   1    1.22    0.43
  14  -9  -1    0.08    0.33
 -14  -9   1   -0.11    0.29
  14   9  -1   -0.20    0.23
 -13  -9   1    1.00    0.39
  13  -9  -1    0.66    0.40
  13   9  -1    0.77    0.31
  12  -9  -1    0.18    0.31
 -12  -9   1    0.21    0.30
  12   9  -1    0.20    0.24
 -11  -9   1    0.31    0.29
  11  -9  -1    0.69    0.41
  11   9  -1    0.35    0.23
 -10  -9   1    0.94    0.40
  10  -9  -1    0.48    0.36
  10   9  -1    0.59    0.32
   9  -9  -1    0.36    0.27
  -9  -9   1    0.31    0.27
   8  -9  -1    1.83    0.48
  -8  -9   1    0.92    0.36
  -8  -9   1    2.38    0.48
   8   9  -1    2.04    0.38
  -8   9   1    1.64    0.37
   7  -9  -1    0.19    0.25
  -7  -9   1    0.13    0.24
  -7  -9   1    0.31    0.26
   7   9  -1    0.22    0.17
  -7   9   1    0.12    0.20
  -6  -9   1    3.52    0.51
   6  -9  -1    3.85    0.63
  -6  -9   1    2.17    0.45
  -6  -9   1    2.93    0.49
  -6   9   1    2.58    0.41
  -5  -9   1    1.64    0.40
  -5  -9   1    1.82    0.39
  -5  -9   1    1.65    0.37
   5  -9  -1    2.13    0.49
  -5   9   1    1.51    0.33
  -4  -9   1    1.30    0.34
  -4  -9   1    0.01    0.21
   4  -9  -1    0.40    0.29
  -4  -9   1    0.36    0.28
  -4   9   1    0.15    0.19
  -3  -9   1   -0.28    0.19
   3  -9  -1    0.01    0.25
  -3  -9   1   -0.05    0.22
  -3  -9   1   -0.03    0.17
  -3   9   1   -0.16    0.14
  -2  -9   1   -0.11    0.20
  -2  -9   1   -0.14    0.17
   2  -9  -1    0.31    0.24
   2   9  -1    0.43    0.21
  -2   9   1    0.02    0.18
  -1  -9   1    0.42    0.24
  -1  -9   1    0.21    0.24
   1  -9  -1    0.21    0.23
   1   9  -1    0.64    0.24
  -1   9   1    0.36    0.22
   0  -9  -1    0.23    0.23
   0  -9   1   -0.29    0.19
   0  -9  -1    0.23    0.23
   0  -9   1    0.24    0.25
   0   9   1    0.17    0.19
   0   9  -1    0.03    0.16
   1  -9   1    0.56    0.27
   1  -9   1    0.05    0.23
  -1  -9  -1    0.38    0.23
  -1  -9  -1    0.22    0.26
  -1   9  -1    0.75    0.24
   1   9   1    0.69    0.25
   2  -9   1    0.27    0.26
  -2  -9  -1    0.17    0.23
   2  -9   1   -0.01    0.22
  -2  -9  -1   -0.18    0.20
  -2   9  -1    0.30    0.20
   2   9   1    0.18    0.24
  -3  -9  -1    0.16    0.25
   3  -9   1   -0.01    0.24
  -3  -9  -1    0.01    0.24
  -3  -9  -1    0.22    0.25
  -3   9  -1    0.08    0.17
  -4  -9  -1    0.59    0.28
  -4  -9  -1    0.31    0.26
  -4  -9  -1    0.40    0.25
   4  -9   1    0.51    0.30
  -5  -9  -1    1.42    0.37
  -5  -9  -1    0.94    0.32
   5  -9   1    1.66    0.44
  -5  -9  -1    1.17    0.34
  -6  -9  -1    1.57    0.40
  -6  -9  -1    1.77    0.44
   6  -9   1    1.95    0.48
  -7  -9  -1    2.95    0.52
   7  -9   1    2.79    0.56
   7   9   1    2.49    0.43
   8  -9   1    0.30    0.32
  -8  -9  -1    0.76    0.31
   8   9   1    0.50    0.24
   9  -9   1    1.45    0.45
  -9  -9  -1    1.82    0.44
   9   9   1    1.14    0.36
  10  -9   1    0.42    0.36
 -10  -9  -1    0.24    0.30
  10   9   1   -0.04    0.19
 -11  -9  -1    0.01    0.28
  11  -9   1    0.45    0.36
  11   9   1    0.41    0.27
 -12  -9  -1    1.44    0.42
  12   9   1    0.64    0.31
 -13  -9  -1   -0.14    0.32
  13  -9   1    0.50    0.38
  13   9   1   -0.28    0.20
 -11 -10   1    1.11    0.37
  11 -10  -1    1.15    0.50
  11  10  -1    0.32    0.26
  10 -10  -1    7.31    0.80
 -10 -10   1    5.80    0.62
  10  10  -1    5.46    0.64
  -9 -10   1    0.41    0.30
   9 -10  -1    0.37    0.30
   9  10  -1   -0.06    0.23
   8 -10  -1    4.20    0.71
  -8 -10   1    4.49    0.56
  -7 -10   1    0.34    0.31
   7 -10  -1    0.14    0.29
  -7 -10   1    0.21    0.24
   7  10  -1    0.26    0.19
  -6 -10   1    3.26    0.51
   6 -10  -1    3.11    0.62
  -6 -10   1    3.14    0.55
  -6 -10   1    3.19    0.52
   5 -10  -1    0.75    0.38
  -5 -10   1    1.45    0.38
  -5 -10   1    0.49    0.29
  -5 -10   1    0.82    0.34
  -4 -10   1    1.45    0.41
  -4 -10   1    1.29    0.34
   4 -10  -1    1.30    0.41
  -4 -10   1    1.17    0.35
  -4  10   1    1.33    0.32
  -3 -10   1    1.49    0.39
   3 -10  -1    1.14    0.40
  -3 -10   1    1.05    0.33
  -3  10   1    1.34    0.32
   3  10  -1    0.89    0.31
  -2 -10   1    0.46    0.27
  -2 -10   1    0.40    0.27
   2 -10  -1    0.56    0.30
  -2  10   1    0.29    0.22
   2  10  -1    0.31    0.23
   1 -10  -1    1.38    0.39
  -1 -10   1    1.17    0.35
  -1 -10   1    0.59    0.30
   1  10  -1    1.58    0.34
  -1  10   1    0.83    0.31
   0 -10  -1    0.72    0.31
   0 -10   1    0.87    0.38
   0  10   1    0.75    0.28
   1 -10   1    0.63    0.28
  -1 -10  -1    1.11    0.34
   1  10   1    0.04    0.18
  -2 -10  -1    4.37    0.52
   2 -10   1    4.16    0.62
   2  10   1    3.96    0.45
  -3 -10  -1    0.69    0.31
  -3 -10  -1    0.45    0.23
   3 -10   1    0.51    0.36
   3  10   1    0.20    0.25
   4 -10   1    4.61    0.60
  -4 -10  -1    5.24    0.56
  -4 -10  -1    4.87    0.56
  -4 -10  -1    5.31    0.54
  -5 -10  -1    1.82    0.45
   5 -10   1    1.64    0.46
  -5 -10  -1    1.98    0.43
  -6 -10  -1    3.49    0.55
   6 -10   1    3.47    0.65
  -6 -10  -1    3.89    0.49
   6  10   1    3.00    0.48
   7 -10   1    3.88    0.66
  -7 -10  -1    4.14    0.65
   7  10   1    3.61    0.48
  -8 -10  -1    0.65    0.31
   8 -10   1    0.80    0.40
   8  10   1    0.87    0.30
   9 -10   1    5.45    0.82
  -9 -10  -1    5.09    0.61
   9  10   1    4.34    0.54
  10 -10   1    1.60    0.52
 -10 -10  -1    1.09    0.38
  10  10   1    1.40    0.42
  11 -10   1    2.86    0.67
 -11 -10  -1    2.07    0.51
  11  10   1    2.57    0.55
   7 -11  -1    0.46    0.34
  -7 -11   1   -0.24    0.25
  -6 -11   1    0.71    0.34
  -6 -11   1    0.60    0.33
   6 -11  -1    0.01    0.24
  -5 -11   1   -0.11    0.27
  -5 -11   1    0.00    0.27
   5 -11  -1    0.32    0.28
  -4 -11   1    0.78    0.29
  -4 -11   1    1.27    0.41
   4 -11  -1    1.50    0.45
   3 -11  -1    0.06    0.24
  -3 -11   1    0.46    0.31
   2 -11  -1   -0.04    0.23
  -2 -11   1    0.59    0.32
  -1 -11   1    0.23    0.28
   1 -11  -1    0.47    0.30
   0 -11   1    0.63    0.29
   0 -11  -1    1.30    0.43
  -1 -11  -1    0.64    0.34
   1 -11   1    0.41    0.30
   1  11   1    0.19    0.23
   2 -11   1    1.57    0.45
  -2 -11  -1    1.11    0.38
   2  11   1    1.59    0.39
   3 -11   1    1.53    0.42
  -3 -11  -1    0.87    0.35
   3  11   1    0.82    0.31
  -4 -11  -1    1.05    0.32
   4 -11   1    0.80    0.38
   4  11   1    0.55    0.31
  -5 -11  -1    0.77    0.34
   5 -11   1    0.49    0.37
  -6 -11  -1    0.07    0.23
   6 -11   1    0.05    0.27
   7 -11   1   -0.16    0.28
  -7 -11  -1   -0.01    0.25
   7  11   1    0.05    0.20
 -22   0   2    8.33    0.80
  22   0  -2    8.11    0.73
 -21   0   2    0.57    0.35
  21   0  -2    1.47    0.38
  20   0  -2    8.26    0.70
 -20   0   2    7.86    0.74
  19   0  -2    0.48    0.22
 -19   0   2   -0.21    0.20
 -18   0   2    3.44    0.54
  18   0  -2    3.15    0.42
  17   0  -2    0.11    0.16
 -17   0   2    0.01    0.22
  17   0  -2    0.31    0.22
  16   0  -2    1.27    0.28
  16   0  -2    1.17    0.33
 -16   0   2    1.08    0.33
  15   0  -2   -0.07    0.15
 -15   0   2    0.07    0.20
  15   0  -2   -0.08    0.16
  14   0  -2    0.35    0.21
 -14   0   2   -0.01    0.19
  14   0  -2    0.12    0.16
 -13   0   2    2.31    0.40
  13   0  -2    2.42    0.30
  13   0  -2    2.14    0.35
  12   0  -2    9.74    0.60
 -12   0   2    9.20    0.63
  12   0  -2   10.92    0.57
  11   0  -2   45.38    1.62
 -11   0   2   46.90    1.66
  11   0  -2   46.36    1.53
  10   0  -2   56.09    1.76
 -10   0   2   55.39    1.88
  10   0  -2   56.08    1.86
   9   0  -2   35.90    1.23
   9   0  -2   36.73    1.30
  -9   0   2   37.30    1.33
   8   0  -2   17.90    0.73
   8   0  -2   15.98    0.68
  -8   0   2   17.29    0.76
  -7   0   2   72.30    2.17
   7   0  -2   71.80    2.10
   7   0  -2   71.70    2.17
   6   0  -2   31.33    1.05
  -6   0   2   31.77    1.08
   6   0  -2   31.32    1.02
  -5   0   2  188.40    5.13
   5   0  -2  191.08    5.23
   5   0  -2  191.84    5.10
  -4   0   2   15.91    0.58
   4   0  -2   15.75    0.56
  -4   0   2   15.19    0.55
  -3   0   2    1.65    0.13
   3   0  -2    2.04    0.15
  -3   0   2    1.94    0.16
  -2   0   2   25.81    0.75
  -2   0   2   24.77    0.74
   2   0  -2   24.46    0.74
  -1   0   2  151.15    4.03
   1   0  -2  156.00    4.05
   0   0   2   61.68    1.73
  -1   0  -2  316.19    8.25
   2   0   2    0.24    0.08
  -2   0  -2    0.25    0.07
   3   0   2  311.05    8.41
  -3   0  -2  329.16    8.45
   3   0   2  328.14    8.73
  -4   0  -2   22.24    0.76
   4   0   2   22.68    0.81
   4   0   2   22.48    0.68
   5   0   2   21.85    0.69
   5   0   2   22.61    0.84
  -5   0  -2   21.74    0.78
   6   0   2    4.48    0.34
   6   0   2    4.61    0.24
  -6   0  -2    5.08    0.34
   7   0   2    0.02    0.08
   7   0   2    0.20    0.14
  -7   0  -2    0.20    0.15
   8   0   2    0.30    0.11
  -8   0  -2    0.41    0.18
   8   0   2    0.52    0.19
  -9   0  -2    5.23    0.41
   9   0   2    5.62    0.43
   9   0   2    5.60    0.32
  10   0   2    0.02    0.09
  10   0   2    0.09    0.16
 -10   0  -2    0.05    0.14
  11   0   2   28.88    1.25
  11   0   2   30.08    1.04
 -11   0  -2   31.23    1.23
 -12   0  -2    2.12    0.37
  12   0   2    1.63    0.34
  12   0   2    2.12    0.25
  13   0   2   37.92    1.57
 -13   0  -2   38.07    1.52
  13   0   2   39.49    1.33
  14   0   2    4.44    0.50
 -14   0  -2    4.63    0.49
  14   0   2    4.56    0.37
  15   0   2   26.62    1.30
 -15   0  -2   28.09    1.29
  16   0   2    0.76    0.31
 -16   0  -2    0.83    0.31
 -17   0  -2    9.94    0.76
  17   0   2    9.86    0.76
 -18   0  -2   -0.12    0.19
  18   0   2    0.22    0.23
  19   0   2    0.54    0.28
 -19   0  -2    0.31    0.27
  20   0   2    0.83    0.32
 -20   0  -2    0.32    0.33
  21   0   2    1.36    0.41
 -21   0  -2    1.46    0.39
 -22  -1   2    0.04    0.32
  22  -1  -2    0.81    0.33
  22   1  -2    0.07    0.23
 -22   1   2    0.12    0.28
  21  -1  -2    0.13    0.22
 -21  -1   2   -0.37    0.20
 -21   1   2   -0.29    0.23
  21   1  -2   -0.20    0.17
 -20  -1   2    0.73    0.33
  20  -1  -2    1.89    0.44
  20   1  -2    0.85    0.30
 -20   1   2    0.44    0.30
 -19  -1   2    0.08    0.24
  19  -1  -2    0.17    0.22
  19   1  -2    0.33    0.20
 -19   1   2   -0.33    0.19
  18  -1  -2    2.31    0.41
  18  -1  -2    3.30    0.46
 -18  -1   2    1.93    0.44
  18   1  -2    2.27    0.43
 -18   1   2    1.94    0.45
  17  -1  -2    0.29    0.21
 -17  -1   2   -0.22    0.22
  17  -1  -2   -0.17    0.20
  17   1  -2   -0.10    0.16
 -17   1   2    0.31    0.27
  16  -1  -2    2.30    0.40
  16  -1  -2    1.36    0.32
 -16  -1   2    1.51    0.38
  16   1  -2    2.07    0.41
  16   1  -2    2.26    0.35
 -16   1   2    1.68    0.38
 -15  -1   2    2.05    0.44
  15  -1  -2    2.58    0.40
  15  -1  -2    1.61    0.32
  15   1  -2    2.40    0.40
  15   1  -2    2.19    0.32
 -15   1   2    1.34    0.36
 -14  -1   2    0.22    0.25
  14  -1  -2    0.17    0.19
  14  -1  -2    0.18    0.17
  14   1  -2    0.22    0.17
  14   1  -2    0.36    0.22
 -14   1   2    0.54    0.27
  13  -1  -2    1.87    0.31
  13  -1  -2    1.54    0.30
 -13  -1   2    1.92    0.39
  13   1  -2    2.24    0.37
 -13   1   2    1.73    0.37
  13   1  -2    2.18    0.30
  12  -1  -2    0.94    0.24
 -12  -1   2    0.78    0.25
  12  -1  -2    1.36    0.27
  12   1  -2    1.01    0.23
 -12   1   2    1.70    0.34
  12   1  -2    1.33    0.30
  11  -1  -2    3.87    0.35
  11  -1  -2    3.82    0.35
 -11  -1   2    3.65    0.40
  11   1  -2    4.05    0.40
 -11   1   2    3.91    0.41
  11   1  -2    3.47    0.32
  10  -1  -2    2.12    0.27
  10  -1  -2    2.46    0.29
 -10  -1   2    2.63    0.33
 -10   1   2    2.57    0.33
  10   1  -2    2.81    0.32
  10   1  -2    2.50    0.26
   9  -1  -2    2.55    0.27
  -9  -1   2    2.47    0.33
   9  -1  -2    2.33    0.25
   9   1  -2    2.33    0.28
   9   1  -2    2.45    0.24
  -9   1   2    2.51    0.31
   8  -1  -2    2.65    0.27
  -8  -1   2    2.05    0.29
   8  -1  -2    2.50    0.25
   8   1  -2    2.32    0.23
  -8   1   2    2.26    0.29
   8   1  -2    2.12    0.26
   7  -1  -2   11.31    0.52
  -7  -1   2    8.91    0.51
   7  -1  -2   10.91    0.48
   7   1  -2   10.17    0.45
   7   1  -2   10.01    0.51
  -7   1   2   10.13    0.52
  -6  -1   2   40.32    1.32
  -6  -1   2   38.92    1.33
   6  -1  -2   40.55    1.30
   6  -1  -2   42.07    1.26
   6   1  -2   39.42    1.22
  -6   1   2   40.26    1.30
  -5  -1   2    3.95    0.29
  -5  -1   2    4.16    0.30
   5  -1  -2    3.93    0.29
   5  -1  -2    3.93    0.24
   5   1  -2    3.95    0.25
  -5   1   2    4.22    0.29
  -4  -1   2    5.55    0.32
   4  -1  -2    5.39    0.32
   4  -1  -2    5.36    0.25
  -4  -1   2    5.28    0.31
  -4   1   2    5.00    0.29
   4   1  -2    5.30    0.27
   3  -1  -2   40.39    1.20
  -3  -1   2   40.82    1.18
  -3  -1   2   38.59    1.22
  -3   1   2   39.04    1.17
   3   1  -2   39.59    1.15
   2  -1  -2    0.41    0.09
  -2  -1   2    0.36    0.09
  -2  -1   2    0.35    0.08
  -2   1   2    0.54    0.09
   2   1  -2    0.56    0.08
  -1  -1   2   17.40    0.59
   1  -1  -2   18.63    0.58
  -1   1   2   17.90    0.57
   1   1  -2   17.51    0.57
   0  -1   2    0.94    0.10
   0  -1  -2    0.92    0.10
   0  -1   2    1.24    0.12
   0  -1  -2    0.84    0.10
   0   1   2    0.86    0.08
   1  -1   2   10.61    0.38
   1  -1   2   10.22    0.39
  -1  -1  -2    9.49    0.38
   1   1   2   10.04    0.38
  -2  -1  -2   20.37    0.67
   2  -1   2   19.61    0.65
   2  -1   2   19.81    0.67
   2   1   2   19.51    0.69
  -2   1  -2   20.37    0.60
   3  -1   2   91.82    2.55
   3  -1   2   89.41    2.46
  -3  -1  -2   86.99    2.48
  -3   1  -2   89.86    2.43
   3   1   2   87.66    2.57
   4  -1   2    0.49    0.12
  -4  -1  -2    0.57    0.15
   4  -1   2    0.51    0.14
  -4   1  -2    0.39    0.12
   4   1   2    0.60    0.16
   5  -1   2   10.65    0.49
  -5  -1  -2    9.93    0.49
   5  -1   2   10.59    0.44
   5   1   2   10.28    0.51
  -5   1  -2   10.25    0.45
  -6  -1  -2    0.65    0.17
   6  -1   2    0.61    0.14
   6  -1   2    0.63    0.17
   6   1   2    0.56    0.17
   6   1   2    0.49    0.08
  -6   1  -2    0.52    0.16
   7  -1   2    2.43    0.27
  -7  -1  -2    2.02    0.25
   7  -1   2    1.90    0.20
   7   1   2    1.90    0.25
   7   1   2    2.17    0.14
  -7   1  -2    2.45    0.25
   8  -1   2    0.11    0.11
  -8  -1  -2    0.05    0.12
   8  -1   2    0.00    0.12
   8   1   2    0.28    0.16
   8   1   2    0.14    0.07
  -8   1  -2    0.12    0.15
  -9  -1  -2    6.38    0.45
   9  -1   2    5.41    0.37
   9  -1   2    5.14    0.42
   9   1   2    6.25    0.47
  -9   1  -2    5.24    0.41
   9   1   2    6.40    0.30
  10  -1   2    2.36    0.34
 -10  -1  -2    2.51    0.32
  10  -1   2    2.25    0.26
 -10   1  -2    2.27    0.33
  10   1   2    2.09    0.34
  10   1   2    2.33    0.20
  11  -1   2    6.95    0.53
 -11  -1  -2    6.96    0.53
  11  -1   2    6.88    0.44
  11   1   2    7.44    0.37
 -11   1  -2    6.14    0.48
  11   1   2    7.21    0.55
  12  -1   2    2.66    0.40
  12  -1   2    3.12    0.32
 -12  -1  -2    2.74    0.41
  12   1   2    2.75    0.24
  12   1   2    3.44    0.42
 -12   1  -2    2.35    0.38
  13  -1   2    0.75    0.30
  13  -1   2    1.62    0.28
 -13  -1  -2    1.10    0.30
  13   1   2    0.91    0.32
 -13   1  -2    0.77    0.28
  13   1   2    1.60    0.21
 -14  -1  -2    0.31    0.25
  14  -1   2    0.36    0.21
  14  -1   2    0.46    0.28
  14   1   2    0.01    0.20
 -14   1  -2    0.38    0.25
  15  -1   2    0.67    0.29
 -15  -1  -2    1.20    0.34
  15  -1   2    1.07    0.27
 -15   1  -2    1.30    0.35
  15   1   2    1.10    0.34
 -16  -1  -2    0.48    0.27
  16  -1   2    0.30    0.24
 -16   1  -2    0.28    0.23
  16   1   2    0.48    0.26
  17  -1   2    0.17    0.24
 -17  -1  -2   -0.26    0.18
 -17   1  -2    0.24    0.24
  17   1   2    0.20    0.23
  18  -1   2    0.37    0.27
 -18  -1  -2    0.38    0.28
  18   1   2    0.26    0.22
 -18   1  -2    0.66    0.31
 -19  -1  -2   -0.02    0.23
  19  -1   2    0.29    0.26
 -19   1  -2    0.31    0.25
  19   1   2    0.80    0.33
  20  -1   2    0.35    0.29
 -20  -1  -2   -0.24    0.20
 -20   1  -2   -0.04    0.23
  20   1   2    0.45    0.28
 -21  -1  -2   -0.04    0.23
  21  -1   2    0.25    0.30
 -21   1  -2    0.07    0.23
  21   1   2   -0.02    0.25
 -21  -2   2    0.68    0.36
  21  -2  -2    1.32    0.39
  21   2  -2    0.35    0.24
 -21   2   2    0.37    0.31
 -20  -2   2    2.30    0.51
  20  -2  -2    2.41    0.47
 -20   2   2    1.88    0.44
  20   2  -2    2.41    0.46
  19  -2  -2    1.01    0.33
 -19  -2   2    0.71    0.35
  19  -2  -2    0.86    0.33
 -19   2   2    0.77    0.34
  19   2  -2    0.60    0.31
  18  -2  -2    3.67    0.52
 -18  -2   2    2.97    0.55
  18  -2  -2    6.63    0.59
 -18   2   2    3.94    0.51
  18   2  -2    3.10    0.51
  17  -2  -2    0.28    0.23
 -17  -2   2    0.23    0.26
  17  -2  -2    0.31    0.25
 -17   2   2    0.47    0.27
  17   2  -2    0.18    0.23
  16  -2  -2    3.77    0.44
  16  -2  -2    3.18    0.41
 -16  -2   2    2.88    0.49
 -16   2   2    2.07    0.43
  16   2  -2    1.92    0.41
  15  -2  -2    1.18    0.32
 -15  -2   2    0.69    0.31
  15  -2  -2    1.00    0.31
  15   2  -2    0.87    0.24
 -15   2   2    1.04    0.32
  15   2  -2    0.63    0.29
  14  -2  -2    5.58    0.49
 -14  -2   2    6.17    0.56
  14  -2  -2    5.64    0.49
  14   2  -2    4.52    0.51
  14   2  -2    5.63    0.42
 -14   2   2    5.78    0.55
  13  -2  -2   10.51    0.64
 -13  -2   2   10.45    0.72
  13  -2  -2   11.28    0.67
 -13   2   2   10.61    0.70
  13   2  -2   10.07    0.56
  13   2  -2   10.96    0.73
  12  -2  -2   20.07    0.91
 -12  -2   2   19.31    0.96
  12  -2  -2   18.70    0.86
 -12   2   2   18.31    0.92
  12   2  -2   16.76    0.92
  12   2  -2   18.56    0.77
  11  -2  -2   53.67    1.84
 -11  -2   2   55.76    1.92
  11  -2  -2   54.47    1.81
  11   2  -2   55.63    1.95
  11   2  -2   54.54    1.70
 -11   2   2   53.03    1.86
 -10  -2   2   31.16    1.25
  10  -2  -2   32.91    1.22
  10  -2  -2   31.86    1.16
 -10   2   2   32.28    1.23
  10   2  -2   31.51    1.27
  10   2  -2   31.85    1.09
  -9  -2   2   11.66    0.64
   9  -2  -2   11.30    0.61
   9  -2  -2   11.71    0.56
   9   2  -2   12.10    0.66
  -9   2   2   11.62    0.62
   9   2  -2   11.99    0.53
   8  -2  -2    0.87    0.22
  -8  -2   2    1.01    0.23
   8  -2  -2    1.08    0.17
  -8   2   2    0.83    0.21
   7  -2  -2   26.66    1.02
  -7  -2   2   27.65    1.07
  -7  -2   2   27.24    1.02
   7  -2  -2   28.92    0.93
   7   2  -2   27.49    0.92
  -7   2   2   27.06    1.00
  -6  -2   2    1.30    0.23
   6  -2  -2    1.14    0.21
   6  -2  -2    1.34    0.15
  -6  -2   2    1.21    0.21
   6   2  -2    1.13    0.15
  -6   2   2    1.73    0.23
   5  -2  -2   63.04    1.78
  -5  -2   2   62.85    1.95
   5  -2  -2   61.51    1.90
  -5  -2   2   63.56    1.87
  -5   2   2   63.00    1.85
   5   2  -2   62.20    1.80
   4  -2  -2    1.90    0.13
  -4  -2   2    1.94    0.21
  -4  -2   2    1.96    0.23
   4  -2  -2    1.89    0.22
  -4   2   2    2.17    0.21
   4   2  -2    2.01    0.18
   3  -2  -2    4.00    0.28
  -3  -2   2    3.86    0.25
  -3  -2   2    3.55    0.28
  -3   2   2    3.45    0.24
   3   2  -2    3.61    0.23
  -2  -2   2    1.25    0.17
  -2  -2   2    1.33    0.16
   2  -2  -2    1.35    0.18
  -2  -2   2    1.51    0.20
  -2   2   2    1.56    0.17
  -1  -2   2    8.47    0.39
  -1  -2   2    9.10    0.34
   1  -2  -2    8.86    0.39
   1  -2  -2    8.66    0.31
  -1  -2   2    9.18    0.40
  -1   2   2    8.67    0.37
   0  -2   2   10.17    0.36
   0  -2  -2   10.84    0.42
   0  -2  -2   10.85    0.45
   0  -2   2   10.92    0.45
   0  -2   2   10.92    0.46
  -1  -2  -2   73.09    2.06
   1  -2   2   74.52    2.17
  -1  -2  -2   73.43    2.13
   1  -2   2   75.72    2.15
  -1   2  -2   77.59    2.02
   1   2   2   76.56    2.15
   2  -2   2    0.57    0.14
  -2  -2  -2    0.41    0.15
  -2  -2  -2    0.40    0.10
   2  -2   2    0.46    0.13
   2   2   2    0.43    0.12
  -2   2  -2    0.72    0.10
   3  -2   2  101.97    2.90
  -3  -2  -2  105.51    2.73
   3  -2   2  100.30    2.87
  -3  -2  -2  100.68    2.87
   3   2   2  101.75    2.94
  -3   2  -2  100.72    2.75
  -4  -2  -2   14.26    0.61
   4  -2   2   14.04    0.58
   4  -2   2   14.84    0.60
  -4   2  -2   14.42    0.53
   4   2   2   14.73    0.44
   4   2   2   14.18    0.62
  -5  -2  -2  113.53    3.28
   5  -2   2  114.59    3.31
   5  -2   2  117.15    3.27
   5   2   2  116.21    3.40
  -5   2  -2  117.24    3.19
  -6  -2  -2    0.41    0.15
   6  -2   2    0.10    0.12
   6  -2   2    0.33    0.12
  -6   2  -2    0.27    0.12
   6   2   2    0.29    0.15
   7  -2   2   24.71    0.95
  -7  -2  -2   26.33    1.01
   7  -2   2   26.20    0.97
   7   2   2   24.78    1.03
  -7   2  -2   25.33    0.93
   8  -2   2    4.35    0.35
   8  -2   2    4.77    0.38
  -8  -2  -2    4.86    0.40
   8   2   2    5.10    0.42
  -8   2  -2    4.69    0.37
   9  -2   2   36.04    1.31
   9  -2   2   37.69    1.38
  -9  -2  -2   36.38    1.39
   9   2   2   36.66    1.43
  -9   2  -2   38.28    1.33
   9   2   2   39.51    1.12
  10  -2   2    0.59    0.21
 -10  -2  -2    0.13    0.17
  10  -2   2    0.26    0.16
  10   2   2    0.06    0.17
  10   2   2    0.51    0.10
 -10   2  -2    0.02    0.14
  11  -2   2   15.88    0.83
  11  -2   2   16.13    0.78
 -11  -2  -2   17.00    0.88
  11   2   2   15.32    0.87
 -11   2  -2   16.29    0.81
  11   2   2   17.04    0.60
  12  -2   2    1.07    0.29
  12  -2   2    1.96    0.31
 -12  -2  -2    1.80    0.38
  12   2   2    1.84    0.39
 -12   2  -2    1.22    0.30
  13  -2   2   18.01    0.94
 -13  -2  -2   17.60    0.98
  13  -2   2   19.42    0.88
 -13   2  -2   18.84    0.93
  13   2   2   16.60    0.98
  14  -2   2    2.49    0.37
  14  -2   2    2.98    0.44
 -14  -2  -2    1.79    0.41
 -14   2  -2    2.38    0.41
  14   2   2    2.35    0.44
  15  -2   2    7.50    0.56
  15  -2   2    6.90    0.61
 -15  -2  -2    8.19    0.68
 -15   2  -2    7.27    0.60
  15   2   2    8.71    0.69
  16  -2   2    2.09    0.43
 -16  -2  -2    1.71    0.41
  16  -2   2    1.98    0.35
 -16   2  -2    1.99    0.40
  16   2   2    2.00    0.42
  17  -2   2    4.70    0.55
 -17  -2  -2    5.43    0.60
 -17   2  -2    4.28    0.51
  17   2   2    4.38    0.52
 -18  -2  -2   -0.17    0.22
  18  -2   2    0.45    0.28
 -18   2  -2    0.27    0.23
  18   2   2    0.71    0.28
  19  -2   2    1.03    0.36
 -19  -2  -2    0.53    0.33
  19   2   2    1.07    0.37
 -19   2  -2    0.47    0.27
  20  -2   2    0.38    0.30
 -20  -2  -2    0.06    0.25
  20   2   2    0.25    0.25
 -20   2  -2   -0.05    0.23
 -21  -2  -2    0.99    0.42
 -21   2  -2    0.71    0.33
 -21  -3   2    0.48    0.33
 -21   3   2    0.14    0.24
  21   3  -2    0.39    0.30
  20  -3  -2    1.35    0.39
 -20  -3   2    1.60    0.47
 -20   3   2    0.77    0.33
  20   3  -2    1.96    0.47
  19  -3  -2    0.69    0.27
  19  -3  -2    0.10    0.23
 -19  -3   2    0.41    0.29
 -19   3   2    0.20    0.24
  19   3  -2    0.17    0.20
  18  -3  -2    2.31    0.44
 -18  -3   2    1.55    0.42
  18  -3  -2    3.56    0.50
  18   3  -2    1.62    0.41
 -18   3   2    1.90    0.44
  17  -3  -2    0.00    0.22
  17  -3  -2   -0.24    0.19
 -17  -3   2   -0.68    0.16
 -17   3   2   -0.19    0.22
  17   3  -2    0.00    0.20
  16  -3  -2    0.15    0.21
  16  -3  -2    0.30    0.26
 -16  -3   2    0.14    0.28
  16   3  -2    0.15    0.25
 -16   3   2   -0.10    0.25
  15  -3  -2    7.56    0.58
  15  -3  -2    9.77    0.68
 -15  -3   2    7.97    0.70
  15   3  -2    8.64    0.70
 -15   3   2    8.16    0.66
 -14  -3   2    0.15    0.25
  14  -3  -2    0.19    0.23
  14  -3  -2   -0.10    0.17
  14   3  -2    0.26    0.25
 -14   3   2    0.51    0.28
  14   3  -2    0.27    0.18
 -13  -3   2    8.12    0.67
  13  -3  -2    9.91    0.58
  13  -3  -2    9.33    0.66
 -13   3   2    9.72    0.67
  13   3  -2   10.50    0.54
  13   3  -2    8.36    0.68
  12  -3  -2    1.85    0.29
  12  -3  -2    1.75    0.35
 -12  -3   2    2.12    0.40
  12   3  -2    1.86    0.38
  12   3  -2    2.29    0.28
 -12   3   2    2.85    0.41
  11  -3  -2    3.31    0.39
  11  -3  -2    3.13    0.32
 -11  -3   2    3.07    0.40
 -11   3   2    3.49    0.39
  11   3  -2    3.24    0.41
  11   3  -2    3.24    0.29
  10  -3  -2   25.46    0.95
 -10  -3   2   26.56    1.11
  10  -3  -2   25.13    1.08
 -10   3   2   25.59    1.06
  10   3  -2   23.77    0.90
  10   3  -2   25.36    1.13
  -9  -3   2    1.32    0.30
   9  -3  -2    1.72    0.30
   9  -3  -2    2.08    0.22
  -9  -3   2    1.95    0.33
  -9   3   2    1.93    0.29
   9   3  -2    1.64    0.21
   8  -3  -2   11.06    0.62
  -8  -3   2   10.86    0.65
   8  -3  -2   11.04    0.49
  -8  -3   2   10.65    0.61
  -8   3   2   11.65    0.59
   8   3  -2   11.39    0.50
  -7  -3   2    0.57    0.20
   7  -3  -2    0.79    0.14
   7  -3  -2    0.88    0.22
  -7  -3   2    0.47    0.18
   7   3  -2    0.48    0.14
  -7   3   2    0.86    0.20
  -6  -3   2    3.71    0.32
   6  -3  -2    3.67    0.34
   6  -3  -2    3.83    0.23
  -6  -3   2    3.79    0.36
  -6   3   2    3.63    0.30
   6   3  -2    3.67    0.27
  -5  -3   2    0.34    0.15
   5  -3  -2    0.50    0.10
   5  -3  -2    0.33    0.14
  -5  -3   2    0.35    0.15
   5   3  -2    0.35    0.13
  -5   3   2    0.64    0.16
   4  -3  -2    0.50    0.09
   4  -3  -2    0.61    0.17
  -4  -3   2    0.41    0.15
  -4  -3   2    0.40    0.14
   4   3  -2    0.70    0.15
  -4   3   2    0.21    0.12
  -3  -3   2   12.59    0.58
  -3  -3   2   12.25    0.54
  -3  -3   2   12.29    0.52
   3  -3  -2   11.76    0.56
   3  -3  -2   12.44    0.42
  -3   3   2   12.72    0.53
   2  -3  -2   11.89    0.56
  -2  -3   2   12.19    0.54
  -2  -3   2   13.51    0.51
  -2  -3   2   13.78    0.58
   2  -3  -2   12.46    0.44
  -2   3   2   12.53    0.53
  -1  -3   2    1.43    0.17
  -1  -3   2    1.45    0.20
   1  -3  -2    2.11    0.22
   1  -3  -2    1.58    0.15
  -1  -3   2    1.48    0.21
  -1   3   2    1.60    0.18
   0  -3   2    0.99    0.19
   0  -3  -2    0.64    0.14
   0  -3   2    0.87    0.17
   0  -3   2    0.97    0.13
   0  -3  -2    0.96    0.17
   0  -3  -2    0.92    0.14
   1  -3   2   15.54    0.65
  -1  -3  -2   16.19    0.61
   1  -3   2   15.51    0.62
  -1  -3  -2   14.56    0.62
  -1  -3  -2   14.67    0.58
  -1   3  -2   16.12    0.52
   2  -3   2   36.96    1.21
  -2  -3  -2   37.55    1.23
   2  -3   2   36.53    1.25
  -2  -3  -2   37.99    1.15
  -2   3  -2   37.35    1.09
   3  -3   2    1.47    0.23
   3  -3   2    1.47    0.20
  -3  -3  -2    1.33    0.22
  -3  -3  -2    1.28    0.16
   3   3   2    1.59    0.22
  -3   3  -2    1.29    0.14
   4  -3   2   12.57    0.60
  -4  -3  -2   13.10    0.48
   4  -3   2   12.19    0.55
  -4  -3  -2   12.91    0.61
   4   3   2   13.06    0.61
  -4   3  -2   13.32    0.50
   5  -3   2    6.05    0.38
  -5  -3  -2    6.73    0.44
   5  -3   2    6.47    0.43
  -5   3  -2    6.72    0.35
   5   3   2    7.25    0.29
   5   3   2    6.84    0.44
   6  -3   2   21.78    0.85
   6  -3   2   21.76    0.90
  -6  -3  -2   21.66    0.91
   6   3   2   22.22    0.69
  -6   3  -2   22.99    0.81
   6   3   2   22.05    0.94
   7  -3   2    1.07    0.21
  -7  -3  -2    1.16    0.26
   7  -3   2    0.91    0.23
   7   3   2    1.13    0.11
  -7   3  -2    1.91    0.24
   7   3   2    1.08    0.25
   8  -3   2    5.84    0.43
   8  -3   2    4.86    0.38
  -8  -3  -2    4.59    0.42
   8   3   2    5.72    0.25
   8   3   2    5.02    0.44
  -8   3  -2    5.40    0.39
  -9  -3  -2    1.36    0.31
   9  -3   2    1.50    0.26
   9  -3   2    1.12    0.26
   9   3   2    1.18    0.29
  -9   3  -2    1.21    0.26
  10  -3   2    5.87    0.47
  10  -3   2    5.05    0.44
 -10  -3  -2    5.29    0.49
  10   3   2    6.49    0.29
 -10   3  -2    5.93    0.46
  10   3   2    5.71    0.52
  11  -3   2    3.15    0.36
  11  -3   2    4.32    0.42
 -11  -3  -2    3.11    0.45
  11   3   2    4.04    0.45
 -11   3  -2    3.51    0.39
  12  -3   2    5.87    0.48
 -12  -3  -2    4.94    0.52
  12  -3   2    5.64    0.50
  12   3   2    4.77    0.51
 -12   3  -2    4.99    0.45
 -13  -3  -2    0.45    0.27
  13  -3   2    0.30    0.22
  13  -3   2    0.10    0.22
  13   3   2    0.29    0.23
 -13   3  -2   -0.05    0.18
  14  -3   2    0.46    0.28
 -14  -3  -2    0.35    0.28
  14  -3   2    1.26    0.32
 -14   3  -2    0.69    0.25
  14   3   2    0.86    0.32
 -15  -3  -2    1.59    0.41
  15  -3   2    1.97    0.39
  15  -3   2    2.46    0.41
  15   3   2    2.28    0.47
 -15   3  -2    2.01    0.38
 -16  -3  -2   -0.07    0.23
  16  -3   2    0.29    0.21
  16  -3   2   -0.15    0.22
 -16   3  -2    0.44    0.23
  16   3   2   -0.10    0.18
  17  -3   2    0.18    0.25
 -17  -3  -2   -0.11    0.23
  17  -3   2    0.34    0.23
 -17   3  -2    0.06    0.21
  17   3   2    0.34    0.24
 -18  -3  -2    0.42    0.29
  18  -3   2    0.03    0.23
  18   3   2    0.08    0.24
 -18   3  -2    0.01    0.20
 -19  -3  -2    0.08    0.29
  19  -3   2   -0.16    0.21
 -19   3  -2   -0.14    0.22
  19   3   2    0.42    0.30
 -20  -3  -2    1.00    0.43
  20  -3   2    1.24    0.38
 -20   3  -2    0.32    0.25
  20   3   2    0.46    0.27
  21  -4  -2    0.38    0.28
 -20  -4   2    0.98    0.38
  20  -4  -2   -0.04    0.26
  20   4  -2   -0.02    0.21
 -20   4   2    0.15    0.26
 -19  -4   2    0.67    0.33
  19  -4  -2    0.37    0.24
 -19   4   2    1.01    0.34
  19   4  -2    0.37    0.27
  18  -4  -2    3.99    0.51
 -18  -4   2    3.55    0.60
 -18   4   2    3.92    0.51
  18   4  -2    2.33    0.48
 -17  -4   2    2.12    0.50
  17  -4  -2    1.76    0.41
  17   4  -2    1.76    0.45
 -17   4   2    1.17    0.36
  16  -4  -2    5.09    0.54
 -16  -4   2    5.81    0.63
 -16   4   2    6.07    0.59
  16   4  -2    7.24    0.68
  15  -4  -2    3.08    0.49
  15  -4  -2    3.91    0.42
 -15  -4   2    4.18    0.53
 -15   4   2    3.14    0.48
  15   4  -2    3.00    0.51
  14  -4  -2    1.52    0.30
 -14  -4   2    1.07    0.34
  14  -4  -2    1.71    0.39
 -14   4   2    1.84    0.40
  14   4  -2    1.51    0.41
 -13  -4   2    9.08    0.70
  13  -4  -2    7.91    0.63
  13  -4  -2    7.34    0.51
  13   4  -2    8.07    0.68
  13   4  -2    8.80    0.49
 -13   4   2    8.50    0.63
 -12  -4   2    8.87    0.68
  12  -4  -2    8.90    0.52
  12  -4  -2    9.56    0.68
  12   4  -2    8.95    0.70
  12   4  -2    9.59    0.52
 -12   4   2    9.55    0.65
  11  -4  -2   10.08    0.68
 -11  -4   2    9.78    0.68
  11  -4  -2   10.41    0.54
  11   4  -2    9.26    0.50
 -11   4   2    9.75    0.64
  11   4  -2   10.00    0.71
  10  -4  -2   10.30    0.70
 -10  -4   2   13.07    0.75
  10  -4  -2   13.34    0.58
 -10   4   2   12.90    0.71
  10   4  -2   13.07    0.59
   9  -4  -2    2.48    0.38
  -9  -4   2    1.97    0.35
  -9  -4   2    1.25    0.32
   9  -4  -2    1.96    0.22
  -9   4   2    1.94    0.31
   9   4  -2    1.87    0.23
  -8  -4   2    8.81    0.60
   8  -4  -2    8.33    0.41
  -8  -4   2    7.80    0.53
   8  -4  -2    7.06    0.53
   8   4  -2    7.51    0.43
  -8   4   2    8.81    0.52
  -7  -4   2    5.09    0.41
   7  -4  -2    5.91    0.47
   7  -4  -2    5.96    0.31
  -7  -4   2    5.49    0.47
   7   4  -2    5.38    0.35
  -7   4   2    5.22    0.40
   6  -4  -2   28.12    1.12
  -6  -4   2   26.38    1.12
   6  -4  -2   28.13    0.89
  -6  -4   2   26.88    1.04
  -6   4   2   27.68    1.02
   6   4  -2   25.92    0.96
   5  -4  -2   18.96    0.64
   5  -4  -2   19.68    0.86
  -5  -4   2   19.14    0.85
  -5  -4   2   18.36    0.77
   5   4  -2   18.30    0.74
  -5   4   2   18.20    0.76
   4  -4  -2    7.07    0.48
  -4  -4   2    7.38    0.42
  -4  -4   2    7.36    0.43
  -4  -4   2    6.88    0.46
   4  -4  -2    7.55    0.33
  -4   4   2    7.04    0.41
  -3  -4   2    2.58    0.25
  -3  -4   2    2.03    0.25
   3  -4  -2    2.01    0.18
   3  -4  -2    2.15    0.27
  -3  -4   2    2.32    0.27
  -3   4   2    2.17    0.24
  -2  -4   2    2.21    0.23
  -2  -4   2    1.89    0.26
  -2  -4   2    2.25    0.26
   2  -4  -2    2.20    0.26
   2  -4  -2    2.02    0.19
  -2   4   2    2.05    0.23
  -1  -4   2   14.25    0.58
   1  -4  -2   16.01    0.68
   1  -4  -2   14.49    0.57
  -1  -4   2   14.26    0.65
  -1  -4   2   15.09    0.68
  -1   4   2   15.08    0.63
   0  -4  -2    9.07    0.48
   0  -4   2    9.29    0.51
   0  -4   2    9.04    0.42
   0  -4  -2    9.64    0.50
   0  -4   2    8.30    0.46
   0  -4  -2    8.80    0.43
  -1  -4  -2   96.66    2.80
   1  -4   2   95.53    2.82
   1  -4   2   94.95    2.84
  -1  -4  -2   95.89    2.80
  -1  -4  -2   97.18    2.76
  -1   4  -2   96.35    2.66
  -2  -4  -2   13.24    0.61
   2  -4   2   13.93    0.61
  -2  -4  -2   13.61    0.64
  -2  -4  -2   13.41    0.58
   2  -4   2   13.70    0.67
  -2   4  -2   13.78    0.52
  -3  -4  -2   15.17    0.60
  -3  -4  -2   13.42    0.64
   3  -4   2   13.89    0.61
  -3  -4  -2   14.05    0.67
   3  -4   2   13.92    0.69
  -3   4  -2   13.95    0.53
   4  -4   2    5.26    0.35
   4  -4   2    4.45    0.38
  -4  -4  -2    4.68    0.31
  -4  -4  -2    4.43    0.37
  -4   4  -2    4.41    0.28
   4   4   2    5.37    0.38
   5  -4   2   44.87    1.53
   5  -4   2   46.85    1.64
  -5  -4  -2   49.66    1.44
  -5  -4  -2   47.24    1.62
  -5   4  -2   46.54    1.44
   5   4   2   47.63    1.65
   6  -4   2    1.72    0.30
   6  -4   2    1.70    0.25
  -6  -4  -2    2.03    0.33
   6   4   2    1.94    0.17
  -6   4  -2    1.60    0.22
   6   4   2    2.04    0.31
  -7  -4  -2   28.40    1.18
   7  -4   2   28.89    1.10
   7  -4   2   30.83    1.21
   7   4   2   30.07    0.94
  -7   4  -2   28.88    1.05
   7   4   2   31.14    1.24
   8  -4   2   -0.08    0.15
  -8  -4  -2   -0.16    0.15
   8  -4   2   -0.04    0.13
   8   4   2    0.02    0.06
  -8   4  -2   -0.05    0.13
   8   4   2    0.11    0.15
   9  -4   2   29.21    1.22
  -9  -4  -2   29.48    1.24
   9  -4   2   27.80    1.12
   9   4   2   29.08    0.91
   9   4   2   29.13    1.28
  -9   4  -2   28.25    1.09
  10  -4   2    0.53    0.24
 -10  -4  -2    0.45    0.26
  10  -4   2    0.99    0.25
  10   4   2    0.45    0.25
 -10   4  -2    0.31    0.20
  11  -4   2   14.99    0.85
 -11  -4  -2   16.56    0.91
  11  -4   2   14.78    0.77
  11   4   2   15.05    0.91
 -11   4  -2   14.69    0.77
  12  -4   2    0.32    0.23
 -12  -4  -2   -0.08    0.21
  12  -4   2    0.29    0.21
  12   4   2    0.00    0.21
 -12   4  -2    0.38    0.23
  13  -4   2    3.63    0.45
 -13  -4  -2    2.40    0.45
  13  -4   2    3.81    0.43
  13   4   2    3.41    0.52
 -13   4  -2    4.10    0.43
  14  -4   2   -0.04    0.19
 -14  -4  -2    0.15    0.22
  14  -4   2    0.05    0.22
  14   4   2   -0.23    0.18
 -14   4  -2    0.51    0.24
  15  -4   2    1.66    0.39
  15  -4   2    1.11    0.33
 -15  -4  -2    1.39    0.39
  15   4   2    0.96    0.34
 -15   4  -2    1.36    0.35
  16  -4   2    0.18    0.26
  16  -4   2    0.14    0.21
 -16  -4  -2   -0.13    0.18
  16   4   2    0.03    0.24
 -16   4  -2   -0.03    0.18
  17  -4   2    6.11    0.59
 -17  -4  -2    4.93    0.61
  17  -4   2    5.75    0.57
  17   4   2    5.91    0.64
 -18  -4  -2    0.68    0.31
  18  -4   2    1.00    0.33
  18  -4   2    0.87    0.36
  18   4   2    0.98    0.38
 -18   4  -2    0.69    0.29
 -19  -4  -2    1.30    0.47
  19  -4   2    1.57    0.40
 -19   4  -2    1.02    0.36
  19   4   2    2.03    0.46
 -20  -4  -2   -0.03    0.30
 -20   4  -2    0.23    0.28
 -20  -5   2    1.04    0.38
  20  -5  -2    1.14    0.37
 -20   5   2    0.34    0.29
  20   5  -2    0.26    0.29
 -19  -5   2    0.95    0.37
  19  -5  -2    0.67    0.34
 -19   5   2    0.60    0.30
  19   5  -2    1.08    0.41
 -18  -5   2    0.35    0.28
  18  -5  -2    1.22    0.36
 -18   5   2    0.96    0.35
  18   5  -2    0.84    0.36
 -17  -5   2    2.12    0.49
  17  -5  -2    0.95    0.35
 -17   5   2    0.99    0.35
  17   5  -2    0.87    0.33
 -16  -5   2    0.03    0.22
  16  -5  -2    0.31    0.25
  16   5  -2    0.41    0.29
 -16   5   2    0.39    0.27
  15  -5  -2    4.27    0.53
 -15  -5   2    4.41    0.54
 -15   5   2    4.70    0.51
  15   5  -2    4.32    0.57
 -14  -5   2    0.02    0.22
  14  -5  -2    0.57    0.29
  14   5  -2    0.09    0.23
 -14   5   2   -0.02    0.22
  13  -5  -2    2.42    0.47
 -13  -5   2    3.81    0.48
 -13   5   2    3.39    0.43
  13   5  -2    3.86    0.50
 -12  -5   2    0.14    0.21
  12  -5  -2   -0.15    0.19
  12  -5  -2    0.11    0.17
  12   5  -2   -0.09    0.13
  12   5  -2    0.21    0.24
 -12   5   2   -0.07    0.20
 -11  -5   2    0.52    0.29
  11  -5  -2    0.77    0.29
  11  -5  -2    1.03    0.22
  11   5  -2    0.74    0.28
 -11   5   2    0.96    0.30
  11   5  -2    0.58    0.19
  10  -5  -2    6.54    0.39
  10  -5  -2    5.35    0.54
 -10  -5   2    5.00    0.54
 -10  -5   2    6.46    0.54
 -10   5   2    5.02    0.47
  10   5  -2    5.95    0.41
   9  -5  -2   -0.07    0.14
  -9  -5   2    0.08    0.22
  -9  -5   2    0.13    0.20
   9  -5  -2   -0.14    0.16
  -9   5   2    0.08    0.15
   9   5  -2   -0.18    0.10
  -8  -5   2   30.13    1.25
  -8  -5   2   31.35    1.37
   8  -5  -2   32.52    1.06
   8  -5  -2   32.29    1.36
  -8   5   2   30.54    1.20
   8   5  -2   31.69    1.15
   7  -5  -2    1.46    0.33
  -7  -5   2    1.39    0.29
   7  -5  -2    0.90    0.19
  -7  -5   2    1.57    0.33
   7   5  -2    1.27    0.23
  -7   5   2    1.43    0.27
   6  -5  -2   34.31    1.10
  -6  -5   2   33.99    1.26
   6  -5  -2   35.23    1.37
  -6  -5   2   34.14    1.37
   6   5  -2   30.95    1.19
  -6   5   2   34.78    1.23
   5  -5  -2    7.23    0.36
  -5  -5   2    7.14    0.47
  -5  -5   2    7.91    0.54
   5  -5  -2    6.93    0.53
  -5  -5   2    6.79    0.46
  -5   5   2    7.31    0.45
  -4  -5   2   15.50    0.73
  -4  -5   2   15.37    0.78
   4  -5  -2   15.09    0.77
  -4  -5   2   15.87    0.71
   4  -5  -2   15.30    0.59
  -4   5   2   15.64    0.70
  -3  -5   2    4.98    0.41
  -3  -5   2    4.73    0.39
   3  -5  -2    4.44    0.40
   3  -5  -2    4.65    0.29
  -3  -5   2    4.56    0.36
  -3   5   2    4.65    0.35
   2  -5  -2   26.03    0.90
  -2  -5   2   27.21    0.96
  -2  -5   2   26.14    1.03
  -2  -5   2   25.85    1.04
   2  -5  -2   24.47    1.03
  -2   5   2   24.65    0.96
  -1  -5   2   27.07    0.98
  -1  -5   2   27.01    1.06
  -1  -5   2   26.60    1.07
   1  -5  -2   28.28    1.08
   1  -5  -2   28.32    0.97
  -1   5   2   26.36    1.01
   0  -5   2    6.04    0.46
   0  -5   2    6.59    0.43
   0  -5  -2    6.81    0.45
   0  -5  -2    7.22    0.46
   0  -5  -2    6.19    0.38
  -1  -5  -2   17.86    0.79
  -1  -5  -2   19.32    0.77
   1  -5   2   18.50    0.79
  -1  -5  -2   18.77    0.83
   1  -5   2   18.20    0.85
  -1   5  -2   18.11    0.69
  -2  -5  -2    6.82    0.48
   2  -5   2    6.76    0.50
   2  -5   2    7.73    0.46
  -2  -5  -2    7.42    0.44
  -2  -5  -2    8.06    0.47
  -2   5  -2    6.87    0.37
   3  -5   2    3.03    0.31
   3  -5   2    3.07    0.36
  -3  -5  -2    2.66    0.33
  -3  -5  -2    3.04    0.31
  -3  -5  -2    3.10    0.29
  -3   5  -2    3.13    0.25
  -4  -5  -2   13.12    0.69
  -4  -5  -2   12.56    0.58
   4  -5   2   11.79    0.59
   4  -5   2   12.44    0.71
  -4   5  -2   12.14    0.54
   5  -5   2    0.15    0.16
  -5  -5  -2    0.22    0.18
  -5  -5  -2    0.35    0.16
   5  -5   2    0.41    0.18
   5   5   2    0.22    0.16
  -5   5  -2    0.22    0.13
   6  -5   2    8.57    0.51
   6  -5   2    9.01    0.62
  -6  -5  -2    9.24    0.61
  -6  -5  -2    9.28    0.47
   6   5   2    8.78    0.59
  -6   5  -2    9.25    0.48
   7  -5   2   -0.01    0.15
   7  -5   2    0.18    0.20
  -7  -5  -2    0.03    0.18
   7   5   2    0.09    0.17
  -7   5  -2    0.05    0.13
   7   5   2    0.22    0.11
   8  -5   2   11.22    0.73
  -8  -5  -2   10.82    0.70
   8  -5   2   10.79    0.60
  -8   5  -2   10.87    0.58
   8   5   2   10.67    0.70
   8   5   2   10.69    0.48
  -9  -5  -2    2.25    0.41
   9  -5   2    1.44    0.28
   9  -5   2    1.11    0.32
   9   5   2    1.60    0.36
   9   5   2    1.21    0.18
  -9   5  -2    1.42    0.28
 -10  -5  -2    1.25    0.37
  10  -5   2    2.23    0.34
  10  -5   2    1.63    0.39
  10   5   2    2.66    0.45
 -10   5  -2    2.27    0.33
  11  -5   2    0.81    0.25
  11  -5   2    0.11    0.26
 -11  -5  -2    0.49    0.29
 -11   5  -2    0.61    0.24
  11   5   2   -0.21    0.17
 -12  -5  -2    2.41    0.47
  12  -5   2    2.19    0.42
  12  -5   2    2.20    0.37
 -12   5  -2    1.77    0.36
  12   5   2    2.41    0.45
  13  -5   2    1.55    0.38
 -13  -5  -2    1.91    0.42
  13  -5   2    1.90    0.38
 -13   5  -2    2.04    0.36
  13   5   2    1.77    0.42
  14  -5   2    1.73    0.38
  14  -5   2    1.76    0.37
 -14  -5  -2    2.02    0.47
  14   5   2    2.48    0.50
 -14   5  -2    2.16    0.40
  15  -5   2    0.61    0.30
 -15  -5  -2    0.88    0.34
  15  -5   2    1.55    0.38
 -15   5  -2    0.93    0.31
  15   5   2    0.78    0.31
 -16  -5  -2    1.33    0.44
  16  -5   2    1.87    0.42
  16  -5   2    0.95    0.36
 -16   5  -2    1.35    0.35
  16   5   2    1.44    0.44
 -17  -5  -2    1.37    0.44
  17  -5   2    0.61    0.31
  17   5   2    0.88    0.39
 -17   5  -2    1.56    0.37
 -18  -5  -2    1.91    0.56
  18  -5   2    1.59    0.45
  18   5   2    2.10    0.54
 -19  -5  -2    0.05    0.32
  19  -5   2   -0.11    0.24
  19   5   2    0.31    0.32
  19  -6  -2   -0.08    0.21
 -19  -6   2    0.07    0.29
  19   6  -2    0.55    0.36
 -19   6   2    0.14    0.30
 -18  -6   2    2.30    0.52
  18  -6  -2    3.05    0.57
 -18   6   2    2.57    0.52
  18   6  -2    1.80    0.51
 -17  -6   2    0.51    0.31
  17  -6  -2    0.36    0.30
  17   6  -2    1.17    0.43
 -17   6   2    0.98    0.38
 -16  -6   2    3.62    0.60
  16  -6  -2    2.40    0.51
 -16   6   2    2.81    0.51
  16   6  -2    2.85    0.57
 -15  -6   2    1.14    0.35
  15  -6  -2    1.50    0.42
 -15   6   2    1.38    0.37
  15   6  -2    0.68    0.33
  14  -6  -2    0.59    0.31
 -14  -6   2    0.80    0.32
 -14   6   2    0.65    0.29
  14   6  -2    0.45    0.26
 -13  -6   2    0.04    0.20
  13  -6  -2    0.11    0.23
  13   6  -2    0.07    0.19
 -13   6   2    0.14    0.19
 -12  -6   2    0.23    0.24
  12  -6  -2   -0.14    0.16
 -12   6   2    0.07    0.20
  12   6  -2   -0.06    0.20
  11  -6  -2   -0.03    0.19
 -11  -6   2    0.13    0.25
 -11   6   2   -0.14    0.19
  11   6  -2    0.04    0.15
  10  -6  -2    1.58    0.39
 -10  -6   2    1.37    0.36
 -10  -6   2    1.93    0.42
 -10   6   2    1.12    0.31
  10   6  -2    1.55    0.27
  -9  -6   2    0.17    0.19
   9  -6  -2   -0.23    0.15
  -9  -6   2   -0.15    0.21
   9   6  -2    0.01    0.14
  -9   6   2    0.44    0.21
   8  -6  -2    0.26    0.23
   8  -6  -2   -0.02    0.16
  -8  -6   2    0.23    0.21
  -8  -6   2    0.14    0.26
  -8   6   2    0.35    0.18
   8   6  -2   -0.07    0.12
   7  -6  -2    8.93    0.45
   7  -6  -2    9.25    0.68
  -7  -6   2    8.03    0.57
   7   6  -2    8.55    0.53
  -7   6   2    7.59    0.53
  -6  -6   2   15.55    0.80
   6  -6  -2   16.48    0.65
   6  -6  -2   15.19    0.89
  -6  -6   2   15.82    0.89
  -6   6   2   16.93    0.79
   6   6  -2   16.26    0.78
   5  -6  -2   40.71    1.31
   5  -6  -2   40.87    1.61
  -5  -6   2   41.70    1.50
  -5  -6   2   38.64    1.56
  -5  -6   2   41.18    1.48
  -5   6   2   41.09    1.44
   4  -6  -2   14.41    0.81
  -4  -6   2   13.26    0.72
   4  -6  -2   13.69    0.60
  -4  -6   2   14.20    0.78
  -4  -6   2   14.21    0.72
  -4   6   2   13.87    0.68
  -3  -6   2   28.66    1.08
   3  -6  -2   28.28    1.20
  -3  -6   2   27.96    1.16
  -3  -6   2   27.77    1.14
   3  -6  -2   26.63    0.97
  -3   6   2   26.76    1.06
  -2  -6   2    2.29    0.34
  -2  -6   2    2.63    0.33
   2  -6  -2    1.97    0.25
   2  -6  -2    2.53    0.37
  -2  -6   2    2.35    0.34
  -2   6   2    2.29    0.28
  -1  -6   2    9.88    0.54
  -1  -6   2   10.11    0.63
  -1  -6   2   11.23    0.62
   1  -6  -2   10.30    0.53
   1  -6  -2   11.11    0.65
  -1   6   2    9.95    0.57
   0  -6   2    1.94    0.30
   0  -6  -2    1.11    0.22
   0  -6  -2    1.28    0.27
   0  -6   2    1.56    0.32
   0   6  -2    1.94    0.25
  -1  -6  -2   13.72    0.70
  -1  -6  -2   11.48    0.60
   1  -6   2   11.40    0.62
   1  -6   2   11.24    0.69
  -1  -6  -2   11.09    0.64
  -1   6  -2   12.00    0.56
  -2  -6  -2    1.04    0.28
  -2  -6  -2    1.68    0.29
   2  -6   2    1.24    0.31
   2  -6   2    1.19    0.25
  -2  -6  -2    1.30    0.26
  -2   6  -2    1.47    0.22
  -3  -6  -2    0.26    0.17
   3  -6   2    0.01    0.16
   3  -6   2    0.27    0.23
  -3  -6  -2    0.36    0.18
  -3  -6  -2    0.16    0.20
  -3   6  -2    0.08    0.13
  -4  -6  -2    0.62    0.22
  -4  -6  -2    0.83    0.22
   4  -6   2    0.47    0.24
   4  -6   2    0.35    0.20
  -4  -6  -2    1.09    0.30
  -4   6  -2    0.82    0.19
   5  -6   2   12.51    0.79
   5  -6   2   12.49    0.65
  -5  -6  -2   11.30    0.72
  -5  -6  -2   12.58    0.63
  -5   6  -2   12.65    0.60
   5   6   2   11.55    0.70
   6  -6   2    1.09    0.26
   6  -6   2    0.93    0.29
  -6  -6  -2    0.86    0.23
  -6  -6  -2    1.17    0.32
  -6   6  -2    1.07    0.23
   6   6   2    0.98    0.29
  -7  -6  -2   18.49    1.01
   7  -6   2   20.60    0.91
   7  -6   2   21.63    1.09
   7   6   2   20.25    1.04
  -7   6  -2   22.55    0.89
   7   6   2   20.72    0.82
   8  -6   2    0.86    0.25
  -8  -6  -2    1.06    0.32
   8  -6   2    0.62    0.29
  -8   6  -2    0.67    0.22
   8   6   2    0.49    0.26
   8   6   2    0.63    0.17
   9  -6   2    2.96    0.49
  -9  -6  -2    2.29    0.44
   9  -6   2    3.23    0.37
   9   6   2    3.32    0.44
  -9   6  -2    3.12    0.37
  10  -6   2    0.14    0.22
 -10  -6  -2    0.15    0.21
  10  -6   2   -0.01    0.16
 -10   6  -2    0.05    0.19
  10   6   2    0.32    0.24
  11  -6   2    2.82    0.50
 -11  -6  -2    2.67    0.48
  11  -6   2    3.38    0.40
 -11   6  -2    3.50    0.39
  11   6   2    2.83    0.48
 -12  -6  -2    1.47    0.39
  12  -6   2    1.98    0.35
  12  -6   2    1.69    0.42
 -12   6  -2    1.55    0.34
  12   6   2    1.46    0.41
 -13  -6  -2    0.00    0.23
  13  -6   2    0.01    0.23
  13   6   2    0.17    0.20
 -13   6  -2    0.18    0.21
  14  -6   2    0.06    0.22
 -14  -6  -2    0.27    0.25
  14   6   2    0.41    0.28
 -14   6  -2    0.19    0.22
 -15  -6  -2    1.28    0.40
  15  -6   2    1.05    0.41
  15   6   2    1.06    0.38
  16  -6   2    0.61    0.34
 -16  -6  -2    0.52    0.33
  16   6   2    0.03    0.26
  17  -6   2    7.34    0.73
 -17  -6  -2    8.09    0.79
  17   6   2    5.90    0.74
  18  -6   2    0.77    0.32
 -18  -6  -2    0.31    0.34
  18   6   2    0.63    0.41
  17  -7  -2    1.98    0.52
 -17  -7   2    1.87    0.46
 -17   7   2    2.36    0.47
  17   7  -2    1.11    0.43
  16  -7  -2    1.80    0.49
 -16  -7   2    2.95    0.55
  16   7  -2    2.39    0.57
 -15  -7   2    2.30    0.51
  15  -7  -2    1.89    0.46
  15   7  -2    1.79    0.50
 -15   7   2    2.85    0.51
 -14  -7   2    1.09    0.36
  14  -7  -2    0.59    0.29
 -14   7   2    1.10    0.36
  14   7  -2    1.23    0.44
 -13  -7   2    1.40    0.41
  13  -7  -2    0.82    0.33
  13   7  -2    0.98    0.36
 -13   7   2    0.93    0.32
 -12  -7   2   -0.10    0.18
  12  -7  -2    0.34    0.29
 -12   7   2    0.19    0.23
  12   7  -2    0.05    0.24
  11  -7  -2    2.33    0.50
 -11  -7   2    2.37    0.44
 -11   7   2    1.76    0.38
  10  -7  -2    1.91    0.47
 -10  -7   2    1.74    0.42
 -10  -7   2    1.13    0.32
 -10   7   2    2.08    0.39
  10   7  -2    2.01    0.32
   9  -7  -2    5.45    0.60
  -9  -7   2    5.90    0.56
  -9  -7   2    5.45    0.57
   9   7  -2    6.01    0.47
  -9   7   2    6.16    0.51
   8  -7  -2    3.59    0.55
  -8  -7   2    3.50    0.48
  -8  -7   2    4.56    0.55
  -8   7   2    4.29    0.43
   8   7  -2    3.68    0.38
  -7  -7   2   17.28    1.01
   7  -7  -2   18.73    1.07
  -7  -7   2   17.97    0.95
   7   7  -2   20.99    0.93
  -7   7   2   19.71    0.92
  -6  -7   2    5.82    0.52
  -6  -7   2    6.85    0.60
   6  -7  -2    6.72    0.62
  -6   7   2    6.32    0.49
  -5  -7   2    8.56    0.62
   5  -7  -2   10.03    0.74
  -5  -7   2    9.61    0.68
  -5  -7   2    9.40    0.63
   5  -7  -2    9.65    0.50
  -5   7   2    9.18    0.58
   4  -7  -2   27.79    1.29
  -4  -7   2   28.09    1.20
   4  -7  -2   28.09    1.03
  -4  -7   2   28.13    1.24
  -4  -7   2   28.99    1.17
  -4   7   2   27.53    1.12
   3  -7  -2    1.06    0.22
  -3  -7   2    1.63    0.31
  -3  -7   2    1.03    0.31
   3  -7  -2    0.88    0.30
  -3  -7   2    1.25    0.31
  -3   7   2    1.76    0.31
  -2  -7   2   26.02    1.16
   2  -7  -2   26.93    1.02
  -2  -7   2   26.80    1.09
   2  -7  -2   27.74    1.22
  -2  -7   2   25.97    1.17
  -2   7   2   26.48    1.10
   1  -7  -2    1.97    0.28
  -1  -7   2    2.30    0.36
   1  -7  -2    2.29    0.40
  -1  -7   2    2.07    0.39
  -1   7   2    1.38    0.30
   0  -7   2   12.85    0.71
   0  -7  -2   12.24    0.65
   0  -7  -2   12.38    0.74
   0  -7   2   12.61    0.77
   0   7  -2   12.80    0.62
   0   7   2   10.90    0.65
  -1  -7  -2    0.04    0.18
   1  -7   2    0.26    0.23
  -1  -7  -2    0.27    0.21
   1  -7   2    0.08    0.18
  -1  -7  -2    0.25    0.17
  -1   7  -2    0.11    0.14
   2  -7   2    4.38    0.41
  -2  -7  -2    4.08    0.42
   2  -7   2    4.21    0.49
  -2  -7  -2    3.76    0.39
  -2  -7  -2    4.47    0.45
  -2   7  -2    5.16    0.37
   3  -7   2    0.88    0.24
  -3  -7  -2    0.70    0.25
  -3  -7  -2    0.97    0.28
  -3  -7  -2    0.80    0.29
   3  -7   2    0.45    0.27
  -3   7  -2    0.80    0.21
  -4  -7  -2    7.77    0.58
  -4  -7  -2    8.25    0.63
  -4  -7  -2    8.13    0.55
   4  -7   2    7.25    0.64
   4  -7   2    7.70    0.53
  -4   7  -2    8.27    0.48
  -5  -7  -2    2.27    0.42
   5  -7   2    2.40    0.35
  -5  -7  -2    2.20    0.34
   5  -7   2    2.09    0.44
  -5   7  -2    2.66    0.30
  -6  -7  -2    3.24    0.37
   6  -7   2    3.02    0.38
   6  -7   2    3.31    0.52
  -6  -7  -2    2.93    0.47
   6   7   2    3.41    0.43
  -6   7  -2    2.61    0.30
  -7  -7  -2    1.57    0.39
   7  -7   2    0.55    0.29
   7  -7   2    1.44    0.32
   7   7   2    1.67    0.36
  -7   7  -2    1.08    0.25
  -8  -7  -2    2.12    0.41
   8  -7   2    1.56    0.33
   8  -7   2    1.55    0.41
  -8   7  -2    1.96    0.32
   8   7   2    1.76    0.39
   9  -7   2    0.42    0.29
  -9  -7  -2    0.73    0.29
   9  -7   2    0.46    0.26
  -9   7  -2    0.40    0.21
   9   7   2    0.31    0.23
  10  -7   2    0.71    0.34
 -10  -7  -2    1.51    0.37
  10   7   2    0.97    0.34
  11  -7   2    0.65    0.31
 -11  -7  -2    0.64    0.31
  11   7   2   -0.03    0.18
 -12  -7  -2    4.65    0.55
  12  -7   2    5.64    0.63
  12   7   2    5.11    0.59
  13  -7   2    0.03    0.22
 -13  -7  -2   -0.03    0.23
  13   7   2    0.12    0.27
  14  -7   2    1.80    0.46
 -14  -7  -2    2.44    0.51
  14   7   2    2.70    0.56
  15  -7   2    0.14    0.28
 -15  -7  -2   -0.22    0.23
  15   7   2    0.01    0.21
 -16  -7  -2    3.65    0.63
  16  -7   2    3.29    0.62
  16   7   2    2.78    0.61
 -16  -8   2    2.19    0.52
  16  -8  -2    2.23    0.58
  16   8  -2    2.29    0.58
  15  -8  -2    0.11    0.28
 -15  -8   2    0.14    0.25
  15   8  -2    0.16    0.28
 -14  -8   2    1.20    0.38
  14  -8  -2    1.07    0.40
 -14   8   2    2.01    0.42
  14   8  -2    0.77    0.31
 -13  -8   2    0.19    0.22
  13  -8  -2    0.19    0.25
 -13   8   2    0.13    0.22
  13   8  -2    0.39    0.29
  12  -8  -2   -0.13    0.23
 -12  -8   2    0.55    0.27
 -12   8   2    0.35    0.23
  12   8  -2   -0.05    0.20
 -11  -8   2    1.25    0.34
  11  -8  -2    1.42    0.44
 -11   8   2    1.77    0.39
 -10  -8   2    0.01    0.28
  10  -8  -2    0.27    0.29
 -10  -8   2   -0.05    0.19
  10   8  -2    0.61    0.21
 -10   8   2    0.44    0.23
  -9  -8   2    1.31    0.37
   9  -8  -2    1.35    0.42
  -9  -8   2    0.99    0.32
  -9   8   2    1.71    0.36
   9   8  -2    1.58    0.33
  -8  -8   2    1.62    0.41
  -8  -8   2    1.71    0.39
   8  -8  -2    2.01    0.48
   8   8  -2    1.65    0.33
  -8   8   2    1.47    0.34
  -7  -8   2    4.48    0.51
  -7  -8   2    4.45    0.48
   7  -8  -2    4.32    0.62
   7   8  -2    3.00    0.38
  -7   8   2    4.23    0.43
  -6  -8   2   -0.03    0.23
  -6  -8   2    0.34    0.23
  -6  -8   2    0.27    0.26
   6  -8  -2    0.62    0.28
  -6   8   2    0.36    0.22
  -5  -8   2    4.82    0.49
  -5  -8   2    3.49    0.51
  -5  -8   2    4.85    0.50
   5  -8  -2    3.95    0.51
  -5   8   2    3.72    0.40
  -4  -8   2    2.37    0.43
  -4  -8   2    2.15    0.41
   4  -8  -2    2.16    0.43
  -4  -8   2    2.26    0.39
  -4   8   2    2.09    0.35
  -3  -8   2    0.85    0.29
   3  -8  -2    1.69    0.41
  -3  -8   2    1.68    0.38
  -3  -8   2    1.44    0.34
  -3   8   2    1.54    0.32
   2  -8  -2    3.85    0.53
  -2  -8   2    2.48    0.43
  -2  -8   2    3.61    0.42
  -2  -8   2    3.36    0.43
   2  -8  -2    3.12    0.34
  -2   8   2    3.06    0.37
   1  -8  -2   -0.13    0.15
  -1  -8   2   -0.22    0.19
   1  -8  -2   -0.58    0.17
  -1  -8   2   -0.05    0.20
  -1   8   2    0.24    0.20
   1   8  -2    0.03    0.20
   0  -8   2    4.30    0.45
   0  -8  -2    5.01    0.42
   0  -8   2    4.71    0.52
   0  -8  -2    3.58    0.46
   0   8   2    4.86    0.46
   0   8  -2    4.25    0.38
   1  -8   2    0.09    0.20
   1  -8   2   -0.13    0.19
  -1  -8  -2    0.08    0.20
  -1  -8  -2   -0.12    0.19
   1   8   2   -0.14    0.17
  -1   8  -2   -0.01    0.15
   2  -8   2    2.49    0.45
  -2  -8  -2    3.52    0.42
   2  -8   2    3.64    0.41
  -2  -8  -2    2.85    0.44
  -2  -8  -2    3.29    0.48
  -2   8  -2    3.09    0.33
   3  -8   2    0.50    0.29
  -3  -8  -2    0.23    0.24
  -3  -8  -2    0.31    0.25
   3  -8   2    0.73    0.26
  -3  -8  -2    0.16    0.23
  -3   8  -2    0.48    0.20
  -4  -8  -2    0.28    0.22
   4  -8   2   -0.08    0.22
  -4  -8  -2    0.04    0.21
   4  -8   2    0.25    0.23
  -4   8  -2    0.80    0.22
   5  -8   2    5.37    0.61
  -5  -8  -2    4.24    0.51
  -5  -8  -2    4.24    0.47
   5  -8   2    5.40    0.47
   5   8   2    4.61    0.47
  -5   8  -2    4.62    0.40
  -6  -8  -2    0.44    0.25
   6  -8   2    0.16    0.24
   6  -8   2    0.04    0.23
  -6  -8  -2    0.53    0.31
   6   8   2    0.16    0.20
   7  -8   2    2.80    0.52
  -7  -8  -2    3.08    0.50
   7   8   2    3.37    0.44
   8  -8   2    0.31    0.25
  -8  -8  -2   -0.03    0.24
   8   8   2   -0.06    0.15
   9  -8   2    1.64    0.46
  -9  -8  -2    2.14    0.47
   9   8   2    1.84    0.43
  10  -8   2    0.74    0.38
 -10  -8  -2    0.73    0.28
  10   8   2    0.76    0.33
  11  -8   2    0.76    0.36
 -11  -8  -2    0.29    0.28
  11   8   2    0.22    0.22
 -12  -8  -2    0.68    0.31
  12  -8   2    0.57    0.31
  12   8   2    0.20    0.23
 -13  -8  -2   -0.32    0.24
  13  -8   2   -0.10    0.25
  13   8   2    0.08    0.25
 -14  -8  -2    1.06    0.40
  14  -8   2    1.23    0.44
  14   8   2    1.19    0.39
  15  -8   2    0.02    0.30
 -15  -8  -2    0.19    0.27
  15   8   2   -0.13    0.22
  14  -9  -2    4.37    0.77
 -14  -9   2    3.65    0.62
  14   9  -2    3.63    0.66
 -13  -9   2    2.27    0.49
  13  -9  -2    3.06    0.66
  13   9  -2    1.22    0.44
  12  -9  -2    2.70    0.62
 -12  -9   2    3.13    0.54
  12   9  -2    4.08    0.66
 -11  -9   2    1.31    0.39
  11  -9  -2    0.98    0.42
  11   9  -2    1.57    0.45
 -10  -9   2    3.18    0.51
  10  -9  -2    3.78    0.67
 -10   9   2    4.24    0.46
  -9  -9   2    4.89    0.56
  -9  -9   2    4.15    0.52
   9  -9  -2    3.57    0.64
   9   9  -2    3.71    0.43
  -9   9   2    3.01    0.45
  -8  -9   2    0.72    0.32
   8  -9  -2    0.76    0.36
  -8  -9   2    1.16    0.39
   8   9  -2    1.13    0.30
  -8   9   2    1.26    0.33
   7  -9  -2    3.21    0.60
  -7  -9   2    3.26    0.48
  -7  -9   2    2.41    0.48
  -7   9   2    3.06    0.43
   7   9  -2    3.07    0.40
   6  -9  -2    2.30    0.49
  -6  -9   2    1.53    0.39
  -6  -9   2    1.50    0.38
  -6  -9   2    1.68    0.41
  -6   9   2    1.19    0.30
  -5  -9   2    2.00    0.39
  -5  -9   2    1.73    0.41
   5  -9  -2    1.28    0.38
  -5  -9   2    1.50    0.37
  -5   9   2    1.78    0.34
  -4  -9   2    1.88    0.40
  -4  -9   2    1.15    0.33
   4  -9  -2    1.43    0.40
  -4  -9   2    1.48    0.35
  -4   9   2    1.65    0.34
  -3  -9   2    0.29    0.22
  -3  -9   2    0.21    0.24
  -3  -9   2   -0.22    0.19
   3  -9  -2   -0.04    0.23
  -3   9   2    0.27    0.19
  -2  -9   2    3.23    0.49
  -2  -9   2    4.00    0.47
   2  -9  -2    3.72    0.54
   2   9  -2    2.83    0.35
  -2   9   2    2.87    0.36
  -1  -9   2    0.37    0.24
   1  -9  -2    0.05    0.21
  -1  -9   2   -0.22    0.18
   1   9  -2    0.02    0.17
  -1   9   2   -0.02    0.16
   0  -9   2    3.72    0.57
   0  -9   2    3.38    0.43
   0  -9  -2    4.70    0.48
   0  -9  -2    4.15    0.48
   0   9  -2    4.13    0.39
   0   9   2    3.79    0.44
  -1  -9  -2    1.10    0.31
   1  -9   2    0.79    0.33
  -1  -9  -2    0.89    0.31
   1  -9   2    1.01    0.33
   1   9   2    1.11    0.29
  -1   9  -2    1.20    0.26
  -2  -9  -2    4.95    0.49
   2  -9   2    4.79    0.48
   2  -9   2    5.82    0.60
  -2  -9  -2    5.10    0.54
   2   9   2    4.26    0.46
  -3  -9  -2    1.89    0.40
   3  -9   2    1.45    0.35
  -3  -9  -2    1.83    0.41
   3  -9   2    2.23    0.49
  -3  -9  -2    1.93    0.38
   4  -9   2   11.97    0.89
  -4  -9  -2   11.32    0.82
  -4  -9  -2   10.82    0.75
  -5  -9  -2    2.78    0.46
   5  -9   2    2.04    0.49
  -5  -9  -2    1.94    0.44
   5   9   2    2.02    0.39
   6  -9   2   11.10    0.90
  -6  -9  -2   12.45    0.87
  -6  -9  -2   11.50    0.76
   6   9   2   12.15    0.81
  -7  -9  -2    0.47    0.31
   7  -9   2    0.34    0.25
   7   9   2    0.13    0.22
  -8  -9  -2    8.15    0.71
   8  -9   2    7.11    0.76
   8   9   2    8.20    0.70
   9  -9   2    0.95    0.39
  -9  -9  -2    1.01    0.35
   9   9   2    1.03    0.32
  10  -9   2    5.31    0.68
 -10  -9  -2    6.33    0.66
  10   9   2    5.23    0.58
  11  -9   2    0.31    0.33
 -11  -9  -2    0.89    0.38
  11   9   2    0.42    0.26
 -12  -9  -2    1.44    0.41
  12  -9   2    2.57    0.62
  12   9   2    2.19    0.51
  13  -9   2   -0.24    0.26
 -13  -9  -2    0.03    0.23
  13   9   2   -0.28    0.18
  11 -10  -2    0.42    0.37
 -11 -10   2   -0.07    0.28
  11  10  -2    0.04    0.23
  10 -10  -2    0.10    0.29
 -10 -10   2    0.15    0.30
  -9 -10   2   -0.17    0.26
  -9 -10   2    0.38    0.30
   9 -10  -2    0.45    0.33
  -8 -10   2    0.31    0.27
   8 -10  -2    0.24    0.28
  -8 -10   2    0.02    0.30
   8  10  -2   -0.05    0.15
   7 -10  -2   -0.17    0.23
  -7 -10   2    0.18    0.26
  -7 -10   2    0.23    0.30
   7  10  -2    0.21    0.23
   6 -10  -2    0.30    0.31
  -6 -10   2    0.07    0.21
  -6 -10   2    0.16    0.25
  -6  10   2    0.14    0.21
  -5 -10   2    0.27    0.25
   5 -10  -2    0.04    0.28
  -5 -10   2    0.07    0.23
  -5 -10   2    0.06    0.25
  -5  10   2    0.18    0.21
  -4 -10   2    0.72    0.30
  -4 -10   2    0.74    0.32
   4 -10  -2    1.28    0.45
  -4 -10   2    0.98    0.36
  -4  10   2    1.18    0.31
  -3 -10   2    0.10    0.23
   3 -10  -2    0.33    0.26
  -3 -10   2    0.00    0.25
   3  10  -2    0.30    0.23
  -3  10   2    0.04    0.19
  -2 -10   2    1.33    0.38
  -2 -10   2    0.29    0.27
   2 -10  -2    0.85    0.31
  -2  10   2    0.58    0.24
  -1 -10   2    0.15    0.23
   1 -10  -2   -0.01    0.24
  -1 -10   2    0.18    0.26
  -1  10   2   -0.17    0.17
   0 -10  -2    0.22    0.24
   0 -10   2   -0.28    0.23
   0 -10   2    0.29    0.25
   0  10   2    0.03    0.18
  -1 -10  -2    0.05    0.23
   1 -10   2    0.42    0.31
   1  10   2    0.04    0.22
  -2 -10  -2    1.19    0.39
   2 -10   2    2.03    0.47
   2  10   2    1.00    0.33
  -3 -10  -2    0.19    0.28
   3 -10   2    0.38    0.29
   3  10   2    0.38    0.24
  -4 -10  -2    2.61    0.52
   4 -10   2    2.71    0.53
  -4 -10  -2    2.61    0.47
   4  10   2    3.31    0.40
  -5 -10  -2    0.37    0.30
  -5 -10  -2    0.35    0.27
   5 -10   2    0.63    0.31
   5  10   2    0.41    0.21
   6 -10   2    0.23    0.29
  -6 -10  -2    0.07    0.25
   6  10   2   -0.10    0.16
   7 -10   2   -0.11    0.23
  -7 -10  -2   -0.04    0.22
   7  10   2   -0.01    0.19
  -8 -10  -2    0.04    0.29
   8 -10   2    0.29    0.33
   8  10   2    0.43    0.24
   9 -10   2    0.24    0.31
  -9 -10  -2    0.04    0.30
   9  10   2    0.38    0.24
  10 -10   2    1.80    0.55
 -10 -10  -2    1.64    0.44
  10  10   2    1.50    0.40
  -7 -11   2    2.32    0.48
   7 -11  -2    1.50    0.45
  -7 -11   2    2.19    0.50
  -6 -11   2    0.52    0.29
   6 -11  -2    1.04    0.37
  -5 -11   2    1.31    0.40
  -5 -11   2    0.40    0.28
   5 -11  -2    0.75    0.37
  -4 -11   2    1.43    0.45
   4 -11  -2    1.00    0.35
  -4 -11   2    2.41    0.49
  -3 -11   2    0.28    0.29
   3 -11  -2    0.23    0.27
  -3 -11   2   -0.03    0.24
  -2 -11   2    4.11    0.63
   2 -11  -2    4.10    0.63
   1 -11  -2    0.80    0.34
  -1 -11   2    0.29    0.25
  -1  11   2    0.00    0.21
   0 -11   2    7.27    0.72
   0 -11  -2    6.31    0.67
   0  11   2    6.02    0.59
  -1 -11  -2    0.44    0.31
   1 -11   2    0.51    0.30
   1  11   2    0.40    0.27
   2 -11   2    4.49    0.71
  -2 -11  -2    4.44    0.56
   2  11   2    5.34    0.56
  -3 -11  -2    0.69    0.26
   3 -11   2    0.70    0.35
   3  11   2    1.04    0.36
   4 -11   2    3.33    0.63
  -4 -11  -2    2.75    0.52
   4  11   2    2.04    0.45
   5 -11   2    0.98    0.42
  -6 -11  -2    0.70    0.32
   6 -11   2    1.15    0.41
  22   0  -3    0.41    0.26
 -22   0   3    0.51    0.32
 -21   0   3    0.18    0.28
  21   0  -3    0.04    0.21
  20   0  -3    0.59    0.23
 -20   0   3    0.01    0.23
 -19   0   3    0.36    0.24
  19   0  -3   -0.07    0.17
 -18   0   3    0.20    0.26
  18   0  -3   -0.13    0.17
  18   0  -3    0.20    0.20
  17   0  -3   -0.05    0.17
  17   0  -3   -0.14    0.14
 -17   0   3    0.19    0.23
  16   0  -3   -0.25    0.18
 -16   0   3   -0.07    0.20
  16   0  -3   -0.20    0.17
  15   0  -3    0.10    0.18
 -15   0   3   -0.19    0.21
  15   0  -3   -0.06    0.16
 -14   0   3    0.07    0.22
  14   0  -3   -0.06    0.15
  14   0  -3    0.14    0.17
  13   0  -3    0.12    0.15
 -13   0   3    0.02    0.19
  13   0  -3    0.07    0.17
  12   0  -3    0.00    0.14
 -12   0   3   -0.04    0.16
  12   0  -3   -0.04    0.13
 -11   0   3   -0.23    0.14
  11   0  -3    0.23    0.14
  11   0  -3   -0.19    0.11
  10   0  -3    0.01    0.13
 -10   0   3    0.09    0.18
  10   0  -3   -0.14    0.11
  -9   0   3    0.02    0.13
   9   0  -3   -0.08    0.09
   9   0  -3   -0.16    0.10
  -8   0   3    0.01    0.13
   8   0  -3   -0.10    0.08
   8   0  -3   -0.11    0.10
   7   0  -3    0.11    0.12
   7   0  -3    0.38    0.14
  -7   0   3   -0.05    0.12
  -6   0   3    0.00    0.10
   6   0  -3    0.05    0.12
  -6   0   3    0.00    0.12
  -5   0   3    0.08    0.11
  -5   0   3    0.08    0.14
   5   0  -3   -0.05    0.11
  -4   0   3    0.03    0.10
  -4   0   3   -0.01    0.11
   4   0  -3   -0.19    0.09
  -3   0   3   -0.13    0.05
  -3   0   3   -0.02    0.06
   3   0  -3   -0.07    0.06
  -2   0   3    0.09    0.05
  -2   0   3   -0.03    0.05
   2   0  -3   -0.01    0.06
   1   0  -3   -0.19    0.05
  -1   0   3   -0.17    0.05
  -1   0   3   -0.17    0.05
   0   0  -3    0.04    0.04
   0   0   3    0.00    0.04
   1   0   3    0.00    0.05
  -1   0  -3   -0.03    0.04
  -1   0  -3    0.05    0.04
  -2   0  -3    0.01    0.07
   2   0   3    0.02    0.05
   2   0   3    0.15    0.09
   3   0   3   -0.01    0.10
   3   0   3    0.06    0.06
  -3   0  -3   -0.02    0.08
  -4   0  -3    0.04    0.10
   4   0   3    0.13    0.12
   4   0   3    0.01    0.06
   5   0   3    0.03    0.11
  -5   0  -3   -0.06    0.08
   5   0   3   -0.02    0.05
  -6   0  -3   -0.21    0.07
   6   0   3    0.05    0.05
   6   0   3    0.08    0.11
   7   0   3   -0.07    0.06
   7   0   3    0.01    0.13
  -7   0  -3   -0.16    0.08
  -8   0  -3    0.03    0.13
   8   0   3    0.08    0.07
   8   0   3   -0.10    0.11
   9   0   3   -0.14    0.10
   9   0   3    0.14    0.09
  -9   0  -3   -0.03    0.12
  10   0   3   -0.02    0.15
  10   0   3    0.09    0.10
 -10   0  -3    0.02    0.13
  11   0   3    0.02    0.11
 -11   0  -3   -0.08    0.15
  11   0   3    0.05    0.18
  12   0   3   -0.01    0.13
 -12   0  -3   -0.22    0.16
  12   0   3   -0.01    0.18
  13   0   3   -0.19    0.11
  13   0   3    0.15    0.25
 -13   0  -3    0.00    0.18
  14   0   3   -0.21    0.18
 -14   0  -3   -0.11    0.20
 -15   0  -3    0.21    0.24
  15   0   3    0.13    0.21
  16   0   3   -0.19    0.19
 -16   0  -3    0.20    0.22
  17   0   3    0.21    0.25
 -17   0  -3   -0.21    0.20
  18   0   3    0.33    0.26
 -18   0  -3   -0.23    0.20
  19   0   3   -0.19    0.22
 -19   0  -3   -0.42    0.19
 -20   0  -3    0.32    0.30
  20   0   3   -0.48    0.20
 -21   0  -3   -0.15    0.26
  22  -1  -3    5.45    0.58
 -22  -1   3    5.61    0.69
  22   1  -3    6.71    0.65
 -22   1   3    4.28    0.68
  21  -1  -3    2.52    0.47
 -21  -1   3    1.98    0.48
 -21   1   3    1.39    0.44
  21   1  -3    2.01    0.45
  20  -1  -3    6.22    0.59
 -20  -1   3    4.73    0.61
  20   1  -3    5.53    0.57
 -20   1   3    5.53    0.63
  19  -1  -3    0.59    0.27
 -19  -1   3    0.32    0.27
  19  -1  -3    0.68    0.27
 -19   1   3    0.30    0.26
  19   1  -3    0.36    0.25
  18  -1  -3    4.64    0.50
 -18  -1   3    5.55    0.61
  18  -1  -3    6.42    0.54
  18   1  -3    4.99    0.53
 -18   1   3    5.02    0.57
  17  -1  -3    0.85    0.29
 -17  -1   3    0.44    0.28
  17  -1  -3    0.69    0.27
  17   1  -3    0.46    0.21
  17   1  -3    0.30    0.21
 -17   1   3    0.72    0.32
  16  -1  -3    4.26    0.43
  16  -1  -3    4.31    0.46
 -16  -1   3    4.21    0.53
  16   1  -3    3.26    0.48
 -16   1   3    4.06    0.50
  16   1  -3    5.15    0.44
  15  -1  -3    0.03    0.16
 -15  -1   3   -0.05    0.19
  15  -1  -3   -0.01    0.19
  15   1  -3   -0.24    0.16
  15   1  -3    0.09    0.16
 -15   1   3   -0.10    0.20
  14  -1  -3    0.19    0.19
 -14  -1   3    0.15    0.20
  14  -1  -3    0.03    0.16
 -14   1   3    0.22    0.24
  14   1  -3   -0.03    0.17
  14   1  -3    0.23    0.18
  13  -1  -3    4.46    0.40
 -13  -1   3    4.14    0.47
  13  -1  -3    3.47    0.37
  13   1  -3    4.44    0.44
  13   1  -3    3.98    0.37
 -13   1   3    4.23    0.47
  12  -1  -3   14.72    0.73
  12  -1  -3   14.83    0.72
 -12  -1   3   14.72    0.80
  12   1  -3   14.23    0.68
 -12   1   3   11.54    0.73
  12   1  -3   13.43    0.74
  11  -1  -3    2.44    0.28
  11  -1  -3    2.51    0.30
 -11  -1   3    2.67    0.38
  11   1  -3    2.34    0.31
 -11   1   3    2.77    0.35
  11   1  -3    2.27    0.28
  10  -1  -3  110.75    3.21
 -10  -1   3  108.29    3.26
  10  -1  -3  105.67    3.17
  10   1  -3  107.82    3.28
  10   1  -3  106.58    3.11
 -10   1   3  109.98    3.24
   9  -1  -3   17.44    0.77
   9  -1  -3   17.98    0.73
  -9  -1   3   16.80    0.80
   9   1  -3   17.98    0.72
   9   1  -3   16.13    0.76
  -9   1   3   19.33    0.82
  -8  -1   3   98.65    2.91
   8  -1  -3  100.71    2.88
   8  -1  -3   98.94    2.86
  -8  -1   3   99.10    2.96
   8   1  -3   97.65    2.80
  -8   1   3   94.75    2.88
   7  -1  -3    0.53    0.13
   7  -1  -3    0.56    0.16
  -7  -1   3    0.62    0.19
  -7  -1   3    0.66    0.18
   7   1  -3    0.44    0.14
  -7   1   3    0.43    0.16
   6  -1  -3  172.44    4.65
   6  -1  -3  168.24    4.64
  -6  -1   3  164.75    4.74
  -6  -1   3  172.42    4.65
   6   1  -3  169.38    4.58
  -6   1   3  167.29    4.63
  -5  -1   3   41.83    1.30
  -5  -1   3   39.86    1.31
   5  -1  -3   41.04    1.22
   5  -1  -3   40.53    1.31
   5   1  -3   40.54    1.25
  -5   1   3   42.00    1.29
   4  -1  -3  513.29   13.29
  -4  -1   3  524.68   13.65
  -4  -1   3  499.20   13.24
   4   1  -3  501.53   13.23
  -4   1   3  500.00   13.23
  -3  -1   3    2.97    0.23
   3  -1  -3    2.96    0.23
  -3  -1   3    3.19    0.22
  -3   1   3    3.37    0.22
   3   1  -3    3.15    0.21
  -2  -1   3    4.08    0.24
  -2  -1   3    4.47    0.22
   2  -1  -3    4.65    0.25
  -2   1   3    4.33    0.24
   2   1  -3    4.38    0.23
   1  -1  -3    0.25    0.08
  -1  -1   3    0.27    0.09
  -1   1   3    0.10    0.06
   1   1  -3    0.25    0.08
   0  -1   3   86.97    2.40
   0  -1  -3   86.06    2.29
   0  -1   3   81.39    2.32
   0  -1  -3   83.78    2.32
   0   1   3   84.55    2.35
   1  -1   3    2.36    0.19
  -1  -1  -3    2.26    0.14
   1  -1   3    1.94    0.16
  -1  -1  -3    2.00    0.17
   1   1   3    2.38    0.17
   2  -1   3    3.88    0.23
   2  -1   3    3.15    0.24
  -2  -1  -3    3.81    0.25
  -2   1  -3    3.80    0.18
   2   1   3    4.24    0.26
  -3  -1  -3    0.02    0.09
   3  -1   3    0.09    0.11
   3  -1   3    0.16    0.10
   3   1   3    0.04    0.10
  -3   1  -3    0.12    0.08
   4  -1   3   30.31    1.04
   4  -1   3   29.68    0.96
  -4  -1  -3   32.48    1.03
  -4   1  -3   30.24    0.95
   4   1   3   30.61    1.07
   5  -1   3    1.38    0.21
   5  -1   3    1.33    0.17
  -5  -1  -3    1.16    0.20
  -5   1  -3    1.23    0.17
   5   1   3    1.24    0.22
   6  -1   3   23.82    0.82
  -6  -1  -3   24.93    0.91
   6  -1   3   24.64    0.93
  -6   1  -3   23.77    0.85
   6   1   3   22.48    0.94
   7  -1   3    2.79    0.23
   7  -1   3    2.80    0.29
  -7  -1  -3    2.56    0.28
  -7   1  -3    2.76    0.26
   7   1   3    2.60    0.29
  -8  -1  -3    4.26    0.38
   8  -1   3    5.58    0.34
   8  -1   3    4.63    0.39
   8   1   3    4.84    0.22
  -8   1  -3    4.67    0.36
   8   1   3    4.89    0.41
   9  -1   3    0.53    0.16
  -9  -1  -3    0.65    0.22
   9  -1   3    0.64    0.21
   9   1   3    0.75    0.10
   9   1   3    0.60    0.22
  -9   1  -3    0.72    0.20
  10  -1   3   13.13    0.71
 -10  -1  -3   10.61    0.65
  10  -1   3   10.13    0.53
  10   1   3   11.74    0.44
  10   1   3   10.45    0.67
 -10   1  -3   11.66    0.63
 -11  -1  -3   16.70    0.86
  11  -1   3   16.82    0.73
  11  -1   3   16.12    0.87
 -11   1  -3   17.28    0.84
  11   1   3   17.56    0.62
  11   1   3   16.30    0.89
  12  -1   3   11.25    0.59
 -12  -1  -3   11.98    0.74
  12  -1   3   11.61    0.74
 -12   1  -3    9.85    0.66
  12   1   3   12.72    0.50
  12   1   3   10.71    0.73
  13  -1   3   16.77    0.94
 -13  -1  -3   17.16    0.95
  13  -1   3   18.55    0.79
 -13   1  -3   16.91    0.89
  13   1   3   17.32    0.97
 -14  -1  -3    9.33    0.70
  14  -1   3   10.02    0.57
  14  -1   3    9.78    0.72
  14   1   3    9.32    0.73
 -14   1  -3    9.75    0.67
 -15  -1  -3   11.73    0.82
  15  -1   3   12.17    0.83
 -15   1  -3   13.60    0.81
  15   1   3   12.84    0.86
 -16  -1  -3    3.39    0.54
  16  -1   3    4.18    0.50
  16   1   3    2.74    0.49
  17  -1   3    5.32    0.59
 -17  -1  -3    5.58    0.59
  17   1   3    4.95    0.56
 -17   1  -3    4.56    0.52
  18  -1   3    0.82    0.32
 -18  -1  -3    0.66    0.33
  18   1   3    0.88    0.34
 -18   1  -3    0.90    0.33
 -19  -1  -3    0.72    0.34
  19  -1   3    1.11    0.37
 -19   1  -3    1.60    0.38
  19   1   3    1.80    0.45
  20  -1   3    0.15    0.27
 -20  -1  -3    0.03    0.28
 -20   1  -3    0.08    0.25
  20   1   3    0.20    0.28
 -22  -2   3   -0.23    0.25
 -22   2   3    0.15    0.31
  22   2  -3    0.27    0.23
  21  -2  -3    0.83    0.34
 -21  -2   3    0.56    0.35
  21   2  -3    0.69    0.31
 -21   2   3    0.47    0.33
  20  -2  -3    0.88    0.30
  20  -2  -3    0.84    0.32
 -20  -2   3    1.29    0.42
  20   2  -3    0.59    0.29
 -20   2   3    1.10    0.38
  19  -2  -3    1.88    0.37
 -19  -2   3    1.22    0.41
  19  -2  -3    1.63    0.34
  19   2  -3    1.73    0.41
 -19   2   3    1.15    0.38
  18  -2  -3    3.93    0.46
  18  -2  -3    3.25    0.42
 -18  -2   3    3.72    0.58
  18   2  -3    2.50    0.48
 -18   2   3    4.46    0.54
  17  -2  -3    0.23    0.21
 -17  -2   3   -0.09    0.22
  17  -2  -3   -0.29    0.17
  17   2  -3    0.33    0.25
 -17   2   3   -0.29    0.20
 -16  -2   3   -0.16    0.20
  16  -2  -3    0.10    0.20
  16  -2  -3   -0.06    0.19
 -16   2   3    0.27    0.23
  16   2  -3    0.14    0.18
  16   2  -3    0.21    0.23
 -15  -2   3    0.12    0.25
  15  -2  -3   -0.23    0.18
  15  -2  -3    0.41    0.25
 -15   2   3    0.04    0.20
  15   2  -3    0.18    0.19
  15   2  -3    0.05    0.23
 -14  -2   3    4.26    0.50
  14  -2  -3    4.07    0.44
  14  -2  -3    4.12    0.41
 -14   2   3    3.47    0.46
  14   2  -3    2.98    0.35
  14   2  -3    4.50    0.48
  13  -2  -3    0.03    0.18
 -13  -2   3    0.24    0.26
  13  -2  -3    0.38    0.19
  13   2  -3   -0.05    0.17
 -13   2   3    0.11    0.20
  13   2  -3    0.07    0.16
  12  -2  -3   16.20    0.76
 -12  -2   3   15.42    0.86
  12  -2  -3   16.31    0.81
  12   2  -3   15.72    0.85
  12   2  -3   15.57    0.71
 -12   2   3   15.28    0.83
  11  -2  -3   10.62    0.55
 -11  -2   3   10.24    0.66
  11  -2  -3    8.68    0.57
 -11   2   3    9.01    0.60
  11   2  -3   10.71    0.54
  11   2  -3   10.31    0.64
  10  -2  -3   19.56    0.80
  10  -2  -3   20.30    0.89
 -10  -2   3   19.16    0.91
  10   2  -3   20.56    0.79
 -10   2   3   20.97    0.91
  10   2  -3   18.18    0.89
  -9  -2   3    8.40    0.54
  -9  -2   3    7.61    0.52
   9  -2  -3    8.27    0.43
   9  -2  -3    8.01    0.50
   9   2  -3    7.15    0.41
  -9   2   3    8.05    0.51
   8  -2  -3    0.35    0.12
  -8  -2   3    0.00    0.14
  -8  -2   3    0.11    0.14
   8  -2  -3    0.13    0.15
   8   2  -3    0.35    0.13
  -8   2   3    0.10    0.14
  -7  -2   3    0.17    0.15
  -7  -2   3    0.09    0.14
   7  -2  -3    0.04    0.13
   7  -2  -3    0.17    0.08
  -7   2   3    0.14    0.14
   7   2  -3    0.04    0.09
   6  -2  -3   67.47    1.89
   6  -2  -3   64.77    2.02
  -6  -2   3   66.81    2.01
  -6  -2   3   65.69    2.08
  -6   2   3   65.15    1.98
   6   2  -3   67.13    1.94
  -5  -2   3    1.49    0.22
  -5  -2   3    1.45    0.21
   5  -2  -3    1.19    0.21
   5  -2  -3    1.26    0.12
  -5   2   3    1.41    0.20
   5   2  -3    1.44    0.17
   4  -2  -3   21.30    0.80
  -4  -2   3   20.63    0.74
  -4  -2   3   22.45    0.82
  -4   2   3   20.95    0.76
   4   2  -3   21.04    0.74
   3  -2  -3   24.01    0.84
  -3  -2   3   23.25    0.77
  -3  -2   3   23.32    0.85
   3   2  -3   23.62    0.79
  -3   2   3   23.10    0.80
   2  -2  -3   12.21    0.52
  -2  -2   3   12.72    0.54
  -2  -2   3   12.98    0.45
  -2   2   3   12.69    0.51
  -1  -2   3    6.11    0.34
   1  -2  -3    6.43    0.33
  -1  -2   3    6.18    0.34
  -1  -2   3    6.37    0.25
  -1   2   3    6.44    0.25
  -1   2   3    6.15    0.32
   0  -2   3   21.97    0.78
   0  -2  -3   22.34    0.73
   0  -2  -3   22.55    0.78
   0  -2   3   21.33    0.78
   0   2   3   22.73    0.72
  -1  -2  -3   45.64    1.39
   1  -2   3   45.30    1.41
   1  -2   3   46.24    1.40
  -1  -2  -3   44.69    1.30
   1   2   3   46.05    1.38
   2  -2   3   50.04    1.53
  -2  -2  -3   48.41    1.51
   2  -2   3   50.21    1.51
  -2  -2  -3   48.74    1.37
  -2   2  -3   50.22    1.36
   2   2   3   49.24    1.53
  -3  -2  -3    8.82    0.44
   3  -2   3    8.25    0.42
   3  -2   3    7.55    0.41
  -3  -2  -3    8.30    0.29
   3   2   3    8.20    0.43
  -3   2  -3    8.43    0.33
  -4  -2  -3   38.00    1.27
   4  -2   3   37.82    1.26
   4  -2   3   39.66    1.25
   4   2   3   37.48    1.30
  -4   2  -3   38.82    1.15
  -5  -2  -3    5.48    0.38
   5  -2   3    5.62    0.36
   5  -2   3    5.50    0.35
   5   2   3    5.44    0.38
  -5   2  -3    5.82    0.32
   6  -2   3    9.01    0.51
  -6  -2  -3   10.12    0.54
   6  -2   3    9.30    0.49
  -6   2  -3   10.15    0.47
   6   2   3    9.48    0.54
   7  -2   3   13.43    0.64
   7  -2   3   11.99    0.58
  -7  -2  -3   13.39    0.65
   7   2   3   11.70    0.65
  -7   2  -3   12.37    0.57
   8  -2   3    2.03    0.24
   8  -2   3    1.55    0.26
  -8  -2  -3    1.53    0.29
  -8   2  -3    1.43    0.24
   8   2   3    1.58    0.29
   9  -2   3   23.02    0.99
   9  -2   3   21.98    0.91
  -9  -2  -3   23.36    1.01
   9   2   3   22.03    1.03
  -9   2  -3   23.76    0.93
  10  -2   3    5.60    0.41
  10  -2   3    5.30    0.45
 -10  -2  -3    4.97    0.45
  10   2   3    4.45    0.45
 -10   2  -3    5.55    0.42
  11  -2   3   24.44    0.99
  11  -2   3   22.30    1.06
 -11  -2  -3   25.03    1.11
  11   2   3   24.66    1.14
 -11   2  -3   20.91    0.97
  12  -2   3    2.73    0.33
  12  -2   3    2.91    0.43
 -12  -2  -3    3.35    0.46
  12   2   3    2.86    0.44
 -12   2  -3    2.64    0.37
 -13  -2  -3    3.13    0.47
  13  -2   3    2.68    0.43
  13  -2   3    2.98    0.35
  13   2   3    3.21    0.48
 -13   2  -3    2.30    0.37
  14  -2   3    3.33    0.38
  14  -2   3    3.28    0.49
 -14  -2  -3    1.99    0.42
  14   2   3    2.12    0.43
 -14   2  -3    2.45    0.42
  15  -2   3    0.06    0.22
 -15  -2  -3    0.12    0.22
  15  -2   3    0.40    0.22
  15   2   3    0.13    0.22
 -15   2  -3    0.27    0.22
  16  -2   3    0.51    0.30
 -16  -2  -3    0.26    0.23
  16   2   3    0.48    0.25
 -16   2  -3    0.04    0.18
 -17  -2  -3    0.91    0.34
  17  -2   3    1.58    0.40
  17   2   3    1.60    0.41
 -17   2  -3    0.97    0.29
  18  -2   3    0.37    0.28
 -18  -2  -3    0.81    0.32
 -18   2  -3    0.77    0.30
  18   2   3    0.29    0.25
  19  -2   3    0.47    0.29
 -19  -2  -3    0.51    0.30
 -19   2  -3    0.36    0.27
  19   2   3    0.71    0.35
  20  -2   3    0.16    0.27
 -20  -2  -3    0.48    0.31
  20   2   3    0.29    0.29
 -20   2  -3    0.17    0.23
 -21  -3   3    0.59    0.38
  21  -3  -3    0.31    0.27
  21   3  -3    0.76    0.31
 -21   3   3    1.00    0.38
 -20  -3   3    2.22    0.55
  20  -3  -3    2.04    0.45
 -20   3   3    2.77    0.54
  20   3  -3    2.15    0.47
 -19  -3   3    0.47    0.31
  19  -3  -3    0.82    0.30
 -19   3   3    0.20    0.26
  19   3  -3    0.68    0.30
  18  -3  -3    8.79    0.71
  18  -3  -3    9.93    0.71
 -18  -3   3    8.91    0.77
  18   3  -3    7.51    0.71
 -18   3   3    7.85    0.72
  17  -3  -3    4.15    0.46
 -17  -3   3    3.53    0.57
  17  -3  -3    3.54    0.46
 -17   3   3    3.20    0.53
  17   3  -3    4.56    0.55
  16  -3  -3   16.39    0.86
 -16  -3   3   15.82    0.99
  16  -3  -3   15.95    0.93
 -16   3   3   17.37    0.99
  16   3  -3   15.09    0.97
 -15  -3   3    0.02    0.21
  15  -3  -3    0.09    0.22
  15  -3  -3    0.19    0.20
  15   3  -3    0.00    0.19
 -15   3   3    0.07    0.27
  15   3  -3    0.23    0.21
  14  -3  -3   11.94    0.74
 -14  -3   3    9.22    0.73
  14  -3  -3   10.66    0.62
  14   3  -3   10.22    0.58
  14   3  -3   10.41    0.75
 -14   3   3   10.07    0.72
  13  -3  -3    0.30    0.22
 -13  -3   3    0.50    0.29
  13  -3  -3    0.57    0.21
 -13   3   3    0.44    0.28
  13   3  -3    0.39    0.18
  13   3  -3    0.21    0.22
  12  -3  -3   30.89    1.32
  12  -3  -3   33.09    1.19
 -12  -3   3   34.70    1.40
  12   3  -3   31.52    1.15
 -12   3   3   32.74    1.33
  12   3  -3   30.87    1.38
  11  -3  -3    1.42    0.23
  11  -3  -3    1.38    0.30
 -11  -3   3    1.31    0.33
 -11   3   3    1.61    0.32
  11   3  -3    0.81    0.20
  11   3  -3    1.47    0.33
  10  -3  -3    8.16    0.44
  10  -3  -3    7.30    0.54
 -10  -3   3    7.74    0.56
 -10  -3   3    8.04    0.58
  10   3  -3    8.39    0.46
 -10   3   3    8.16    0.55
  -9  -3   3    0.24    0.18
  -9  -3   3   -0.08    0.14
   9  -3  -3   -0.11    0.12
   9  -3  -3    0.03    0.10
   9   3  -3   -0.05    0.10
  -9   3   3   -0.06    0.13
  -8  -3   3    8.17    0.51
   8  -3  -3    7.80    0.37
  -8  -3   3    8.46    0.56
   8  -3  -3    7.10    0.50
  -8   3   3    7.73    0.49
   8   3  -3    8.11    0.43
  -7  -3   3    0.08    0.15
   7  -3  -3    0.11    0.08
  -7  -3   3    0.18    0.13
   7  -3  -3    0.19    0.13
   7   3  -3    0.17    0.11
  -7   3   3    0.28    0.15
   6  -3  -3   16.80    0.56
  -6  -3   3   17.87    0.79
  -6  -3   3   17.04    0.72
   6  -3  -3   16.74    0.77
   6   3  -3   16.99    0.68
  -6   3   3   16.64    0.71
  -5  -3   3    4.44    0.32
   5  -3  -3    3.62    0.33
  -5  -3   3    4.48    0.36
  -5   3   3    4.25    0.31
   5   3  -3    3.85    0.28
   4  -3  -3    1.42    0.23
  -4  -3   3    1.64    0.20
  -4  -3   3    1.75    0.25
   4   3  -3    1.49    0.20
  -4   3   3    1.59    0.21
  -3  -3   3    0.40    0.15
  -3  -3   3    0.21    0.10
   3  -3  -3    0.22    0.13
  -3  -3   3    0.07    0.11
  -3   3   3    0.14    0.10
   2  -3  -3   46.13    1.32
   2  -3  -3   46.46    1.46
  -2  -3   3   43.95    1.49
  -2  -3   3   47.40    1.36
  -2  -3   3   46.19    1.46
  -2   3   3   46.95    1.44
  -1  -3   3   16.26    0.67
   1  -3  -3   16.05    0.64
  -1  -3   3   16.13    0.67
  -1  -3   3   16.15    0.55
  -1   3   3   16.78    0.65
   0  -3   3   64.23    2.02
   0  -3   3   67.69    1.84
   0  -3   3   67.27    2.02
   0  -3  -3   66.26    1.95
   0  -3  -3   70.03    2.02
   0   3   3   66.32    1.94
   1  -3   3   17.59    0.72
  -1  -3  -3   16.64    0.70
  -1  -3  -3   16.51    0.62
   1  -3   3   17.26    0.69
   1   3   3   18.18    0.66
  -1   3  -3   17.67    0.55
  -2  -3  -3   61.31    1.75
  -2  -3  -3   61.54    1.88
   2  -3   3   60.17    1.88
   2  -3   3   61.32    1.87
   2   3   3   60.67    1.86
  -2   3  -3   60.76    1.68
   3  -3   3    2.97    0.29
  -3  -3  -3    3.17    0.21
  -3  -3  -3    3.44    0.30
   3  -3   3    2.91    0.27
  -3   3  -3    2.56    0.17
   3   3   3    3.12    0.27
  -4  -3  -3   99.52    2.94
   4  -3   3   98.77    2.93
   4  -3   3  100.27    2.92
  -4  -3  -3  100.86    2.71
  -4   3  -3  100.19    2.73
   4   3   3   98.56    2.98
   5  -3   3   34.67    1.25
  -5  -3  -3   33.82    1.26
   5  -3   3   36.33    1.23
   5   3   3   35.38    1.01
   5   3   3   34.25    1.28
  -5   3  -3   35.73    1.10
   6  -3   3   54.77    1.82
   6  -3   3   57.37    1.83
  -6  -3  -3   56.26    1.86
   6   3   3   57.05    1.92
  -6   3  -3   56.53    1.70
   7  -3   3   19.16    0.82
   7  -3   3   18.82    0.84
  -7  -3  -3   19.32    0.87
  -7   3  -3   19.71    0.75
   7   3   3   17.63    0.87
   8  -3   3   19.77    0.88
  -8  -3  -3   19.84    0.93
   8  -3   3   21.67    0.92
  -8   3  -3   21.27    0.84
   8   3   3   20.97    0.97
   9  -3   3    9.39    0.57
   9  -3   3    8.66    0.54
  -9  -3  -3    8.96    0.61
  -9   3  -3    9.14    0.53
   9   3   3    8.66    0.61
  10  -3   3    8.05    0.55
  10  -3   3    9.27    0.57
 -10  -3  -3    8.11    0.59
 -10   3  -3    8.05    0.52
  10   3   3    6.93    0.57
  11  -3   3    5.71    0.47
 -11  -3  -3    5.91    0.55
  11  -3   3    7.79    0.56
 -11   3  -3    6.76    0.49
  11   3   3    6.14    0.56
  12  -3   3    2.30    0.41
 -12  -3  -3    2.11    0.42
  12  -3   3    2.19    0.35
  12   3   3    2.11    0.42
 -12   3  -3    1.83    0.32
 -13  -3  -3    0.81    0.29
  13  -3   3    1.67    0.36
  13  -3   3    1.52    0.32
  13   3   3    1.81    0.41
 -13   3  -3    1.61    0.33
 -14  -3  -3    0.34    0.26
  14  -3   3    1.19    0.36
  14  -3   3    0.95    0.29
  14   3   3    0.60    0.30
 -14   3  -3    1.25    0.32
  15  -3   3   -0.13    0.17
  15  -3   3    0.48    0.27
 -15  -3  -3    0.48    0.28
 -15   3  -3    0.24    0.23
  15   3   3    0.11    0.20
 -16  -3  -3    0.66    0.31
  16  -3   3    0.31    0.22
  16  -3   3    0.60    0.32
 -16   3  -3    0.37    0.25
  16   3   3    0.81    0.32
 -17  -3  -3    2.57    0.52
  17  -3   3    1.46    0.40
  17  -3   3    2.53    0.44
 -17   3  -3    1.78    0.39
  17   3   3    2.12    0.46
  18  -3   3    1.24    0.43
 -18  -3  -3    1.11    0.36
 -18   3  -3    1.83    0.42
  18   3   3    1.21    0.37
 -19  -3  -3    1.03    0.41
  19  -3   3    0.47    0.27
 -19   3  -3    0.79    0.32
  19   3   3    0.64    0.29
  20  -3   3    0.07    0.24
 -20  -3  -3    0.34    0.34
  20   3   3    0.18    0.24
 -20   3  -3    0.19    0.28
  21  -4  -3    1.06    0.36
 -21  -4   3    0.84    0.40
 -21   4   3    0.27    0.30
  21   4  -3    1.41    0.43
  20  -4  -3    0.24    0.28
 -20  -4   3   -0.01    0.26
 -20   4   3    0.15    0.27
  20   4  -3    0.16    0.26
 -19  -4   3    0.85    0.38
  19  -4  -3    0.83    0.33
 -19   4   3    0.76    0.35
  19   4  -3    1.14    0.39
  18  -4  -3    0.34    0.26
 -18  -4   3    0.24    0.27
 -18   4   3   -0.38    0.22
  18   4  -3    0.15    0.25
 -17  -4   3    3.95    0.62
  17  -4  -3    4.24    0.50
 -17   4   3    3.05    0.53
  17   4  -3    4.12    0.55
  16  -4  -3    0.27    0.23
 -16  -4   3    0.27    0.30
 -16   4   3    0.50    0.29
  16   4  -3   -0.07    0.18
  15  -4  -3    2.65    0.46
 -15  -4   3    3.69    0.57
 -15   4   3    3.38    0.51
  15   4  -3    4.03    0.51
 -14  -4   3    0.15    0.25
  14  -4  -3   -0.10    0.20
  14  -4  -3    0.05    0.17
  14   4  -3    0.31    0.19
 -14   4   3   -0.18    0.18
  14   4  -3   -0.31    0.19
  13  -4  -3    4.13    0.38
 -13  -4   3    4.77    0.53
  13  -4  -3    5.06    0.53
  13   4  -3    4.64    0.38
 -13   4   3    5.12    0.51
  13   4  -3    4.29    0.52
 -12  -4   3    3.39    0.49
  12  -4  -3    3.76    0.33
  12  -4  -3    4.13    0.46
  12   4  -3    2.82    0.46
 -12   4   3    3.96    0.44
  12   4  -3    4.05    0.36
 -11  -4   3    5.84    0.54
 -11  -4   3    6.66    0.59
  11  -4  -3    7.41    0.42
  11  -4  -3    6.35    0.56
  11   4  -3    6.71    0.44
 -11   4   3    7.74    0.56
 -10  -4   3    1.33    0.35
  10  -4  -3    1.45    0.21
 -10  -4   3    0.52    0.23
  10  -4  -3    1.57    0.33
  10   4  -3    1.53    0.25
 -10   4   3    1.03    0.27
  -9  -4   3    4.14    0.46
   9  -4  -3    3.85    0.41
   9  -4  -3    3.52    0.26
  -9  -4   3    2.85    0.36
  -9   4   3    3.91    0.40
   9   4  -3    4.08    0.32
   8  -4  -3   17.22    0.86
  -8  -4   3   17.83    0.89
   8  -4  -3   17.47    0.62
  -8  -4   3   16.25    0.79
  -8   4   3   17.50    0.80
   8   4  -3   15.87    0.71
   7  -4  -3    6.19    0.49
  -7  -4   3    6.88    0.52
  -7  -4   3    6.41    0.45
   7  -4  -3    7.41    0.32
  -7   4   3    6.86    0.45
   7   4  -3    6.87    0.42
  -6  -4   3    6.61    0.43
  -6  -4   3    7.06    0.50
   6  -4  -3    5.95    0.47
   6   4  -3    7.62    0.43
  -6   4   3    7.21    0.45
   5  -4  -3    0.05    0.12
  -5  -4   3   -0.04    0.12
  -5  -4   3   -0.01    0.13
   5   4  -3    0.05    0.09
  -5   4   3   -0.02    0.11
   4  -4  -3    8.07    0.31
  -4  -4   3    7.61    0.43
  -4  -4   3    7.10    0.48
   4  -4  -3    7.71    0.49
  -4   4   3    6.95    0.43
  -3  -4   3    8.38    0.42
   3  -4  -3    9.07    0.52
  -3  -4   3    8.80    0.49
  -3  -4   3    8.87    0.52
   3  -4  -3    8.13    0.34
  -3   4   3    9.17    0.47
  -2  -4   3   31.38    1.03
  -2  -4   3   30.78    1.16
   2  -4  -3   31.35    0.98
  -2  -4   3   32.20    1.14
   2  -4  -3   32.06    1.15
  -2   4   3   31.61    1.10
   1  -4  -3   43.71    1.34
  -1  -4   3   44.52    1.48
   1  -4  -3   42.52    1.44
  -1  -4   3   44.25    1.32
  -1  -4   3   43.77    1.47
  -1   4   3   44.12    1.43
   0  -4  -3   54.55    1.69
   0  -4   3   56.88    1.62
   0  -4   3   56.23    1.79
   0  -4   3   57.72    1.81
   0  -4  -3   55.10    1.73
   0  -4  -3   54.82    1.78
  -1  -4  -3   58.82    1.84
   1  -4   3   57.19    1.82
  -1  -4  -3   54.25    1.73
  -1   4  -3   58.06    1.63
  -2  -4  -3    1.40    0.25
   2  -4   3    1.51    0.24
  -2  -4  -3    1.01    0.18
   2  -4   3    1.36    0.25
   2   4   3    1.64    0.21
  -2   4  -3    1.33    0.14
  -3  -4  -3    7.66    0.39
   3  -4   3    7.15    0.48
  -3  -4  -3    7.23    0.48
   3  -4   3    7.40    0.44
  -3   4  -3    7.46    0.34
   3   4   3    7.39    0.44
   4  -4   3   15.10    0.67
  -4  -4  -3   14.32    0.72
  -4  -4  -3   14.84    0.58
   4  -4   3   14.01    0.72
   4   4   3   14.48    0.70
  -4   4  -3   14.98    0.55
   5  -4   3    4.79    0.36
  -5  -4  -3    4.50    0.28
   5  -4   3    4.77    0.41
  -5  -4  -3    4.83    0.42
   5   4   3    4.62    0.39
  -5   4  -3    4.60    0.29
   6  -4   3   22.69    1.03
   6  -4   3   24.36    0.98
  -6  -4  -3   25.59    1.06
   6   4   3   26.36    0.81
  -6   4  -3   24.53    0.89
   6   4   3   25.96    1.08
   7  -4   3    8.61    0.58
  -7  -4  -3    9.19    0.61
   7  -4   3    9.26    0.54
   7   4   3    8.58    0.59
   7   4   3    9.33    0.37
  -7   4  -3    9.10    0.47
   8  -4   3   11.93    0.65
   8  -4   3   13.10    0.73
  -8  -4  -3   13.49    0.76
   8   4   3   12.78    0.45
   8   4   3   11.71    0.74
  -8   4  -3   12.06    0.60
   9  -4   3    4.27    0.41
   9  -4   3    3.49    0.41
  -9  -4  -3    3.82    0.44
   9   4   3    5.34    0.50
  -9   4  -3    4.36    0.37
 -10  -4  -3    0.81    0.28
  10  -4   3    0.75    0.24
  10  -4   3    0.73    0.25
  10   4   3    0.68    0.27
 -10   4  -3    0.75    0.24
  11  -4   3    3.44    0.40
 -11  -4  -3    3.33    0.49
  11  -4   3    2.89    0.41
  11   4   3    2.53    0.44
 -11   4  -3    3.28    0.37
  12  -4   3    3.37    0.47
  12  -4   3    2.93    0.38
 -12  -4  -3    1.84    0.43
  12   4   3    1.93    0.43
 -12   4  -3    2.79    0.38
 -13  -4  -3    0.11    0.24
  13  -4   3    0.68    0.28
  13  -4   3    0.53    0.28
 -13   4  -3    0.30    0.21
  13   4   3    0.24    0.23
  14  -4   3    0.87    0.30
  14  -4   3    0.68    0.29
 -14  -4  -3    0.57    0.30
  14   4   3    0.41    0.25
 -14   4  -3    0.47    0.23
  15  -4   3    0.20    0.22
 -15  -4  -3    0.29    0.28
  15  -4   3    0.33    0.26
  15   4   3   -0.20    0.23
 -15   4  -3   -0.04    0.22
  16  -4   3    0.39    0.27
  16  -4   3    0.05    0.23
 -16  -4  -3    0.73    0.35
  16   4   3    0.35    0.27
 -16   4  -3    0.07    0.19
  17  -4   3    0.54    0.31
 -17  -4  -3   -0.06    0.26
  17  -4   3    0.03    0.26
  17   4   3    0.16    0.23
 -17   4  -3    0.16    0.22
 -18  -4  -3    1.05    0.42
  18  -4   3    1.34    0.41
  18   4   3    2.25    0.52
 -18   4  -3    1.79    0.39
  19  -4   3    0.96    0.34
 -19  -4  -3    0.21    0.29
  19   4   3    1.27    0.39
 -19   4  -3    1.95    0.43
 -20  -5   3    0.00    0.27
  20  -5  -3    0.04    0.26
 -20   5   3    0.23    0.26
  20   5  -3   -0.08    0.29
 -19  -5   3    0.18    0.26
  19  -5  -3   -0.07    0.24
  19   5  -3    0.15    0.27
 -19   5   3    0.33    0.27
 -18  -5   3    4.14    0.66
  18  -5  -3    4.04    0.53
  18   5  -3    3.28    0.60
 -18   5   3    3.11    0.56
  17  -5  -3    0.21    0.24
 -17  -5   3    0.49    0.27
 -17   5   3    0.27    0.27
  17   5  -3    0.54    0.33
  16  -5  -3    8.99    0.76
 -16  -5   3    9.30    0.78
  16   5  -3    9.95    0.83
 -16   5   3    8.83    0.73
  15  -5  -3    2.52    0.50
 -15  -5   3    3.26    0.55
  15   5  -3    1.92    0.45
 -15   5   3    2.26    0.43
  14  -5  -3    4.87    0.55
 -14  -5   3    4.65    0.52
  14   5  -3    4.05    0.54
 -14   5   3    4.03    0.48
  13  -5  -3    0.04    0.20
 -13  -5   3    0.25    0.24
 -13   5   3    0.22    0.26
  13   5  -3    0.47    0.28
  13   5  -3    0.64    0.23
 -12  -5   3   10.95    0.75
  12  -5  -3   10.09    0.74
  12   5  -3    9.71    0.57
 -12   5   3    9.93    0.69
 -11  -5   3    0.25    0.25
  11  -5  -3    0.51    0.24
 -11  -5   3    0.53    0.26
 -11   5   3    0.67    0.26
  11   5  -3    0.72    0.21
  10  -5  -3    0.81    0.31
  10  -5  -3    0.72    0.19
 -10  -5   3    0.73    0.32
 -10  -5   3    0.69    0.27
  10   5  -3    0.58    0.19
 -10   5   3    0.53    0.27
   9  -5  -3    1.98    0.39
  -9  -5   3    2.44    0.44
   9  -5  -3    2.18    0.24
  -9  -5   3    3.09    0.41
   9   5  -3    1.95    0.28
  -9   5   3    1.65    0.33
  -8  -5   3   10.82    0.65
   8  -5  -3   11.81    0.49
   8  -5  -3   10.28    0.70
  -8  -5   3   12.87    0.78
   8   5  -3   12.02    0.62
  -8   5   3   11.01    0.63
   7  -5  -3    5.58    0.50
  -7  -5   3    6.61    0.54
  -7  -5   3    5.60    0.44
   7  -5  -3    6.17    0.32
   7   5  -3    6.30    0.43
  -7   5   3    5.76    0.45
   6  -5  -3   22.43    1.04
  -6  -5   3   21.57    0.92
  -6  -5   3   23.12    1.04
   6  -5  -3   22.22    0.73
  -6   5   3   22.66    0.93
   6   5  -3   20.86    0.90
   5  -5  -3    0.21    0.19
  -5  -5   3    0.08    0.17
   5  -5  -3    0.16    0.10
  -5  -5   3    0.19    0.15
  -5   5   3   -0.10    0.13
   4  -5  -3   45.31    1.36
  -4  -5   3   43.21    1.63
  -4  -5   3   46.29    1.51
   4  -5  -3   45.86    1.63
  -4  -5   3   46.52    1.58
  -4   5   3   46.47    1.54
  -3  -5   3    4.12    0.37
  -3  -5   3    4.03    0.38
   3  -5  -3    3.93    0.26
   3  -5  -3    3.80    0.38
  -3  -5   3    3.97    0.33
  -3   5   3    3.74    0.33
   2  -5  -3   54.85    1.66
  -2  -5   3   53.74    1.85
  -2  -5   3   55.68    1.70
  -2  -5   3   55.67    1.84
   2  -5  -3   54.90    1.83
  -2   5   3   55.36    1.78
  -1  -5   3    4.90    0.41
   1  -5  -3    5.01    0.39
  -1  -5   3    5.10    0.33
   1  -5  -3    5.04    0.32
  -1  -5   3    4.43    0.38
  -1   5   3    5.37    0.39
   0  -5   3    4.47    0.40
   0  -5   3    5.01    0.39
   0  -5  -3    4.85    0.33
   0  -5  -3    4.76    0.40
   0  -5  -3    5.16    0.39
   1  -5   3    1.97    0.28
  -1  -5  -3    2.18    0.28
  -1  -5  -3    1.60    0.22
   1  -5   3    2.30    0.34
  -1  -5  -3    1.35    0.24
  -1   5  -3    1.38    0.17
   2  -5   3    0.95    0.23
  -2  -5  -3    0.84    0.25
   2  -5   3    0.81    0.23
  -2  -5  -3    0.70    0.19
  -2   5  -3    1.40    0.18
  -3  -5  -3    0.99    0.26
   3  -5   3    1.61    0.26
   3  -5   3    1.52    0.30
  -3  -5  -3    1.68    0.24
   3   5   3    1.27    0.24
  -3   5  -3    1.35    0.17
   4  -5   3    5.17    0.41
   4  -5   3    4.91    0.44
  -4  -5  -3    4.75    0.44
  -4  -5  -3    4.90    0.34
   4   5   3    5.08    0.41
  -4   5  -3    5.50    0.32
   5  -5   3    3.09    0.38
  -5  -5  -3    2.59    0.38
  -5  -5  -3    2.86    0.27
   5  -5   3    2.76    0.31
   5   5   3    2.88    0.32
  -5   5  -3    3.12    0.26
   6  -5   3   12.09    0.72
  -6  -5  -3   11.26    0.53
   6  -5   3   12.12    0.64
  -6  -5  -3   12.34    0.73
  -6   5  -3   12.54    0.56
   6   5   3   12.41    0.71
   7  -5   3    1.21    0.26
   7  -5   3    1.51    0.33
  -7  -5  -3    0.80    0.29
   7   5   3    1.25    0.30
   7   5   3    1.23    0.17
  -7   5  -3    1.55    0.25
  -8  -5  -3   15.42    0.88
   8  -5   3   16.06    0.89
   8  -5   3   15.92    0.79
   8   5   3   16.15    0.60
   8   5   3   15.76    0.89
  -8   5  -3   17.20    0.74
  -9  -5  -3    4.61    0.50
   9  -5   3    4.29    0.41
   9  -5   3    4.14    0.47
   9   5   3    5.29    0.52
  -9   5  -3    4.56    0.39
  10  -5   3    5.96    0.48
  10  -5   3    5.89    0.55
 -10  -5  -3    5.56    0.57
  10   5   3    6.20    0.58
 -10   5  -3    5.48    0.45
  11  -5   3    0.62    0.30
  11  -5   3    0.23    0.24
 -11  -5  -3    0.42    0.29
 -11   5  -3    0.39    0.24
  11   5   3    0.30    0.24
  12  -5   3    3.18    0.40
  12  -5   3    2.74    0.47
 -12  -5  -3    2.53    0.48
 -12   5  -3    2.97    0.38
  12   5   3    2.85    0.48
  13  -5   3    0.04    0.18
  13  -5   3    0.00    0.20
 -13  -5  -3   -0.26    0.17
  13   5   3    0.05    0.20
 -13   5  -3    0.03    0.19
  14  -5   3   -0.21    0.22
 -14  -5  -3   -0.32    0.21
  14  -5   3    0.03    0.19
 -14   5  -3   -0.14    0.18
  14   5   3    0.11    0.22
  15  -5   3    1.66    0.39
 -15  -5  -3    1.15    0.39
  15  -5   3    1.39    0.40
  15   5   3    1.70    0.45
 -15   5  -3    2.05    0.39
  16  -5   3    0.55    0.27
 -16  -5  -3    0.18    0.26
  16  -5   3    0.56    0.29
  16   5   3    0.49    0.30
 -17  -5  -3    3.70    0.64
  17  -5   3    6.07    0.58
  17  -5   3    5.29    0.59
  17   5   3    4.13    0.67
 -18  -5  -3    0.60    0.37
  18  -5   3    2.34    0.50
  18   5   3    1.03    0.42
 -19  -6   3    0.76    0.39
  19  -6  -3    0.57    0.32
 -19   6   3    0.79    0.36
  19   6  -3    0.98    0.43
 -18  -6   3   -0.13    0.25
  18  -6  -3   -0.01    0.25
  18   6  -3   -0.20    0.23
 -18   6   3   -0.22    0.30
 -17  -6   3    1.16    0.38
  17  -6  -3    1.67    0.47
 -17   6   3    1.60    0.40
  17   6  -3    1.77    0.49
 -16  -6   3    0.22    0.29
  16  -6  -3    0.07    0.22
 -16   6   3    0.33    0.27
  16   6  -3    0.29    0.25
  15  -6  -3    1.06    0.36
 -15  -6   3    1.50    0.43
 -15   6   3    1.02    0.35
  15   6  -3    1.13    0.38
  14  -6  -3   -0.40    0.17
 -14  -6   3   -0.14    0.25
 -14   6   3   -0.08    0.21
  14   6  -3    0.00    0.20
  13  -6  -3    3.98    0.59
 -13  -6   3    4.18    0.51
  13   6  -3    4.70    0.55
 -13   6   3    4.03    0.48
  12  -6  -3   -0.24    0.18
 -12  -6   3    0.15    0.20
  12   6  -3    0.04    0.16
 -12   6   3    0.07    0.21
  11  -6  -3    0.90    0.34
 -11  -6   3    0.58    0.30
 -11  -6   3    0.47    0.30
 -11   6   3    0.73    0.28
  11   6  -3    0.67    0.22
 -10  -6   3    0.89    0.34
  10  -6  -3    0.85    0.32
 -10  -6   3    1.07    0.30
  10   6  -3    1.60    0.27
 -10   6   3    1.24    0.31
  -9  -6   3    3.18    0.51
  -9  -6   3    3.26    0.46
   9  -6  -3    2.79    0.48
   9   6  -3    3.89    0.37
  -9   6   3    3.42    0.40
  -8  -6   3    1.78    0.36
   8  -6  -3    2.49    0.44
  -8  -6   3    2.07    0.43
  -8   6   3    1.98    0.35
   8   6  -3    2.30    0.34
  -7  -6   3   19.32    1.01
  -7  -6   3   18.07    0.90
   7  -6  -3   18.19    1.01
   7   6  -3   20.83    0.90
  -7   6   3   18.91    0.88
  -6  -6   3    2.28    0.35
  -6  -6   3    1.78    0.38
   6  -6  -3    2.15    0.21
   6  -6  -3    2.85    0.44
   6   6  -3    1.64    0.29
  -6   6   3    1.85    0.32
  -5  -6   3   27.97    1.25
   5  -6  -3   29.30    1.26
  -5  -6   3   29.63    1.16
   5  -6  -3   28.79    0.96
  -5  -6   3   29.03    1.19
  -5   6   3   29.30    1.14
  -4  -6   3    3.72    0.43
   4  -6  -3    3.92    0.28
  -4  -6   3    3.80    0.37
   4  -6  -3    3.40    0.42
  -4  -6   3    3.87    0.41
  -4   6   3    3.61    0.36
   3  -6  -3   33.84    1.13
  -3  -6   3   33.10    1.33
  -3  -6   3   33.81    1.35
  -3  -6   3   36.02    1.24
   3  -6  -3   33.89    1.37
  -3   6   3   34.66    1.28
   2  -6  -3    1.85    0.32
  -2  -6   3    1.94    0.28
  -2  -6   3    2.18    0.34
   2  -6  -3    1.93    0.24
  -2  -6   3    1.96    0.33
  -2   6   3    1.56    0.27
  -1  -6   3   20.21    0.94
   1  -6  -3   21.89    0.84
  -1  -6   3   22.15    0.86
   1  -6  -3   24.07    1.01
  -1  -6   3   20.77    0.99
  -1   6   3   21.69    0.94
   0  -6   3    0.47    0.20
   0  -6   3    0.55    0.22
   0  -6  -3    0.10    0.16
   0  -6  -3    0.21    0.16
   0   6  -3    0.13    0.13
   1  -6   3   13.85    0.71
  -1  -6  -3   13.89    0.67
  -1  -6  -3   14.00    0.75
   1  -6   3   13.34    0.77
  -1  -6  -3   14.57    0.73
  -1   6  -3   14.34    0.60
  -2  -6  -3    0.32    0.21
  -2  -6  -3    0.18    0.17
   2  -6   3    0.29    0.17
   2  -6   3    0.07    0.19
  -2   6  -3    0.26    0.13
   3  -6   3    6.21    0.46
  -3  -6  -3    6.11    0.51
   3  -6   3    4.68    0.48
  -3  -6  -3    5.23    0.41
   3   6   3    6.34    0.45
  -3   6  -3    5.95    0.37
  -4  -6  -3    1.16    0.32
   4  -6   3    0.95    0.31
  -4  -6  -3    1.43    0.26
   4  -6   3    1.07    0.27
   4   6   3    1.51    0.30
  -4   6  -3    1.56    0.23
   5  -6   3    2.06    0.39
  -5  -6  -3    1.84    0.37
   5  -6   3    1.30    0.29
  -5  -6  -3    2.14    0.28
  -5   6  -3    2.24    0.25
   5   6   3    2.05    0.35
  -6  -6  -3    4.53    0.37
   6  -6   3    4.61    0.49
   6  -6   3    5.00    0.43
  -6  -6  -3    3.97    0.47
  -6   6  -3    5.00    0.36
   6   6   3    5.50    0.48
   7  -6   3    5.17    0.45
   7  -6   3    4.62    0.52
  -7  -6  -3    6.65    0.57
   7   6   3    6.05    0.37
   7   6   3    5.69    0.52
  -7   6  -3    5.44    0.41
   8  -6   3   16.46    0.95
   8  -6   3   14.62    0.77
  -8  -6  -3   14.97    0.91
   8   6   3   14.40    0.88
  -8   6  -3   14.82    0.71
  -9  -6  -3    1.74    0.41
   9  -6   3    2.92    0.49
   9  -6   3    2.57    0.39
  -9   6  -3    2.77    0.32
   9   6   3    2.68    0.45
  10  -6   3    4.57    0.52
  10  -6   3    4.28    0.44
 -10  -6  -3    3.75    0.49
 -10   6  -3    4.32    0.41
  10   6   3    3.82    0.49
  11  -6   3    3.14    0.43
  11  -6   3    2.40    0.45
 -11  -6  -3    1.78    0.41
 -11   6  -3    2.62    0.34
  11   6   3    1.94    0.43
  12  -6   3    1.79    0.36
 -12  -6  -3    1.39    0.39
  12  -6   3    1.87    0.43
  12   6   3    1.99    0.44
 -13  -6  -3    2.04    0.46
  13  -6   3    2.83    0.43
  13  -6   3    2.12    0.47
  13   6   3    1.75    0.45
 -14  -6  -3    1.46    0.43
  14  -6   3    0.94    0.37
  14   6   3    1.60    0.42
 -15  -6  -3    1.53    0.40
  15  -6   3    2.60    0.52
  15   6   3    2.34    0.53
  16  -6   3    1.34    0.42
 -16  -6  -3    1.57    0.49
  16   6   3    1.16    0.40
  17  -6   3    0.52    0.34
 -17  -6  -3    2.02    0.51
  17   6   3    0.51    0.35
 -18  -7   3    1.20    0.42
  18  -7  -3    0.73    0.41
 -18   7   3    1.08    0.42
  18   7  -3    0.35    0.35
  17  -7  -3    0.37    0.32
 -17  -7   3    0.17    0.31
  17   7  -3    0.15    0.28
 -17   7   3    0.30    0.26
  16  -7  -3    2.65    0.54
 -16  -7   3    3.55    0.60
 -16   7   3    2.44    0.52
  16   7  -3    2.46    0.56
 -15  -7   3    0.51    0.31
  15  -7  -3    1.28    0.40
  15   7  -3    0.84    0.34
 -15   7   3    0.72    0.34
  14  -7  -3    1.77    0.44
 -14  -7   3    1.57    0.43
  14   7  -3    1.30    0.39
 -14   7   3    1.09    0.36
 -13  -7   3   -0.21    0.20
  13  -7  -3    0.04    0.22
 -13   7   3    0.13    0.23
  13   7  -3    0.08    0.20
  12  -7  -3    1.13    0.39
 -12  -7   3    0.81    0.30
 -12   7   3    0.84    0.31
  11  -7  -3    0.43    0.29
 -11  -7   3    0.27    0.24
 -11  -7   3    0.13    0.22
 -11   7   3    0.23    0.22
  11   7  -3    0.32    0.18
  10  -7  -3    0.64    0.32
 -10  -7   3    0.98    0.36
 -10  -7   3    0.42    0.29
  10   7  -3    0.78    0.25
 -10   7   3    1.02    0.30
  -9  -7   3    0.04    0.26
   9  -7  -3    0.13    0.26
  -9  -7   3    0.54    0.27
   9   7  -3    0.31    0.16
  -9   7   3    0.07    0.19
  -8  -7   3    3.36    0.43
   8  -7  -3    3.76    0.56
  -8  -7   3    4.06    0.51
  -8   7   3    3.00    0.39
   8   7  -3    4.00    0.40
  -7  -7   3    0.81    0.32
  -7  -7   3    0.99    0.29
   7  -7  -3    0.71    0.32
   7   7  -3    1.25    0.29
  -7   7   3    0.78    0.28
  -6  -7   3   14.58    0.87
   6  -7  -3   16.57    0.95
  -6  -7   3   12.97    0.76
  -6   7   3   12.85    0.73
  -5  -7   3    2.08    0.36
  -5  -7   3    1.25    0.34
  -5  -7   3    2.12    0.41
   5  -7  -3    1.81    0.40
  -5   7   3    1.23    0.29
  -4  -7   3   27.16    1.23
   4  -7  -3   27.11    1.27
  -4  -7   3   27.92    1.21
   4  -7  -3   26.99    0.98
  -4  -7   3   28.33    1.13
  -4   7   3   27.25    1.13
  -3  -7   3    0.32    0.24
   3  -7  -3   -0.18    0.13
  -3  -7   3    0.14    0.24
   3  -7  -3   -0.02    0.22
  -3  -7   3   -0.08    0.18
  -3   7   3    0.08    0.19
   2  -7  -3   13.21    0.64
  -2  -7   3   13.82    0.81
  -2  -7   3   14.85    0.81
  -2  -7   3   14.62    0.71
   2  -7  -3   15.04    0.85
  -2   7   3   13.11    0.73
  -1  -7   3    0.58    0.27
  -1  -7   3    0.74    0.27
   1  -7  -3    1.01    0.31
   1  -7  -3    0.99    0.22
  -1   7   3    1.20    0.27
   0  -7  -3    5.11    0.40
   0  -7   3    3.71    0.46
   0  -7   3    4.79    0.45
   0  -7  -3    5.08    0.48
   0   7   3    4.22    0.42
   0   7  -3    5.11    0.36
  -1  -7  -3    2.05    0.30
   1  -7   3    2.09    0.35
  -1  -7  -3    2.03    0.35
  -1  -7  -3    1.54    0.36
   1  -7   3    1.58    0.37
  -1   7  -3    2.01    0.26
   2  -7   3   -0.04    0.21
  -2  -7  -3    0.25    0.21
   2  -7   3    0.08    0.20
  -2  -7  -3    0.24    0.19
  -2   7  -3    0.24    0.14
  -3  -7  -3    0.56    0.22
  -3  -7  -3    0.62    0.28
   3  -7   3    0.52    0.22
   3  -7   3    0.34    0.25
   3   7   3    0.62    0.21
  -3   7  -3    0.64    0.20
   4  -7   3    0.29    0.27
  -4  -7  -3    0.48    0.23
  -4  -7  -3    0.45    0.27
   4  -7   3    0.24    0.23
   4   7   3    0.43    0.21
  -4   7  -3    0.15    0.17
   5  -7   3   -0.05    0.20
  -5  -7  -3   -0.02    0.18
   5  -7   3    0.29    0.24
  -5  -7  -3    0.36    0.28
   5   7   3    0.31    0.21
  -5   7  -3   -0.05    0.16
  -6  -7  -3    2.26    0.46
   6  -7   3    1.77    0.43
  -6  -7  -3    2.57    0.35
   6  -7   3    3.18    0.42
  -6   7  -3    2.67    0.30
   6   7   3    2.44    0.41
   7  -7   3    0.15    0.22
   7  -7   3    0.76    0.32
  -7  -7  -3    0.45    0.31
   7   7   3    0.57    0.27
  -8  -7  -3    2.79    0.47
   8  -7   3    3.08    0.42
   8  -7   3    2.35    0.47
   8   7   3    2.76    0.46
  -9  -7  -3    3.25    0.54
   9  -7   3    4.49    0.45
   9  -7   3    3.25    0.54
   9   7   3    3.44    0.44
 -10  -7  -3    2.35    0.45
  10  -7   3    1.56    0.34
  10  -7   3    1.76    0.44
  10   7   3    1.68    0.39
  11  -7   3    1.37    0.38
 -11  -7  -3    0.80    0.30
  11   7   3    1.39    0.40
 -12  -7  -3    0.24    0.26
  12  -7   3    0.29    0.27
  12   7   3    0.50    0.26
 -13  -7  -3    0.89    0.36
  13  -7   3    1.35    0.39
  13   7   3    0.98    0.34
 -14  -7  -3   -0.23    0.21
  14  -7   3   -0.11    0.20
  14   7   3   -0.05    0.20
  15  -7   3    0.60    0.33
 -15  -7  -3    1.03    0.43
  15   7   3    0.68    0.37
  16  -7   3   -0.14    0.27
 -16  -7  -3    0.33    0.30
  16   7   3    0.26    0.29
 -16  -8   3    0.54    0.29
  16  -8  -3    0.38    0.31
 -16   8   3    0.03    0.23
  16   8  -3   -0.08    0.24
  15  -8  -3    3.98    0.67
 -15  -8   3    3.23    0.58
  15   8  -3    2.87    0.60
 -15   8   3    4.40    0.55
  14  -8  -3    0.13    0.29
 -14  -8   3    0.25    0.30
 -14   8   3    0.18    0.24
  14   8  -3   -0.04    0.18
 -13  -8   3    3.79    0.57
  13  -8  -3    5.04    0.65
 -13   8   3    3.77    0.50
  13   8  -3    4.64    0.59
 -12  -8   3   -0.08    0.19
  12  -8  -3   -0.23    0.20
 -12   8   3   -0.11    0.19
  11  -8  -3    1.58    0.47
 -11  -8   3    1.25    0.33
 -11  -8   3    1.74    0.45
 -11   8   3    0.99    0.31
 -10  -8   3    0.14    0.27
  10  -8  -3   -0.08    0.20
 -10  -8   3    0.22    0.26
 -10   8   3    0.43    0.23
  10   8  -3    0.28    0.21
   9  -8  -3    3.79    0.60
  -9  -8   3    4.03    0.53
  -9  -8   3    4.27    0.47
  -9   8   3    3.71    0.44
   9   8  -3    3.79    0.42
   8  -8  -3    0.57    0.27
  -8  -8   3    0.22    0.27
  -8  -8   3    0.23    0.24
   8   8  -3    0.12    0.20
  -8   8   3    0.46    0.25
   7  -8  -3    5.72    0.63
  -7  -8   3    6.69    0.57
  -7  -8   3    6.65    0.62
   7   8  -3    6.48    0.53
  -7   8   3    6.28    0.53
  -6  -8   3    0.06    0.22
  -6  -8   3    0.20    0.24
   6  -8  -3    0.10    0.25
  -6   8   3    0.36    0.22
   5  -8  -3   11.89    0.82
  -5  -8   3   10.09    0.72
  -5  -8   3    9.27    0.71
  -5  -8   3   11.14    0.70
  -5   8   3    9.69    0.64
  -4  -8   3    2.67    0.45
  -4  -8   3    3.11    0.44
  -4  -8   3    1.79    0.39
   4  -8  -3    2.47    0.47
  -4   8   3    2.16    0.37
  -3  -8   3    5.97    0.58
   3  -8  -3    7.11    0.64
  -3  -8   3    7.71    0.61
  -3  -8   3    6.25    0.52
  -3   8   3    6.41    0.52
   2  -8  -3    8.87    0.69
  -2  -8   3    8.77    0.59
  -2  -8   3    9.29    0.68
  -2  -8   3    9.05    0.69
  -2   8   3    8.37    0.60
  -1  -8   3    4.24    0.47
   1  -8  -3    3.74    0.38
  -1  -8   3    4.40    0.50
   1  -8  -3    3.35    0.49
  -1   8   3    4.51    0.44
   1   8  -3    3.87    0.38
   0  -8   3    7.50    0.59
   0  -8  -3    7.28    0.63
   0  -8  -3    7.75    0.54
   0  -8   3    8.46    0.68
   0   8  -3    8.38    0.51
   0   8   3    8.81    0.61
  -1  -8  -3    7.37    0.60
  -1  -8  -3    7.09    0.52
   1  -8   3    5.50    0.58
   1  -8   3    7.24    0.57
  -1   8  -3    6.67    0.46
   1   8   3    7.28    0.58
   2  -8   3    0.97    0.32
   2  -8   3    1.39    0.37
  -2  -8  -3    1.16    0.32
  -2  -8  -3    1.54    0.39
  -2   8  -3    1.39    0.25
  -3  -8  -3    8.11    0.61
   3  -8   3    6.44    0.63
   3  -8   3    7.48    0.58
  -3  -8  -3    8.79    0.68
   3   8   3    7.89    0.57
  -4  -8  -3    0.65    0.30
   4  -8   3    0.74    0.28
   4  -8   3    0.45    0.28
  -4  -8  -3    0.59    0.27
   4   8   3    0.66    0.26
   5  -8   3    6.68    0.66
  -5  -8  -3    8.24    0.58
  -5  -8  -3    5.60    0.59
   5  -8   3    7.97    0.59
   5   8   3    7.67    0.61
   6  -8   3    1.96    0.46
   6  -8   3    2.05    0.37
  -6  -8  -3    1.09    0.34
  -6  -8  -3    2.26    0.37
   6   8   3    1.75    0.37
   7  -8   3    6.88    0.69
  -7  -8  -3    8.60    0.70
   7  -8   3    9.54    0.65
   7   8   3    6.39    0.60
  -8  -8  -3    5.53    0.60
   8  -8   3    6.37    0.67
   8   8   3    6.66    0.61
   9  -8   3    6.62    0.69
  -9  -8  -3    6.33    0.65
   9   8   3    5.58    0.58
 -10  -8  -3    2.77    0.53
  10  -8   3    3.90    0.63
  10   8   3    3.35    0.53
  11  -8   3    2.63    0.56
 -11  -8  -3    2.92    0.55
  11   8   3    2.34    0.50
 -12  -8  -3    0.68    0.32
  12  -8   3    1.07    0.38
  12   8   3    1.55    0.42
 -13  -8  -3    1.32    0.43
  13  -8   3    1.15    0.45
  13   8   3    0.51    0.34
  14  -8   3    0.88    0.43
 -14  -8  -3    0.46    0.33
  14   8   3    0.45    0.33
 -15  -8  -3    1.17    0.46
  15  -8   3    2.22    0.56
  14  -9  -3    0.16    0.33
 -14  -9   3    0.52    0.29
  14   9  -3    0.14    0.28
  13  -9  -3    0.13    0.31
 -13  -9   3    0.68    0.32
  13   9  -3    0.23    0.25
 -12  -9   3   -0.20    0.26
  12  -9  -3    0.28    0.32
 -12   9   3    0.42    0.27
  12   9  -3   -0.05    0.20
 -11  -9   3    0.30    0.30
 -11  -9   3    0.46    0.29
  11  -9  -3    0.01    0.27
 -11   9   3    0.52    0.25
 -10  -9   3    0.23    0.25
 -10  -9   3    0.13    0.24
  10  -9  -3    0.08    0.28
 -10   9   3   -0.09    0.21
   9  -9  -3    0.43    0.33
  -9  -9   3    0.22    0.28
  -9  -9   3    0.07    0.23
  -9   9   3    0.52    0.25
   9   9  -3    0.09    0.20
  -8  -9   3    0.34    0.25
  -8  -9   3    0.15    0.25
   8  -9  -3    0.53    0.32
   8   9  -3    0.33    0.20
  -8   9   3    0.51    0.26
   7  -9  -3    1.87    0.48
  -7  -9   3    1.75    0.37
  -7  -9   3    2.37    0.46
  -7   9   3    1.12    0.31
   7   9  -3    1.81    0.36
  -6  -9   3    1.41    0.38
  -6  -9   3    1.55    0.38
   6  -9  -3    1.95    0.47
  -6   9   3    0.77    0.25
  -5  -9   3    0.26    0.24
  -5  -9   3    0.48    0.28
  -5  -9   3    0.36    0.30
   5  -9  -3    0.36    0.29
  -5   9   3    0.45    0.25
  -4  -9   3    1.59    0.40
   4  -9  -3    1.71    0.44
  -4  -9   3    2.74    0.47
  -4  -9   3    1.59    0.35
  -4   9   3    1.62    0.34
  -3  -9   3    0.17    0.25
  -3  -9   3   -0.01    0.21
   3  -9  -3    0.26    0.21
  -3  -9   3    0.02    0.22
  -3   9   3   -0.19    0.17
  -2  -9   3    0.60    0.26
   2  -9  -3    0.93    0.35
  -2  -9   3    0.90    0.33
   2   9  -3    0.39    0.20
  -2   9   3    0.66    0.26
  -1  -9   3    1.00    0.32
   1  -9  -3    0.59    0.28
  -1  -9   3    1.06    0.29
   1   9  -3    0.60    0.22
  -1   9   3    0.49    0.21
   0  -9   3    2.79    0.49
   0  -9   3    2.13    0.41
   0  -9  -3    1.98    0.41
   0   9   3    1.90    0.39
  -1  -9  -3    0.40    0.24
   1  -9   3    0.16    0.23
   1  -9   3   -0.28    0.21
   1   9   3   -0.08    0.18
  -2  -9  -3    0.91    0.33
   2  -9   3    0.88    0.31
   2  -9   3    0.94    0.34
   2   9   3    0.30    0.25
  -3  -9  -3    0.25    0.25
   3  -9   3   -0.06    0.23
   3  -9   3   -0.17    0.21
  -3  -9  -3    0.10    0.25
   3   9   3    0.38    0.22
  -4  -9  -3    0.15    0.22
   4  -9   3   -0.03    0.25
  -4  -9  -3    0.03    0.24
   4  -9   3   -0.18    0.26
   4   9   3    0.06    0.17
  -5  -9  -3    1.64    0.38
  -5  -9  -3    1.17    0.40
   5  -9   3    1.25    0.40
   5   9   3    1.27    0.32
  -6  -9  -3    1.69    0.45
   6  -9   3    1.66    0.47
   6   9   3    1.29    0.34
  -7  -9  -3    0.76    0.35
   7  -9   3    0.92    0.43
   7   9   3    0.94    0.30
   8  -9   3    0.65    0.35
  -8  -9  -3    0.95    0.38
   8   9   3    0.71    0.32
  -9  -9  -3    0.37    0.28
   9  -9   3    0.58    0.33
   9   9   3    0.02    0.19
 -10  -9  -3    0.58    0.32
  10  -9   3    0.78    0.40
  10   9   3    0.84    0.35
 -11  -9  -3    0.45    0.33
  11  -9   3    0.27    0.33
  11   9   3    0.65    0.32
 -12  -9  -3    0.41    0.32
  12  -9   3    0.86    0.41
  12   9   3    0.56    0.33
  11 -10  -3    4.65    0.78
 -11 -10   3    4.92    0.60
  10 -10  -3    0.02    0.28
 -10 -10   3    0.18    0.29
 -10 -10   3    0.12    0.26
  -9 -10   3    4.68    0.56
  -9 -10   3    3.59    0.60
   9 -10  -3    3.50    0.67
   8 -10  -3    0.99    0.40
  -8 -10   3    0.23    0.29
  -8 -10   3    1.04    0.37
   8  10  -3    0.14    0.18
  -8  10   3    0.74    0.29
  -7 -10   3    1.55    0.42
  -7 -10   3    1.79    0.44
   7 -10  -3    1.19    0.43
   7  10  -3    1.39    0.32
  -7  10   3    1.28    0.32
   6 -10  -3    0.29    0.30
  -6 -10   3    0.44    0.27
  -6 -10   3    0.29    0.28
  -6  10   3    0.21    0.20
  -5 -10   3    1.03    0.30
   5 -10  -3    0.78    0.33
  -5 -10   3    1.30    0.39
  -5 -10   3    1.44    0.34
  -4 -10   3    0.26    0.26
  -4 -10   3    0.42    0.27
   4 -10  -3    0.57    0.33
  -4  10   3   -0.02    0.21
  -3 -10   3    0.69    0.32
   3 -10  -3    0.81    0.34
  -3 -10   3    0.81    0.34
  -3  10   3    0.80    0.25
   2 -10  -3    2.99    0.54
  -2 -10   3    3.08    0.49
  -2 -10   3    2.78    0.54
  -2  10   3    3.31    0.48
  -1 -10   3    3.05    0.50
   1 -10  -3    2.26    0.46
  -1 -10   3    2.05    0.47
  -1  10   3    2.71    0.47
   0 -10   3    3.32    0.49
   0 -10   3    3.22    0.55
   0 -10  -3    2.30    0.44
   0  10   3    2.45    0.45
   1 -10   3    6.10    0.64
  -1 -10  -3    6.48    0.62
   1 -10   3    7.92    0.67
   1  10   3    5.83    0.57
  -2 -10  -3    0.61    0.29
   2 -10   3    0.35    0.30
   2  10   3    0.04    0.25
  -3 -10  -3    7.91    0.67
   3 -10   3    9.38    0.81
   3  10   3    7.17    0.67
  -4 -10  -3    0.21    0.27
  -4 -10  -3    0.99    0.35
   4 -10   3    0.51    0.31
   5 -10   3    8.37    0.80
  -5 -10  -3   10.00    0.81
   5  10   3    8.37    0.67
  -6 -10  -3    0.94    0.34
   6 -10   3    1.71    0.48
   6  10   3    1.01    0.31
   7 -10   3    2.77    0.58
  -7 -10  -3    3.51    0.59
   7  10   3    3.80    0.50
  -8 -10  -3    3.69    0.65
   8 -10   3    2.80    0.65
   8  10   3    3.38    0.54
   9 -10   3    0.75    0.38
  -9 -10  -3    0.86    0.41
   9  10   3    1.09    0.37
  10 -10   3    1.85    0.54
 -10 -10  -3    1.75    0.50
  10  10   3    2.90    0.55
   7 -11  -3   -0.14    0.25
  -7 -11   3    0.25    0.26
   7  11  -3   -0.25    0.16
  -6 -11   3    0.37    0.28
   6 -11  -3    0.58    0.36
   6  11  -3   -0.14    0.17
  -5 -11   3    0.64    0.31
   5 -11  -3    0.08    0.32
  -5 -11   3    0.55    0.33
  -4 -11   3    0.17    0.27
  -4 -11   3    0.59    0.31
   4 -11  -3    0.31    0.31
  -3 -11   3    0.19    0.25
  -3 -11   3    0.25    0.24
   3 -11  -3    0.18    0.24
  -3  11   3    0.09    0.19
   2 -11  -3    0.65    0.34
  -2 -11   3    0.43    0.27
  -2  11   3    0.13    0.22
  -1 -11   3    0.58    0.32
   1 -11  -3    0.50    0.29
  -1  11   3    0.11    0.21
   0 -11  -3    0.32    0.30
   0 -11   3    0.56    0.30
   0  11   3    0.49    0.30
   1 -11   3    1.15    0.41
  -1 -11  -3    1.09    0.38
   1  11   3    1.19    0.35
  -2 -11  -3   -0.06    0.24
   2 -11   3    0.05    0.23
   2  11   3   -0.02    0.26
   3 -11   3    1.38    0.45
  -3 -11  -3    2.09    0.45
   3  11   3    1.95    0.48
   4 -11   3    0.18    0.27
   4  11   3   -0.24    0.22
   5 -11   3    0.11    0.29
   6 -11   3    0.40    0.36
  -6 -11  -3    0.45    0.32
  22   0  -4   -0.25    0.19
 -22   0   4    0.04    0.27
 -21   0   4    5.20    0.65
  21   0  -4    6.68    0.61
  20   0  -4    0.51    0.25
 -20   0   4    1.17    0.40
  19   0  -4    6.06    0.52
 -19   0   4    6.07    0.64
  19   0  -4    5.69    0.55
 -18   0   4    0.18    0.23
  18   0  -4    0.66    0.26
  18   0  -4    0.47    0.24
 -17   0   4    5.45    0.59
  17   0  -4    6.03    0.51
  17   0  -4    5.68    0.54
  16   0  -4    1.28    0.32
 -16   0   4    0.30    0.28
  16   0  -4    0.65    0.23
  15   0  -4    0.33    0.23
 -15   0   4    1.11    0.34
  15   0  -4    0.13    0.19
  14   0  -4    0.74    0.25
 -14   0   4    0.53    0.27
  14   0  -4    1.17    0.28
  13   0  -4   -0.06    0.14
  13   0  -4    0.08    0.16
 -13   0   4    0.14    0.20
 -12   0   4   16.10    0.85
  12   0  -4   15.85    0.76
  12   0  -4   15.36    0.77
 -11   0   4   49.41    1.73
  11   0  -4   47.94    1.63
  11   0  -4   48.27    1.66
  10   0  -4   16.19    0.72
 -10   0   4   15.74    0.78
  10   0  -4   15.37    0.72
  -9   0   4   65.45    2.12
   9   0  -4   65.88    2.06
   9   0  -4   68.92    2.09
   8   0  -4   60.56    1.87
  -8   0   4   60.28    1.92
  -7   0   4  176.82    4.92
   7   0  -4  177.21    4.83
  -7   0   4  173.95    4.85
   6   0  -4  132.77    3.65
  -6   0   4  131.49    3.69
  -6   0   4  129.51    3.65
  -5   0   4  246.99    6.68
  -5   0   4  255.58    6.83
   5   0  -4  250.08    6.70
  -4   0   4    5.64    0.31
  -4   0   4    5.33    0.28
   4   0  -4    5.04    0.31
   3   0  -4   13.19    0.52
  -3   0   4   13.78    0.49
  -3   0   4   13.89    0.50
  -2   0   4    1.00    0.12
   2   0  -4    1.02    0.13
  -2   0   4    0.89    0.11
   1   0  -4   10.37    0.39
  -1   0   4   10.16    0.40
  -1   0   4   10.37    0.37
   0   0  -4  267.86    7.01
   0   0   4  267.48    7.24
   1   0   4   41.10    1.27
  -1   0  -4   41.18    1.19
  -1   0  -4   41.93    1.17
  -2   0  -4  279.87    7.23
  -2   0  -4  281.24    7.26
   2   0   4  267.98    7.52
   3   0   4   14.58    0.48
   3   0   4   14.90    0.62
  -3   0  -4   15.27    0.55
   4   0   4   38.43    1.32
   4   0   4   40.49    1.15
  -4   0  -4   40.36    1.24
   5   0   4   36.09    1.29
   5   0   4   37.91    1.09
  -5   0  -4   37.83    1.21
   6   0   4   25.14    0.79
  -6   0  -4   24.54    0.91
   6   0   4   25.54    1.00
   7   0   4    0.51    0.10
  -7   0  -4    0.75    0.19
   7   0   4    0.47    0.19
  -8   0  -4    0.07    0.13
   8   0   4    0.33    0.08
   8   0   4    0.20    0.15
   9   0   4    4.31    0.41
  -9   0  -4    4.42    0.38
   9   0   4    4.03    0.25
  10   0   4   14.84    0.58
  10   0   4   14.81    0.81
 -10   0  -4   15.12    0.76
  11   0   4    2.45    0.22
  11   0   4    2.41    0.39
 -11   0  -4    2.33    0.36
  12   0   4   57.79    2.15
  12   0   4   62.03    1.82
 -12   0  -4   57.93    2.05
 -13   0  -4    1.16    0.32
  13   0   4    0.90    0.34
  14   0   4   40.15    1.74
 -14   0  -4   43.97    1.69
  15   0   4    0.46    0.30
 -15   0  -4    0.64    0.28
 -16   0  -4   12.82    0.86
  16   0   4   14.46    0.94
  17   0   4    0.35    0.27
 -17   0  -4    0.89    0.34
  18   0   4    2.56    0.51
 -18   0  -4    4.10    0.59
  19   0   4   -0.14    0.23
 -19   0  -4    0.26    0.24
  20   0   4    0.29    0.29
 -20   0  -4   -0.13    0.24
  22  -1  -4    0.21    0.25
 -22  -1   4    0.10    0.29
 -22   1   4    0.28    0.32
  22   1  -4   -0.11    0.25
 -21  -1   4    0.45    0.33
  21  -1  -4    0.57    0.30
 -21   1   4    0.43    0.34
  21   1  -4    0.46    0.25
 -20  -1   4    0.25    0.28
  20  -1  -4    0.26    0.25
  20  -1  -4    0.20    0.19
  20   1  -4    0.14    0.23
 -20   1   4    0.07    0.25
  19  -1  -4    1.26    0.32
 -19  -1   4    0.79    0.31
  19  -1  -4    1.41    0.34
  19   1  -4    0.14    0.22
 -19   1   4    0.76    0.33
  18  -1  -4   -0.11    0.18
  18  -1  -4    0.45    0.22
 -18  -1   4   -0.05    0.24
  18   1  -4    0.42    0.22
  18   1  -4   -0.33    0.14
 -18   1   4    0.34    0.31
  17  -1  -4    1.31    0.31
  17  -1  -4    2.13    0.38
 -17  -1   4    2.21    0.46
  17   1  -4    2.18    0.36
 -17   1   4    1.38    0.39
  17   1  -4    2.28    0.40
  16  -1  -4    0.46    0.24
 -16  -1   4    0.23    0.26
  16  -1  -4    0.25    0.22
  16   1  -4    0.26    0.20
  16   1  -4    0.46    0.26
 -16   1   4    0.19    0.27
  15  -1  -4   -0.04    0.18
  15  -1  -4   -0.12    0.16
 -15  -1   4    0.05    0.21
  15   1  -4    0.03    0.19
 -15   1   4   -0.21    0.21
  15   1  -4    0.17    0.17
 -14  -1   4    0.31    0.24
  14  -1  -4    0.04    0.17
  14  -1  -4    0.29    0.23
  14   1  -4    0.14    0.18
 -14   1   4   -0.17    0.21
  14   1  -4    0.09    0.18
 -13  -1   4    7.71    0.60
  13  -1  -4    8.13    0.55
  13  -1  -4    8.04    0.53
 -13   1   4    6.70    0.57
  13   1  -4    7.95    0.57
  13   1  -4    7.39    0.51
  12  -1  -4   10.89    0.60
  12  -1  -4   11.82    0.65
 -12  -1   4   10.36    0.68
 -12   1   4   11.14    0.70
  12   1  -4   10.78    0.59
  12   1  -4   11.41    0.66
  11  -1  -4    9.84    0.55
 -11  -1   4   11.15    0.67
  11  -1  -4   10.78    0.61
  11   1  -4   10.43    0.57
 -11   1   4   12.74    0.69
  11   1  -4   10.41    0.61
  10  -1  -4   20.26    0.88
 -10  -1   4   20.69    0.93
  10  -1  -4   19.88    0.82
  10   1  -4   21.59    0.90
  10   1  -4   20.59    0.84
 -10   1   4   19.43    0.90
  -9  -1   4    6.60    0.47
   9  -1  -4    5.65    0.42
   9  -1  -4    6.52    0.38
  -9  -1   4    6.22    0.44
  -9   1   4    6.28    0.45
   9   1  -4    5.67    0.39
  -8  -1   4    0.84    0.21
  -8  -1   4    0.37    0.19
   8  -1  -4    0.71    0.19
   8  -1  -4    0.71    0.15
  -8   1   4    0.47    0.19
   8   1  -4    0.40    0.14
  -7  -1   4   15.15    0.67
   7  -1  -4   14.71    0.58
  -7  -1   4   13.77    0.66
   7  -1  -4   15.72    0.67
  -7   1   4   15.14    0.67
   7   1  -4   15.53    0.63
  -6  -1   4   -0.01    0.12
   6  -1  -4    0.02    0.11
  -6  -1   4    0.08    0.10
  -6   1   4    0.03    0.11
   6   1  -4    0.01    0.09
  -5  -1   4   63.50    1.91
  -5  -1   4   63.34    1.86
   5  -1  -4   62.43    1.89
  -5   1   4   62.51    1.79
   5   1  -4   63.72    1.85
  -5   1   4   61.77    1.85
  -4  -1   4    2.68    0.24
  -4  -1   4    2.50    0.24
   4  -1  -4    2.30    0.24
  -4   1   4    2.10    0.22
  -4   1   4    2.31    0.15
   4   1  -4    2.45    0.22
  -3  -1   4    0.22    0.12
   3  -1  -4    0.34    0.14
  -3  -1   4    0.28    0.11
  -3   1   4    0.18    0.07
   3   1  -4    0.24    0.10
  -3   1   4    0.14    0.11
  -2  -1   4    6.90    0.34
   2  -1  -4    7.14    0.34
  -2  -1   4    7.45    0.30
   2   1  -4    6.28    0.32
  -2   1   4    7.23    0.27
  -2   1   4    7.32    0.34
   1  -1  -4    0.36    0.11
  -1  -1   4    0.39    0.07
  -1  -1   4    0.55    0.13
  -1   1   4    0.42    0.11
   1   1  -4    0.29    0.10
  -1   1   4    0.42    0.08
   0  -1  -4   32.02    0.98
   0  -1   4   31.96    1.02
   0  -1  -4   31.71    0.94
   0   1  -4   30.49    0.96
   0   1   4   31.31    0.97
   1  -1   4    0.55    0.15
   1  -1   4    0.54    0.12
  -1  -1  -4    0.35    0.12
  -1  -1  -4    0.43    0.10
   1   1   4    0.57    0.13
   2  -1   4   23.59    0.84
   2  -1   4   22.94    0.78
  -2  -1  -4   22.81    0.81
  -2   1  -4   25.01    0.71
   2   1   4   23.62    0.83
  -3  -1  -4   -0.08    0.09
   3  -1   4    0.09    0.12
   3  -1   4    0.13    0.09
  -3   1  -4    0.01    0.07
   3   1   4   -0.09    0.09
   4  -1   4   -0.10    0.10
  -4  -1  -4    0.15    0.10
   4  -1   4    0.08    0.09
   4   1   4    0.06    0.11
  -4   1  -4    0.14    0.08
   5  -1   4    6.23    0.33
  -5  -1  -4    6.10    0.38
   5  -1   4    6.25    0.40
   5   1   4    5.96    0.41
  -5   1  -4    6.23    0.33
  -6  -1  -4    0.31    0.15
   6  -1   4    0.26    0.12
   6  -1   4    0.51    0.18
   6   1   4    0.27    0.14
  -6   1  -4    0.45    0.15
  -7  -1  -4    0.77    0.21
   7  -1   4    0.61    0.20
   7  -1   4    0.59    0.14
  -7   1  -4    0.67    0.17
   7   1   4    0.29    0.16
   8  -1   4    8.40    0.42
   8  -1   4    7.24    0.50
  -8  -1  -4    7.27    0.48
  -8   1  -4    7.93    0.46
   8   1   4    6.64    0.50
   9  -1   4    1.16    0.20
  -9  -1  -4    1.39    0.28
   9  -1   4    1.52    0.29
   9   1   4    1.40    0.30
  -9   1  -4    1.55    0.26
  10  -1   4   11.03    0.54
  10  -1   4   11.94    0.70
 -10  -1  -4   11.42    0.67
 -10   1  -4   10.92    0.61
  10   1   4   12.43    0.74
  11  -1   4    0.21    0.14
 -11  -1  -4    0.35    0.22
  11  -1   4    0.38    0.23
  11   1   4    0.29    0.22
 -11   1  -4    0.14    0.17
  11   1   4    0.47    0.10
 -12  -1  -4    3.13    0.41
  12  -1   4    3.18    0.30
  12  -1   4    2.75    0.44
 -12   1  -4    2.81    0.36
  12   1   4    3.61    0.49
  13  -1   4    0.20    0.24
 -13  -1  -4    0.13    0.23
  13  -1   4    0.21    0.15
  13   1   4    0.36    0.26
 -13   1  -4    0.26    0.23
  14  -1   4    0.13    0.19
  14  -1   4    0.11    0.24
 -14  -1  -4    0.59    0.29
 -14   1  -4    0.43    0.25
  14   1   4    0.27    0.26
 -15  -1  -4   -0.19    0.19
  15  -1   4   -0.28    0.19
 -15   1  -4    0.02    0.18
  15   1   4   -0.12    0.21
 -16  -1  -4    0.65    0.32
  16  -1   4    1.07    0.34
 -16   1  -4    0.93    0.29
  16   1   4    1.74    0.43
  17  -1   4    0.07    0.22
 -17  -1  -4   -0.14    0.20
 -17   1  -4   -0.14    0.20
  17   1   4    0.07    0.21
  18  -1   4    2.46    0.50
 -18  -1  -4    1.51    0.41
  18   1   4    2.11    0.46
 -18   1  -4    2.02    0.43
 -19  -1  -4    0.28    0.30
  19  -1   4    0.06    0.27
  19   1   4    0.17    0.26
 -19   1  -4   -0.09    0.19
 -20  -1  -4   -0.06    0.25
  20  -1   4    0.35    0.31
 -20   1  -4    0.23    0.28
  20   1   4    0.01    0.25
 -22  -2   4   -0.13    0.27
  22   2  -4   -0.19    0.23
 -22   2   4   -0.02    0.25
  21  -2  -4    6.37    0.61
 -21  -2   4    4.56    0.72
 -21   2   4    4.74    0.61
  21   2  -4    6.36    0.64
 -20  -2   4    0.19    0.27
  20  -2  -4    0.12    0.26
  20  -2  -4    0.33    0.27
 -20   2   4    0.04    0.25
  20   2  -4    0.12    0.18
  19  -2  -4    7.11    0.61
 -19  -2   4    8.08    0.73
  19  -2  -4    5.44    0.56
 -19   2   4    4.86    0.59
  19   2  -4    6.84    0.63
  18  -2  -4    1.21    0.34
 -18  -2   4    0.96    0.36
  18  -2  -4    0.95    0.29
 -18   2   4    0.47    0.30
  18   2  -4    0.98    0.35
 -17  -2   4   12.05    0.86
  17  -2  -4   11.47    0.76
  17  -2  -4   12.33    0.76
  17   2  -4   11.81    0.83
  17   2  -4   12.03    0.69
 -17   2   4   11.81    0.84
  16  -2  -4    4.73    0.47
  16  -2  -4    3.64    0.44
 -16  -2   4    4.25    0.54
  16   2  -4    4.15    0.48
  16   2  -4    4.76    0.44
 -16   2   4    3.31    0.50
  15  -2  -4    5.70    0.51
  15  -2  -4    5.79    0.49
 -15  -2   4    3.65    0.54
  15   2  -4    5.12    0.52
  15   2  -4    5.67    0.46
 -15   2   4    4.92    0.53
 -14  -2   4    1.02    0.35
  14  -2  -4    0.71    0.27
  14  -2  -4    0.93    0.26
 -14   2   4    0.97    0.34
  14   2  -4    0.71    0.25
  14   2  -4    1.42    0.33
  13  -2  -4   14.75    0.73
  13  -2  -4   14.89    0.80
 -13  -2   4   13.70    0.84
 -13   2   4   14.63    0.84
  13   2  -4   15.48    0.73
  13   2  -4   15.07    0.84
  12  -2  -4   10.52    0.58
  12  -2  -4   11.34    0.66
 -12  -2   4   10.61    0.70
  12   2  -4   11.09    0.59
 -12   2   4   10.74    0.68
  12   2  -4   11.68    0.71
 -11  -2   4    7.49    0.56
  11  -2  -4    7.82    0.45
  11  -2  -4    7.30    0.52
 -11   2   4    6.72    0.53
  11   2  -4    7.59    0.46
  10  -2  -4   19.41    0.90
 -10  -2   4   21.85    0.97
 -10  -2   4   20.12    0.93
  10  -2  -4   19.43    0.78
 -10   2   4   21.05    0.93
  10   2  -4   20.43    0.82
   9  -2  -4   13.82    0.58
  -9  -2   4   13.32    0.72
  -9  -2   4   13.67    0.71
   9  -2  -4   13.85    0.71
  -9   2   4   16.71    0.74
   9   2  -4   13.23    0.62
   8  -2  -4   15.39    0.73
  -8  -2   4   15.89    0.75
  -8  -2   4   15.61    0.73
   8  -2  -4   15.08    0.59
  -8   2   4   16.51    0.73
   8   2  -4   15.74    0.66
  -7  -2   4   43.73    1.48
   7  -2  -4   44.37    1.51
   7  -2  -4   44.52    1.34
  -7  -2   4   45.90    1.55
  -7   2   4   46.65    1.49
   7   2  -4   44.42    1.42
   6  -2  -4    8.49    0.33
   6  -2  -4    8.41    0.48
  -6  -2   4    8.29    0.48
  -6  -2   4    7.89    0.44
   6   2  -4    8.80    0.43
  -6   2   4    7.61    0.44
  -5  -2   4   31.05    1.05
   5  -2  -4   30.55    1.10
  -5  -2   4   30.71    1.12
  -5   2   4   31.48    1.07
   5   2  -4   33.29    1.05
  -4  -2   4    0.19    0.11
   4  -2  -4    0.12    0.12
  -4  -2   4    0.23    0.13
   4   2  -4    0.26    0.11
  -4   2   4    0.09    0.11
  -3  -2   4    9.11    0.39
  -3  -2   4    9.24    0.46
   3  -2  -4    9.50    0.46
   3   2  -4    8.96    0.42
  -3   2   4    9.28    0.44
  -2  -2   4   19.70    0.63
   2  -2  -4   20.29    0.73
  -2  -2   4   19.26    0.75
   2   2  -4   19.62    0.72
  -2   2   4   20.59    0.73
   1  -2  -4   86.14    2.38
  -1  -2   4   86.76    2.42
  -1  -2   4   81.05    2.47
  -1   2   4   83.31    2.39
  -1   2   4   85.53    2.35
   0  -2  -4   64.08    1.80
   0  -2  -4   62.80    1.87
   0  -2   4   64.03    1.87
   0  -2   4   62.62    1.91
   0   2   4   63.94    1.83
   1  -2   4   50.30    1.60
  -1  -2  -4   50.34    1.57
  -1  -2  -4   52.23    1.47
   1  -2   4   52.91    1.57
   1   2   4   52.42    1.56
  -2  -2  -4  105.06    3.05
   2  -2   4  105.60    3.12
  -2  -2  -4  108.18    2.89
   2  -2   4  110.09    3.05
   2   2   4  111.75    3.11
   3  -2   4   48.42    1.55
   3  -2   4   48.28    1.50
  -3   2  -4   49.19    1.36
   3   2   4   47.52    1.56
   4  -2   4  117.94    3.47
  -4  -2  -4  121.02    3.41
   4  -2   4  120.75    3.38
  -4   2  -4  120.91    3.24
   4   2   4  118.73    3.50
  -5  -2  -4   28.45    1.07
   5  -2   4   29.60    1.07
   5  -2   4   30.20    1.04
   5   2   4   29.14    1.11
  -5   2  -4   28.95    0.94
  -6  -2  -4  126.52    3.58
   6  -2   4  122.16    3.63
   6  -2   4  125.38    3.51
   6   2   4  120.56    3.68
  -6   2  -4  124.10    3.42
   7  -2   4    6.56    0.42
   7  -2   4    6.34    0.45
  -7  -2  -4    6.54    0.46
  -7   2  -4    6.94    0.39
   7   2   4    6.26    0.47
   8  -2   4    6.74    0.43
  -8  -2  -4    6.09    0.47
   8  -2   4    6.15    0.47
   8   2   4    6.50    0.50
  -8   2  -4    6.52    0.41
   9  -2   4    0.15    0.16
   9  -2   4    0.25    0.15
  -9  -2  -4    0.26    0.18
  -9   2  -4    0.36    0.18
   9   2   4    0.18    0.20
 -10  -2  -4    8.69    0.61
  10  -2   4    9.00    0.54
  10  -2   4   10.29    0.64
  10   2   4   10.26    0.67
 -10   2  -4    9.84    0.56
  11  -2   4    2.39    0.33
 -11  -2  -4    1.57    0.35
  11  -2   4    2.68    0.41
 -11   2  -4    2.04    0.33
  11   2   4    2.01    0.39
  12  -2   4   12.56    0.78
 -12  -2  -4   10.86    0.74
  12  -2   4   12.05    0.66
 -12   2  -4   11.95    0.68
  12   2   4   10.48    0.75
  13  -2   4    1.88    0.32
  13  -2   4    0.84    0.31
 -13  -2  -4    0.93    0.32
  13   2   4    1.29    0.35
 -13   2  -4    1.17    0.29
  14  -2   4    7.03    0.52
 -14  -2  -4    6.36    0.60
  14  -2   4    6.87    0.62
 -14   2  -4    6.43    0.53
  14   2   4    5.99    0.59
  15  -2   4    0.14    0.22
 -15  -2  -4    0.04    0.22
  15  -2   4    0.16    0.18
 -15   2  -4    0.21    0.23
  15   2   4   -0.21    0.13
  16  -2   4    5.74    0.60
 -16  -2  -4    6.41    0.62
 -16   2  -4    5.43    0.51
  16   2   4    5.06    0.58
  17  -2   4    0.37    0.25
 -17  -2  -4    0.08    0.22
  17   2   4    0.77    0.29
 -17   2  -4   -0.02    0.23
 -18  -2  -4    3.52    0.58
  18  -2   4    3.79    0.57
 -18   2  -4    3.26    0.51
  18   2   4    3.62    0.61
  19  -2   4    0.32    0.28
 -19  -2  -4    0.30    0.28
  19   2   4    0.23    0.25
 -19   2  -4   -0.04    0.20
 -20  -2  -4    1.15    0.39
  20  -2   4    0.63    0.35
 -20   2  -4    1.25    0.39
  20   2   4    0.59    0.42
  21  -3  -4   -0.41    0.16
 -21  -3   4    0.05    0.27
 -21   3   4   -0.11    0.25
  21   3  -4    0.16    0.24
  20  -3  -4    2.09    0.44
 -20  -3   4    2.38    0.52
 -20   3   4    3.16    0.58
  20   3  -4    2.21    0.49
  19  -3  -4    1.57    0.39
 -19  -3   4    0.86    0.33
 -19   3   4    0.40    0.30
  19   3  -4    1.13    0.35
 -18  -3   4    0.07    0.28
  18  -3  -4   -0.14    0.19
  18   3  -4    0.73    0.34
 -18   3   4    0.77    0.35
  17  -3  -4    2.74    0.45
  17  -3  -4    3.04    0.44
 -17  -3   4    3.22    0.53
  17   3  -4    2.66    0.50
 -17   3   4    2.84    0.52
 -16  -3   4    0.42    0.31
  16  -3  -4    0.36    0.24
  16  -3  -4    0.22    0.24
  16   3  -4   -0.05    0.21
  16   3  -4    0.55    0.25
 -16   3   4   -0.07    0.24
 -15  -3   4    1.77    0.43
  15  -3  -4    1.19    0.29
  15  -3  -4    1.14    0.33
 -15   3   4    1.21    0.37
  15   3  -4    1.36    0.29
  15   3  -4    0.89    0.32
  14  -3  -4    2.02    0.30
 -14  -3   4    1.60    0.40
  14  -3  -4    1.23    0.33
 -14   3   4    1.51    0.39
  14   3  -4    1.22    0.36
  14   3  -4    1.06    0.26
  13  -3  -4    2.12    0.30
  13  -3  -4    1.81    0.37
 -13  -3   4    1.31    0.35
  13   3  -4    1.17    0.32
 -13   3   4    1.93    0.39
  13   3  -4    1.23    0.26
  12  -3  -4   13.75    0.65
  12  -3  -4   13.06    0.79
 -12  -3   4   14.85    0.84
  12   3  -4   14.53    0.69
 -12   3   4   14.19    0.81
  11  -3  -4    1.07    0.29
  11  -3  -4    1.04    0.20
 -11  -3   4    1.09    0.30
 -11  -3   4    1.11    0.29
  11   3  -4    0.68    0.20
 -11   3   4    1.46    0.32
  10  -3  -4   14.84    0.77
 -10  -3   4   13.07    0.73
 -10  -3   4   14.55    0.80
  10  -3  -4   13.02    0.57
 -10   3   4   15.38    0.77
  10   3  -4   13.20    0.64
  -9  -3   4   -0.05    0.14
   9  -3  -4   -0.07    0.13
   9  -3  -4    0.04    0.10
  -9  -3   4    0.17    0.19
   9   3  -4    0.14    0.13
  -9   3   4    0.06    0.15
   8  -3  -4    0.49    0.11
  -8  -3   4    0.10    0.15
   8  -3  -4    0.41    0.18
  -8  -3   4    0.42    0.20
  -8   3   4    0.27    0.16
   8   3  -4    0.51    0.16
   7  -3  -4    8.77    0.34
  -7  -3   4    8.84    0.51
   7  -3  -4    7.84    0.51
  -7  -3   4    8.41    0.54
  -7   3   4    8.90    0.50
   7   3  -4    8.72    0.47
  -6  -3   4    2.39    0.30
  -6  -3   4    2.42    0.27
   6  -3  -4    2.26    0.29
   6   3  -4    2.44    0.24
  -6   3   4    2.58    0.28
   5  -3  -4    9.22    0.52
  -5  -3   4   10.03    0.48
  -5  -3   4    9.25    0.53
  -5   3   4    9.61    0.49
   5   3  -4    9.42    0.47
  -4  -3   4    0.49    0.17
  -4  -3   4    0.35    0.12
   4  -3  -4    0.60    0.18
  -4   3   4    0.40    0.14
   4   3  -4    0.35    0.13
  -3  -3   4    2.51    0.27
  -3  -3   4    2.54    0.21
   3  -3  -4    2.36    0.26
   3   3  -4    2.33    0.23
  -3   3   4    2.35    0.24
  -2  -3   4    3.78    0.32
  -2  -3   4    4.05    0.32
   2  -3  -4    4.28    0.31
  -2  -3   4    3.90    0.23
  -2   3   4    3.94    0.29
  -2   3   4    4.03    0.18
  -1  -3   4    0.39    0.15
  -1  -3   4    0.32    0.15
  -1  -3   4    0.46    0.09
   1  -3  -4    0.39    0.13
  -1   3   4    0.46    0.09
  -1   3   4    0.21    0.12
   0  -3   4   14.47    0.63
   0  -3   4   13.48    0.62
   0  -3  -4   13.91    0.63
   0  -3  -4   14.20    0.57
   0  -3   4   14.89    0.46
   0   3   4   14.46    0.55
  -1  -3  -4   19.81    0.82
   1  -3   4   20.98    0.83
   1  -3   4   21.10    0.84
  -1  -3  -4   23.21    0.75
   1   3   4   21.89    0.78
   2  -3   4    8.69    0.47
  -2  -3  -4    8.60    0.48
  -2  -3  -4    8.59    0.37
   2  -3   4    8.95    0.49
  -2   3  -4    8.72    0.30
   2   3   4    9.09    0.46
   3  -3   4   11.75    0.58
  -3  -3  -4   11.50    0.43
  -3  -3  -4   10.88    0.57
   3  -3   4   11.53    0.57
   3   3   4   12.36    0.58
  -3   3  -4   11.79    0.41
  -4  -3  -4    0.39    0.09
   4  -3   4    0.26    0.15
  -4  -3  -4    0.51    0.18
   4  -3   4    0.36    0.16
  -4   3  -4    1.02    0.13
   4   3   4    0.37    0.17
   5  -3   4   57.91    1.84
  -5  -3  -4   53.60    1.83
   5  -3   4   56.14    1.83
  -5   3  -4   58.14    1.65
   5   3   4   56.30    1.88
   6  -3   4   -0.05    0.12
  -6  -3  -4   -0.01    0.13
   6  -3   4    0.17    0.14
  -6   3  -4    0.04    0.10
   6   3   4   -0.05    0.12
   7  -3   4    4.02    0.36
   7  -3   4    4.17    0.37
  -7  -3  -4    4.49    0.40
  -7   3  -4    3.93    0.30
   7   3   4    3.64    0.38
  -8  -3  -4   -0.11    0.15
   8  -3   4   -0.10    0.14
   8  -3   4    0.20    0.15
   8   3   4    0.08    0.16
  -8   3  -4    0.28    0.14
   9  -3   4    0.76    0.24
   9  -3   4    0.28    0.19
  -9  -3  -4    0.73    0.27
   9   3   4    0.64    0.24
  -9   3  -4    0.73    0.21
  10  -3   4    1.14    0.28
 -10  -3  -4    0.98    0.28
  10  -3   4    0.85    0.26
  10   3   4    0.53    0.25
 -10   3  -4    0.54    0.20
 -11  -3  -4    1.35    0.34
  11  -3   4    1.31    0.32
  11  -3   4    2.11    0.34
  11   3   4    1.37    0.36
 -11   3  -4    1.79    0.30
  12  -3   4    3.68    0.45
  12  -3   4    3.69    0.41
 -12  -3  -4    3.34    0.50
 -12   3  -4    3.96    0.40
  12   3   4    4.09    0.48
  13  -3   4    0.04    0.23
 -13  -3  -4    0.40    0.28
  13  -3   4    0.60    0.26
 -13   3  -4    0.06    0.19
  13   3   4    0.14    0.20
  14  -3   4    0.35    0.25
 -14  -3  -4    0.13    0.22
  14  -3   4    0.47    0.23
 -14   3  -4    0.62    0.25
  14   3   4    0.49    0.27
 -15  -3  -4    0.83    0.33
  15  -3   4    0.37    0.24
  15  -3   4    0.75    0.28
  15   3   4    0.54    0.25
 -15   3  -4    0.60    0.27
  16  -3   4    1.28    0.36
  16  -3   4    1.52    0.35
 -16  -3  -4    0.89    0.31
  16   3   4    0.90    0.34
 -16   3  -4    0.63    0.27
  17  -3   4    0.71    0.29
 -17  -3  -4    0.10    0.25
 -17   3  -4    0.09    0.18
  17   3   4    0.10    0.19
 -18  -3  -4    1.32    0.41
  18  -3   4    0.53    0.28
 -18   3  -4    0.48    0.24
  18   3   4    0.79    0.35
 -19  -3  -4    0.70    0.35
  19  -3   4    0.46    0.30
  19   3   4    0.02    0.24
 -19   3  -4    0.75    0.31
  21  -4  -4    1.45    0.41
 -21  -4   4    1.73    0.48
 -21   4   4    1.13    0.39
  21   4  -4    1.18    0.38
  20  -4  -4    0.44    0.28
 -20  -4   4    0.38    0.33
 -20   4   4   -0.06    0.26
  20   4  -4    0.48    0.30
  19  -4  -4    2.49    0.50
 -19  -4   4    3.01    0.56
  19   4  -4    2.94    0.57
 -19   4   4    2.27    0.48
 -18  -4   4    0.78    0.35
  18  -4  -4    0.48    0.31
  18   4  -4    0.42    0.29
 -18   4   4    0.26    0.28
  17  -4  -4   10.66    0.79
 -17  -4   4   11.34    0.87
 -17   4   4   10.11    0.81
  17   4  -4   11.64    0.87
 -16  -4   4    1.22    0.40
  16  -4  -4    1.50    0.38
  16   4  -4    1.02    0.37
 -16   4   4    1.19    0.39
  15  -4  -4   13.29    0.86
 -15  -4   4   13.70    0.91
 -15   4   4   11.18    0.81
  15   4  -4   14.89    0.95
  15   4  -4   13.27    0.70
 -14  -4   4    0.70    0.30
  14  -4  -4    1.08    0.32
  14   4  -4    0.90    0.32
  14   4  -4    1.46    0.29
 -14   4   4    1.01    0.33
 -13  -4   4   11.66    0.79
  13  -4  -4   10.30    0.75
  13  -4  -4   12.96    0.62
 -13   4   4   11.42    0.77
  13   4  -4   12.73    0.66
  13   4  -4   12.11    0.82
 -12  -4   4    3.60    0.45
  12  -4  -4    2.69    0.44
  12  -4  -4    2.74    0.29
 -12  -4   4    3.04    0.48
  12   4  -4    2.50    0.31
 -12   4   4    2.88    0.44
  11  -4  -4    8.52    0.43
  11  -4  -4    7.96    0.61
 -11  -4   4    8.72    0.68
 -11   4   4    8.61    0.60
  11   4  -4    7.45    0.48
  10  -4  -4    3.14    0.43
 -10  -4   4    3.12    0.42
 -10  -4   4    3.13    0.46
  10  -4  -4    3.52    0.26
  10   4  -4    3.00    0.31
 -10   4   4    3.03    0.37
   9  -4  -4    9.58    0.40
   9  -4  -4    8.01    0.59
  -9  -4   4    8.11    0.62
  -9  -4   4    9.86    0.61
  -9   4   4    9.03    0.57
   9   4  -4    9.22    0.51
  -8  -4   4    3.16    0.39
  -8  -4   4    3.66    0.36
   8  -4  -4    3.04    0.41
   8   4  -4    3.04    0.30
  -8   4   4    3.49    0.36
  -7  -4   4   15.43    0.81
  -7  -4   4   15.87    0.73
   7  -4  -4   14.88    0.79
   7   4  -4   15.11    0.69
  -7   4   4   16.31    0.75
   6  -4  -4    1.77    0.31
  -6  -4   4    2.35    0.34
  -6  -4   4    2.14    0.28
  -6   4   4    2.34    0.31
   6   4  -4    1.80    0.23
  -5  -4   4    2.60    0.33
  -5  -4   4    2.23    0.26
   5  -4  -4    2.35    0.31
  -5   4   4    2.59    0.28
   5   4  -4    2.49    0.26
  -4  -4   4   16.85    0.68
   4  -4  -4   18.13    0.80
  -4  -4   4   17.29    0.80
   4   4  -4   16.26    0.72
  -4   4   4   16.90    0.73
  -3  -4   4    0.41    0.13
   3  -4  -4    0.24    0.14
  -3  -4   4    0.29    0.18
  -3  -4   4    0.28    0.15
  -3   4   4    0.41    0.16
   2  -4  -4   25.76    0.98
  -2  -4   4   24.54    0.99
  -2  -4   4   26.52    1.00
  -2  -4   4   26.17    0.86
  -2   4   4   24.92    0.96
  -2   4   4   25.29    0.81
   1  -4  -4    8.17    0.46
  -1  -4   4    7.18    0.47
  -1  -4   4    7.95    0.48
  -1  -4   4    7.54    0.35
  -1   4   4    7.24    0.44
  -1   4   4    8.13    0.36
   0  -4   4   46.96    1.63
   0  -4   4   49.64    1.65
   0  -4  -4   48.71    1.64
   0  -4  -4   50.13    1.57
   0   4   4   51.95    1.54
   1  -4   4    9.36    0.52
  -1  -4  -4    9.54    0.46
  -1  -4  -4    9.84    0.55
   1  -4   4    8.01    0.52
  -1   4  -4    9.64    0.36
   1   4   4    8.90    0.45
  -2  -4  -4   48.57    1.48
  -2  -4  -4   47.92    1.62
   2  -4   4   46.92    1.60
   2  -4   4   47.84    1.63
   2   4   4   47.84    1.57
  -2   4  -4   49.31    1.37
  -3  -4  -4   11.53    0.63
  -3  -4  -4   11.25    0.49
   3  -4   4   10.61    0.60
   3  -4   4   10.07    0.56
   3   4   4   10.75    0.56
  -3   4  -4   11.55    0.42
   4  -4   4   39.64    1.41
  -4  -4  -4   38.92    1.19
  -4  -4  -4   36.39    1.38
   4  -4   4   39.67    1.36
  -4   4  -4   38.25    1.15
   4   4   4   36.89    1.37
  -5  -4  -4   16.59    0.59
  -5  -4  -4   17.37    0.83
   5  -4   4   14.75    0.72
   5  -4   4   15.26    0.77
  -5   4  -4   15.64    0.60
   5   4   4   16.59    0.80
   6  -4   4   47.21    1.66
   6  -4   4   47.96    1.71
  -6  -4  -4   48.93    1.74
   6   4   4   49.07    1.39
  -6   4  -4   48.65    1.49
   6   4   4   49.15    1.75
   7  -4   4   17.37    0.85
   7  -4   4   16.46    0.80
  -7  -4  -4   17.92    0.88
  -7   4  -4   17.42    0.70
   7   4   4   16.56    0.86
  -8  -4  -4    9.49    0.65
   8  -4   4    9.62    0.60
   8  -4   4    9.45    0.61
  -8   4  -4   10.34    0.53
   8   4   4    8.70    0.62
   9  -4   4    2.71    0.36
   9  -4   4    2.96    0.38
  -9  -4  -4    3.44    0.42
  -9   4  -4    3.25    0.33
   9   4   4    3.05    0.41
  10  -4   4    7.01    0.55
  10  -4   4    6.94    0.56
 -10  -4  -4    7.21    0.60
  10   4   4    7.27    0.62
 -10   4  -4    7.63    0.49
 -11  -4  -4   -0.05    0.18
  11  -4   4   -0.22    0.17
  11  -4   4   -0.18    0.19
 -11   4  -4    0.04    0.17
  11   4   4   -0.30    0.14
 -12  -4  -4    1.61    0.38
  12  -4   4    1.88    0.38
  12  -4   4    1.93    0.39
  12   4   4    2.13    0.44
 -12   4  -4    2.09    0.34
  13  -4   4   -0.18    0.17
  13  -4   4    0.05    0.20
 -13  -4  -4    0.09    0.22
  13   4   4   -0.14    0.19
 -13   4  -4    0.37    0.22
 -14  -4  -4    1.77    0.42
  14  -4   4    1.75    0.40
  14  -4   4    0.74    0.31
  14   4   4    1.78    0.46
 -14   4  -4    1.39    0.30
 -15  -4  -4    0.38    0.28
  15  -4   4   -0.02    0.21
  15  -4   4   -0.10    0.19
 -15   4  -4   -0.04    0.20
  15   4   4    0.33    0.27
  16  -4   4    2.85    0.47
 -16  -4  -4    2.07    0.46
  16  -4   4    3.56    0.45
  16   4   4    2.06    0.47
 -16   4  -4    1.69    0.38
  17  -4   4    0.77    0.32
 -17  -4  -4   -0.20    0.25
  17  -4   4    0.04    0.20
  17   4   4    0.41    0.27
 -17   4  -4    0.28    0.22
 -18  -4  -4    2.30    0.56
  18  -4   4    3.06    0.51
  18   4   4    2.90    0.55
  19  -4   4   -0.20    0.23
 -19  -4  -4    0.19    0.32
  19   4   4    0.22    0.25
  20  -5  -4    0.96    0.42
 -20  -5   4    0.33    0.32
  20   5  -4    1.12    0.39
 -20   5   4    1.15    0.44
 -19  -5   4    0.15    0.21
  19  -5  -4   -0.24    0.21
 -19   5   4   -0.04    0.26
  19   5  -4    0.37    0.29
  18  -5  -4    0.91    0.33
 -18  -5   4    0.34    0.28
 -18   5   4    1.20    0.36
  18   5  -4    1.03    0.40
  17  -5  -4    1.48    0.42
 -17  -5   4    1.58    0.42
  17   5  -4    1.14    0.39
 -17   5   4    1.81    0.46
  16  -5  -4    1.49    0.40
 -16  -5   4    1.02    0.36
  16   5  -4    1.01    0.35
 -16   5   4    0.84    0.34
  15  -5  -4    2.57    0.48
 -15  -5   4    2.12    0.43
 -15   5   4    3.96    0.50
  15   5  -4    1.19    0.38
  14  -5  -4    2.37    0.45
 -14  -5   4    1.96    0.42
  14   5  -4    2.36    0.48
  14   5  -4    2.36    0.34
 -14   5   4    2.24    0.43
 -13  -5   4    2.72    0.45
  13  -5  -4    2.57    0.47
  13   5  -4    3.16    0.36
 -13   5   4    2.89    0.46
 -12  -5   4    1.57    0.41
 -12  -5   4    2.43    0.44
  12  -5  -4    2.98    0.49
 -12   5   4    2.39    0.43
  12   5  -4    2.57    0.34
  11  -5  -4   -0.13    0.17
 -11  -5   4    0.45    0.26
 -11  -5   4    0.11    0.25
 -11   5   4    0.28    0.23
  11   5  -4    0.34    0.18
 -10  -5   4    3.40    0.51
  10  -5  -4    3.60    0.43
 -10  -5   4    3.32    0.41
 -10   5   4    3.74    0.41
  10   5  -4    3.21    0.33
  -9  -5   4    5.74    0.56
  -9  -5   4    5.82    0.49
   9  -5  -4    5.17    0.50
  -9   5   4    4.77    0.46
   9   5  -4    6.29    0.44
  -8  -5   4    1.62    0.32
   8  -5  -4    2.32    0.39
  -8  -5   4    1.51    0.37
   8   5  -4    1.22    0.26
  -8   5   4    1.31    0.29
  -7  -5   4   11.54    0.63
  -7  -5   4   11.52    0.73
   7  -5  -4   11.13    0.72
  -7   5   4   12.55    0.67
   7   5  -4   12.42    0.63
  -6  -5   4    2.26    0.37
   6  -5  -4    1.81    0.34
  -6  -5   4    2.27    0.31
  -6   5   4    2.41    0.30
   6   5  -4    1.61    0.27
  -5  -5   4    9.60    0.62
   5  -5  -4    9.32    0.61
  -5  -5   4   10.00    0.54
  -5   5   4    8.83    0.54
   5   5  -4    9.53    0.55
  -4  -5   4    7.90    0.45
  -4  -5   4    7.44    0.53
  -4  -5   4    7.72    0.52
   4  -5  -4    7.85    0.54
   4  -5  -4    8.17    0.33
  -4   5   4    7.98    0.49
  -3  -5   4   23.07    0.83
   3  -5  -4   21.33    0.71
   3  -5  -4   21.36    0.94
  -3  -5   4   20.58    0.92
  -3  -5   4   20.02    0.93
  -3   5   4   19.69    0.87
  -2  -5   4   34.49    1.29
  -2  -5   4   33.08    1.11
   2  -5  -4   34.82    1.27
   2  -5  -4   34.26    1.08
  -2  -5   4   32.41    1.27
  -2   5   4   32.70    1.22
  -1  -5   4   -0.02    0.09
   1  -5  -4    0.13    0.14
  -1  -5   4    0.12    0.17
  -1  -5   4    0.01    0.13
  -1   5   4   -0.02    0.13
   0  -5   4   10.27    0.59
   0  -5   4    9.95    0.61
   0  -5  -4    9.97    0.55
   0  -5  -4   10.94    0.62
   0   5   4   10.15    0.49
   0   5  -4   10.53    0.44
   1  -5   4    0.91    0.23
  -1  -5  -4    0.79    0.24
   1  -5   4    1.14    0.26
  -1  -5  -4    1.32    0.23
   1   5   4    1.28    0.20
  -1   5  -4    1.17    0.14
  -2  -5  -4    8.96    0.49
  -2  -5  -4   10.30    0.61
   2  -5   4    9.61    0.56
   2  -5   4    9.24    0.59
  -2   5  -4    9.72    0.41
   2   5   4    9.90    0.53
  -3  -5  -4    3.15    0.40
  -3  -5  -4    2.68    0.27
   3  -5   4    2.83    0.38
   3  -5   4    3.25    0.33
  -3   5  -4    2.76    0.21
   3   5   4    2.88    0.30
   4  -5   4    0.99    0.24
  -4  -5  -4    0.62    0.26
   4  -5   4    0.40    0.20
  -4  -5  -4    0.85    0.18
  -4   5  -4    0.82    0.15
   4   5   4    0.82    0.21
   5  -5   4    6.22    0.52
   5  -5   4    7.65    0.50
  -5  -5  -4    7.47    0.41
  -5  -5  -4    8.01    0.58
  -5   5  -4    7.10    0.38
   5   5   4    7.19    0.51
   6  -5   4    1.97    0.32
   6  -5   4    2.39    0.39
  -6  -5  -4    2.15    0.39
  -6  -5  -4    1.95    0.24
   6   5   4    2.28    0.35
  -6   5  -4    2.29    0.24
   7  -5   4   13.49    0.80
  -7  -5  -4   13.26    0.80
   7  -5   4   12.21    0.69
   7   5   4   12.67    0.77
  -7   5  -4   13.43    0.60
   7   5   4   13.81    0.52
   8  -5   4    1.17    0.31
  -8  -5  -4    0.83    0.32
   8  -5   4    1.00    0.27
   8   5   4    1.21    0.31
  -8   5  -4    0.57    0.19
   9  -5   4   11.31    0.76
   9  -5   4   11.83    0.71
  -9  -5  -4   13.30    0.82
   9   5   4   13.15    0.83
  -9   5  -4   12.65    0.64
 -10  -5  -4    0.05    0.21
  10  -5   4    0.30    0.24
  10  -5   4    0.33    0.22
  10   5   4    0.07    0.20
 -10   5  -4   -0.17    0.19
  11  -5   4    9.32    0.65
 -11  -5  -4    7.88    0.68
  11  -5   4    8.55    0.67
  11   5   4    7.81    0.67
 -11   5  -4    8.51    0.56
 -12  -5  -4    0.16    0.27
  12  -5   4    0.66    0.29
  12  -5   4    0.31    0.24
 -12   5  -4    0.85    0.24
  12   5   4    0.32    0.25
  13  -5   4    2.16    0.39
  13  -5   4    1.03    0.31
 -13  -5  -4    1.63    0.42
  13   5   4    1.75    0.42
 -13   5  -4    1.87    0.33
  14  -5   4   -0.10    0.20
 -14  -5  -4   -0.19    0.24
  14  -5   4    0.09    0.24
  14   5   4   -0.16    0.19
 -15  -5  -4    1.53    0.44
  15  -5   4    1.39    0.34
  15  -5   4    1.35    0.37
  15   5   4    1.53    0.42
  16  -5   4    0.20    0.26
 -16  -5  -4   -0.02    0.24
  16  -5   4    0.38    0.26
  16   5   4    0.08    0.26
  17  -5   4    1.41    0.38
  17  -5   4    1.71    0.41
 -17  -5  -4    1.00    0.39
  17   5   4    1.56    0.45
 -18  -5  -4    0.15    0.30
  18  -5   4    0.01    0.22
  18   5   4    0.00    0.25
 -19  -6   4    0.46    0.37
  19  -6  -4   -0.10    0.21
  19   6  -4    0.30    0.29
 -19   6   4    0.77    0.34
  18  -6  -4   -0.14    0.22
 -18  -6   4   -0.04    0.24
  18   6  -4    0.15    0.29
 -18   6   4    0.18    0.31
 -17  -6   4    1.64    0.45
  17  -6  -4    2.08    0.50
  17   6  -4    1.76    0.45
 -17   6   4    1.31    0.41
  16  -6  -4    0.18    0.26
 -16  -6   4    0.93    0.33
  16   6  -4    0.32    0.30
 -16   6   4    0.41    0.26
 -15  -6   4    5.91    0.61
  15  -6  -4    5.72    0.64
 -15   6   4    4.90    0.57
  15   6  -4    6.99    0.69
 -14  -6   4    0.00    0.24
  14  -6  -4    0.20    0.26
  14   6  -4   -0.18    0.18
 -14   6   4    0.04    0.22
 -13  -6   4    3.32    0.51
  13  -6  -4    3.87    0.58
 -13   6   4    3.97    0.48
  13   6  -4    4.72    0.43
  12  -6  -4    0.84    0.31
 -12  -6   4    0.86    0.34
 -12  -6   4    0.88    0.30
 -12   6   4    0.59    0.28
  12   6  -4    1.22    0.28
  11  -6  -4    8.44    0.72
 -11  -6   4    8.82    0.74
 -11  -6   4    8.68    0.66
  11   6  -4    9.51    0.59
 -11   6   4   10.22    0.69
 -10  -6   4    0.28    0.23
 -10  -6   4    0.55    0.32
  10  -6  -4    0.58    0.26
 -10   6   4    0.39    0.24
  10   6  -4    0.17    0.18
   9  -6  -4   -0.17    0.17
  -9  -6   4    0.04    0.21
  -9  -6   4   -0.17    0.20
  -9   6   4    0.13    0.18
   9   6  -4    0.14    0.16
   8  -6  -4    1.98    0.42
  -8  -6   4    1.80    0.35
  -8  -6   4    1.43    0.35
   8   6  -4    1.94    0.31
  -8   6   4    2.17    0.37
   7  -6  -4    2.72    0.45
  -7  -6   4    2.45    0.37
  -7  -6   4    1.81    0.39
   7   6  -4    2.42    0.31
  -7   6   4    1.74    0.34
  -6  -6   4   13.01    0.69
  -6  -6   4   12.90    0.80
   6  -6  -4   12.99    0.80
   6   6  -4   12.67    0.70
  -6   6   4   12.99    0.70
  -5  -6   4   17.90    0.80
   5  -6  -4   17.03    0.93
   5  -6  -4   17.35    0.61
  -5  -6   4   16.56    0.91
  -5   6   4   17.88    0.84
   4  -6  -4   30.86    0.99
  -4  -6   4   29.73    1.25
  -4  -6   4   32.88    1.16
  -4  -6   4   30.68    1.29
   4  -6  -4   29.58    1.28
  -4   6   4   29.93    1.18
   3  -6  -4    9.46    0.63
  -3  -6   4    9.38    0.62
  -3  -6   4    9.03    0.52
  -3  -6   4    8.86    0.61
   3  -6  -4    9.58    0.45
  -3   6   4    9.73    0.58
   2  -6  -4   14.22    0.78
  -2  -6   4   13.71    0.77
  -2  -6   4   14.26    0.79
   2  -6  -4   13.61    0.60
  -2  -6   4   15.53    0.66
  -2   6   4   16.71    0.77
  -1  -6   4    3.17    0.43
   1  -6  -4    3.58    0.37
  -1  -6   4    2.99    0.35
  -1  -6   4    3.26    0.29
  -1   6   4    3.07    0.34
   0  -6  -4    7.56    0.53
   0  -6   4    7.78    0.59
   0  -6   4    8.29    0.55
   0   6   4    8.60    0.46
   0   6  -4    8.71    0.42
   0   6   4    8.31    0.54
   1  -6   4    0.14    0.20
  -1  -6  -4    0.61    0.24
  -1  -6  -4    0.71    0.22
   1  -6   4    0.32    0.20
   1   6   4    0.40    0.17
  -1   6  -4    0.33    0.14
   2  -6   4   -0.03    0.16
  -2  -6  -4   -0.11    0.16
  -2  -6  -4    0.10    0.16
   2  -6   4   -0.17    0.15
  -2   6  -4    0.07    0.11
   2   6   4   -0.15    0.11
   3  -6   4    0.50    0.24
   3  -6   4    0.70    0.24
  -3  -6  -4    0.12    0.22
  -3  -6  -4    0.35    0.19
   3   6   4    0.31    0.18
  -3   6  -4    0.59    0.15
  -4  -6  -4    0.22    0.21
   4  -6   4    0.16    0.20
  -4  -6  -4   -0.06    0.15
   4  -6   4    0.21    0.19
   4   6   4    0.03    0.14
  -4   6  -4    0.05    0.12
   5  -6   4    0.91    0.27
  -5  -6  -4    0.68    0.30
   5  -6   4    0.81    0.30
  -5  -6  -4    0.84    0.23
  -5   6  -4    0.94    0.20
   5   6   4    0.65    0.24
   6  -6   4   15.01    0.79
   6  -6   4   14.32    0.89
  -6  -6  -4   13.13    0.84
  -6  -6  -4   16.06    0.69
  -6   6  -4   15.81    0.66
   6   6   4   15.44    0.84
   7  -6   4    2.62    0.38
  -7  -6  -4    2.99    0.49
   7  -6   4    2.04    0.42
   7   6   4    2.41    0.41
  -7   6  -4    2.62    0.29
  -8  -6  -4   15.28    0.93
   8  -6   4   16.06    0.95
   8  -6   4   15.15    0.82
  -8   6  -4   17.05    0.74
   8   6   4   15.07    0.92
  -9  -6  -4    2.42    0.45
   9  -6   4    3.14    0.51
   9  -6   4    3.84    0.43
   9   6   4    3.66    0.53
  10  -6   4    6.20    0.61
 -10  -6  -4    5.71    0.59
  10  -6   4    6.48    0.53
  10   6   4    5.71    0.59
  11  -6   4    2.71    0.49
  11  -6   4    2.56    0.42
 -11  -6  -4    2.32    0.46
  11   6   4    2.71    0.49
 -12  -6  -4    2.54    0.55
  12  -6   4    1.21    0.37
  12  -6   4    1.74    0.37
  12   6   4    1.33    0.39
  13  -6   4    0.00    0.23
 -13  -6  -4    0.21    0.27
  13  -6   4    0.08    0.25
  13   6   4    0.44    0.28
  14  -6   4    1.80    0.38
  14  -6   4    2.55    0.51
 -14  -6  -4    1.85    0.47
  14   6   4    2.07    0.48
 -15  -6  -4    0.03    0.25
  15  -6   4    0.21    0.27
  15   6   4   -0.17    0.23
  16  -6   4    2.09    0.51
 -16  -6  -4    2.33    0.53
  16   6   4    2.42    0.57
 -17  -6  -4    0.01    0.29
  17  -6   4   -0.09    0.25
  17   6   4   -0.09    0.27
 -18  -7   4    0.53    0.35
  18  -7  -4    0.76    0.34
  18   7  -4    0.25    0.35
 -18   7   4    1.21    0.41
 -17  -7   4    0.52    0.32
  17  -7  -4   -0.08    0.25
  17   7  -4   -0.41    0.21
 -17   7   4    0.23    0.26
 -16  -7   4    1.96    0.44
  16  -7  -4    2.12    0.54
  16   7  -4    1.88    0.50
 -16   7   4    1.83    0.43
 -15  -7   4    0.52    0.33
  15  -7  -4    0.16    0.28
 -15   7   4    0.40    0.26
  15   7  -4    0.36    0.25
 -14  -7   4    2.30    0.46
  14  -7  -4    2.18    0.49
 -14   7   4    1.87    0.43
  14   7  -4    2.06    0.48
  13  -7  -4    1.36    0.42
 -13  -7   4    2.86    0.48
 -13   7   4    1.34    0.40
 -12  -7   4    2.07    0.47
  12  -7  -4    2.34    0.51
 -12  -7   4    2.65    0.45
  12   7  -4    2.88    0.36
 -12   7   4    2.19    0.43
  11  -7  -4    1.37    0.43
 -11  -7   4    1.89    0.45
 -11  -7   4    1.67    0.38
 -11   7   4    2.09    0.41
  11   7  -4    2.09    0.35
 -10  -7   4    7.21    0.61
 -10  -7   4    7.05    0.69
  10  -7  -4    7.02    0.69
  10   7  -4    8.98    0.60
 -10   7   4    9.87    0.67
   9  -7  -4    3.31    0.55
  -9  -7   4    5.09    0.55
  -9  -7   4    4.12    0.49
  -9   7   4    5.37    0.49
   9   7  -4    4.24    0.42
   8  -7  -4   13.38    0.88
  -8  -7   4   12.93    0.78
  -8  -7   4   13.07    0.88
  -8   7   4   12.03    0.74
   8   7  -4   13.57    0.75
  -7  -7   4    1.03    0.29
   7  -7  -4    1.18    0.36
  -7  -7   4    1.18    0.35
  -7   7   4    0.87    0.29
   7   7  -4    1.42    0.31
  -6  -7   4   19.24    0.93
  -6  -7   4   18.20    1.03
   6  -7  -4   22.31    1.13
   6   7  -4   20.24    0.96
  -6   7   4   18.28    0.92
  -5  -7   4    6.90    0.59
  -5  -7   4    6.88    0.51
  -5  -7   4    6.73    0.57
   5  -7  -4    7.17    0.62
  -5   7   4    6.17    0.50
  -4  -7   4    5.97    0.56
   4  -7  -4    5.80    0.58
  -4  -7   4    6.03    0.47
  -4  -7   4    7.22    0.58
  -4   7   4    6.24    0.49
   3  -7  -4   28.10    1.00
  -3  -7   4   29.26    1.26
  -3  -7   4   28.39    1.11
  -3  -7   4   26.63    1.23
   3  -7  -4   27.75    1.25
  -3   7   4   28.78    1.18
  -2  -7   4    0.68    0.22
   2  -7  -4    0.82    0.31
  -2  -7   4    1.52    0.35
   2  -7  -4    0.82    0.20
  -2  -7   4    0.62    0.27
  -2   7   4    1.04    0.28
   1  -7  -4   15.75    0.84
  -1  -7   4   15.11    0.82
  -1  -7   4   13.61    0.83
  -1   7   4   13.82    0.78
   0  -7   4   -0.14    0.15
   0  -7  -4   -0.10    0.16
   0  -7   4   -0.10    0.19
   0   7  -4   -0.14    0.11
   0   7   4    0.21    0.17
   1  -7   4    2.08    0.34
   1  -7   4    3.11    0.47
  -1  -7  -4    2.92    0.44
  -1  -7  -4    2.41    0.38
  -1   7  -4    2.26    0.24
   1   7   4    2.19    0.28
   2  -7   4    0.04    0.17
  -2  -7  -4    0.03    0.20
   2  -7   4    0.08    0.22
  -2  -7  -4    0.33    0.21
   2   7   4    0.22    0.18
  -2   7  -4    0.33    0.16
  -3  -7  -4    0.10    0.20
  -3  -7  -4    0.28    0.22
   3  -7   4    0.39    0.23
   3  -7   4    0.26    0.24
  -3   7  -4    0.49    0.16
   3   7   4    0.45    0.18
  -4  -7  -4    7.19    0.50
   4  -7   4    6.43    0.52
  -4  -7  -4    7.04    0.61
   4  -7   4    5.64    0.56
   4   7   4    5.53    0.49
  -5  -7  -4    0.73    0.32
   5  -7   4    0.82    0.29
   5  -7   4    0.39    0.24
  -5  -7  -4    0.39    0.21
   5   7   4    1.04    0.30
   6  -7   4    2.35    0.46
  -6  -7  -4    2.61    0.34
   6  -7   4    2.85    0.42
  -6  -7  -4    2.07    0.44
   6   7   4    3.18    0.45
   7  -7   4    7.03    0.56
  -7  -7  -4    6.24    0.59
   7  -7   4    7.28    0.65
   7   7   4    6.40    0.57
   8  -7   4    0.55    0.33
  -8  -7  -4    1.00    0.34
   8  -7   4    0.44    0.27
   8   7   4    0.99    0.31
   9  -7   4    5.72    0.51
   9  -7   4    4.43    0.55
  -9  -7  -4    4.47    0.54
   9   7   4    4.44    0.52
  10  -7   4    0.00    0.21
 -10  -7  -4    0.12    0.24
  10  -7   4    0.33    0.26
  10   7   4    0.23    0.22
  11  -7   4    9.09    0.67
 -11  -7  -4    8.22    0.73
  11  -7   4    7.65    0.73
  11   7   4    7.99    0.71
 -12  -7  -4    0.11    0.25
  12  -7   4    0.03    0.24
  12   7   4    0.00    0.23
 -13  -7  -4    3.86    0.62
  13  -7   4    3.66    0.59
  13   7   4    3.13    0.56
 -14  -7  -4    0.23    0.31
  14  -7   4    0.04    0.23
  14   7   4    0.02    0.24
 -15  -7  -4    1.41    0.43
  15  -7   4    1.50    0.41
  15   7   4    0.99    0.40
  16  -7   4   -0.01    0.28
 -16  -7  -4    0.24    0.32
  16   7   4   -0.43    0.23
 -16  -8   4    0.89    0.36
  16  -8  -4    0.89    0.42
 -16   8   4    0.53    0.31
  16   8  -4    0.30    0.30
 -15  -8   4    1.05    0.37
  15  -8  -4    2.21    0.58
 -15   8   4    1.19    0.38
  15   8  -4    1.14    0.41
 -14  -8   4    0.61    0.29
  14  -8  -4    0.67    0.39
  14   8  -4    1.31    0.42
 -14   8   4    1.06    0.38
 -13  -8   4    0.97    0.34
  13  -8  -4    0.74    0.41
 -13   8   4    1.26    0.38
 -12  -8   4    1.18    0.35
 -12  -8   4    0.92    0.34
  12  -8  -4    0.63    0.35
 -12   8   4    1.02    0.33
  11  -8  -4    0.06    0.23
 -11  -8   4   -0.18    0.18
 -11  -8   4    0.24    0.26
  11   8  -4   -0.08    0.17
 -11   8   4    0.23    0.22
  10  -8  -4    2.56    0.51
 -10  -8   4    2.33    0.42
 -10  -8   4    1.56    0.43
 -10   8   4    1.59    0.36
  10   8  -4    1.63    0.33
   9  -8  -4    0.08    0.22
  -9  -8   4   -0.14    0.21
  -9  -8   4    0.04    0.23
   9   8  -4   -0.08    0.18
  -9   8   4    0.18    0.22
  -8  -8   4    0.90    0.31
   8  -8  -4    0.07    0.24
  -8  -8   4    0.42    0.28
  -8   8   4    0.77    0.29
   8   8  -4    1.10    0.29
  -7  -8   4    0.17    0.23
  -7  -8   4    0.05    0.22
   7  -8  -4    0.08    0.22
   7   8  -4    0.01    0.17
  -7   8   4   -0.04    0.17
  -6  -8   4    1.12    0.31
  -6  -8   4    0.95    0.31
   6  -8  -4    1.26    0.38
  -6   8   4    1.08    0.31
   6   8  -4    0.67    0.27
  -5  -8   4    2.21    0.44
  -5  -8   4    2.48    0.39
  -5  -8   4    2.70    0.45
   5  -8  -4    2.34    0.45
  -5   8   4    2.74    0.40
  -4  -8   4    0.43    0.26
  -4  -8   4    0.20    0.22
   4  -8  -4    0.51    0.28
  -4  -8   4    0.29    0.26
  -4   8   4    0.31    0.21
  -3  -8   4    8.41    0.57
  -3  -8   4    8.09    0.66
  -3  -8   4    7.41    0.64
   3  -8  -4    9.79    0.73
  -3   8   4    7.62    0.58
   2  -8  -4    0.34    0.26
  -2  -8   4    0.30    0.21
  -2  -8   4    0.20    0.25
  -2   8   4   -0.09    0.19
  -1  -8   4   11.15    0.74
  -1  -8   4    9.31    0.72
   1  -8  -4   11.32    0.77
   1   8  -4   10.50    0.58
  -1   8   4   10.72    0.70
   0  -8   4    0.48    0.26
   0  -8   4   -0.13    0.20
   0  -8  -4   -0.17    0.20
   0   8  -4    0.18    0.18
   0   8   4   -0.08    0.18
   0   8   4    0.26    0.15
   1  -8   4    7.71    0.60
  -1  -8  -4    7.29    0.59
   1  -8   4    5.54    0.58
   1   8   4    6.80    0.57
   1   8   4    7.00    0.51
   2  -8   4   -0.18    0.22
   2  -8   4   -0.06    0.21
  -2  -8  -4    0.22    0.24
  -2  -8  -4    0.04    0.22
   2   8   4    0.10    0.16
  -3  -8  -4    0.08    0.19
   3  -8   4    0.24    0.25
   3  -8   4    0.37    0.24
  -3  -8  -4   -0.19    0.24
   3   8   4    0.20    0.19
  -4  -8  -4    1.37    0.33
   4  -8   4    1.75    0.38
   4  -8   4    1.74    0.43
  -4  -8  -4    1.88    0.40
   4   8   4    1.25    0.31
  -5  -8  -4    0.13    0.23
   5  -8   4    0.78    0.30
   5  -8   4    0.12    0.24
  -5  -8  -4    0.16    0.23
   5   8   4    0.35    0.22
  -6  -8  -4    5.73    0.60
   6  -8   4    6.83    0.67
   6  -8   4    5.68    0.53
   6   8   4    6.50    0.58
   7  -8   4   -0.22    0.19
   7  -8   4   -0.04    0.23
  -7  -8  -4    0.35    0.30
   7   8   4   -0.04    0.15
   8  -8   4    2.47    0.44
   8  -8   4    2.00    0.50
  -8  -8  -4    1.99    0.46
   8   8   4    1.75    0.41
   9  -8   4    1.46    0.44
  -9  -8  -4    1.74    0.44
   9   8   4    0.74    0.33
  10  -8   4    2.87    0.56
 -10  -8  -4    2.33    0.50
  10   8   4    2.64    0.51
  11  -8   4    0.31    0.30
 -11  -8  -4   -0.08    0.22
  11   8   4   -0.01    0.24
 -12  -8  -4    1.08    0.39
  12  -8   4    1.52    0.47
  12   8   4    1.06    0.36
  13  -8   4   -0.18    0.25
 -13  -8  -4    0.15    0.30
  13   8   4   -0.01    0.25
 -14  -8  -4    0.44    0.28
  14  -8   4   -0.18    0.25
  14   8   4    0.21    0.27
  14  -9  -4    3.14    0.66
 -14  -9   4    4.18    0.64
 -14   9   4    2.91    0.52
  14   9  -4    2.65    0.58
  13  -9  -4    1.98    0.53
 -13  -9   4    2.48    0.49
 -13   9   4    1.43    0.37
 -12  -9   4    0.90    0.35
 -12  -9   4    1.51    0.41
  12  -9  -4    0.85    0.38
 -12   9   4    0.85    0.32
 -11  -9   4    2.57    0.54
 -11  -9   4    3.11    0.49
  11  -9  -4    2.21    0.54
 -11   9   4    2.30    0.41
  10  -9  -4    1.97    0.47
 -10  -9   4    1.83    0.46
 -10  -9   4    1.86    0.42
  10   9  -4    2.18    0.40
 -10   9   4    2.38    0.42
   9  -9  -4    0.30    0.32
  -9  -9   4    0.34    0.26
  -9  -9   4    0.38    0.25
  -9   9   4   -0.01    0.18
   9   9  -4    0.16    0.21
  -8  -9   4    1.68    0.36
  -8  -9   4    1.77    0.44
   8  -9  -4    3.10    0.58
  -8   9   4    2.33    0.41
   8   9  -4    1.58    0.34
  -7  -9   4    0.26    0.28
   7  -9  -4    0.33    0.29
  -7  -9   4    0.36    0.25
   7   9  -4   -0.03    0.18
  -7   9   4    0.13    0.21
  -6  -9   4    2.21    0.43
  -6  -9   4    2.18    0.46
   6  -9  -4    2.54    0.51
  -6   9   4    2.95    0.38
   6   9  -4    1.71    0.37
  -5  -9   4    0.48    0.28
  -5  -9   4    0.53    0.30
   5  -9  -4    0.02    0.24
  -5  -9   4    0.68    0.30
  -5   9   4    0.86    0.28
  -4  -9   4    1.04    0.36
  -4  -9   4    1.16    0.36
  -4  -9   4    0.55    0.27
   4  -9  -4    0.90    0.35
  -4   9   4    0.67    0.26
  -3  -9   4    4.55    0.47
  -3  -9   4    5.71    0.55
  -3  -9   4    4.45    0.52
   3  -9  -4    4.42    0.53
  -3   9   4    4.16    0.45
   2  -9  -4    0.83    0.31
  -2  -9   4    0.16    0.28
  -2  -9   4    0.19    0.25
  -2   9   4    0.40    0.24
   1  -9  -4    9.19    0.71
  -1  -9   4    8.89    0.73
  -1  -9   4    8.36    0.68
  -1   9   4    8.45    0.63
   0  -9  -4    0.55    0.26
   0  -9   4    0.92    0.31
   0  -9   4    0.65    0.29
   0   9   4    0.49    0.25
   1  -9   4   10.49    0.81
   1  -9   4   10.49    0.72
  -1  -9  -4   10.94    0.77
   1   9   4   10.16    0.73
   2  -9   4    2.00    0.41
   2  -9   4    1.96    0.48
  -2  -9  -4    2.31    0.42
   2   9   4    2.70    0.39
   2   9   4    2.62    0.48
   3  -9   4    6.49    0.59
   3  -9   4    6.08    0.65
  -3  -9  -4    6.23    0.58
  -3  -9  -4    6.03    0.62
   3   9   4    6.26    0.53
   4  -9   4    5.54    0.64
   4  -9   4    6.12    0.56
  -4  -9  -4    6.14    0.62
  -4  -9  -4    4.90    0.51
   4   9   4    6.71    0.56
   5  -9   4    4.57    0.59
  -5  -9  -4    5.22    0.59
   5  -9   4    4.87    0.53
   5   9   4    5.07    0.52
  -6  -9  -4    2.78    0.53
   6  -9   4    2.90    0.56
   6   9   4    2.55    0.45
  -7  -9  -4    6.66    0.68
   7  -9   4    6.81    0.72
   7   9   4    6.56    0.61
   8  -9   4    0.25    0.27
  -8  -9  -4    0.58    0.32
   8   9   4    0.61    0.24
   9  -9   4    4.50    0.71
  -9  -9  -4    4.81    0.61
   9   9   4    3.47    0.55
 -10  -9  -4    0.17    0.27
  10  -9   4    0.19    0.32
  10   9   4    0.20    0.25
 -11  -9  -4    1.53    0.45
  11  -9   4    1.22    0.45
  11   9   4    1.52    0.42
 -12  -9  -4    0.68    0.34
  12  -9   4    0.22    0.32
  12   9   4    0.56    0.26
  11 -10  -4    1.13    0.37
 -11 -10   4    1.16    0.37
 -11 -10   4    0.49    0.33
  10 -10  -4    0.48    0.33
 -10 -10   4    0.02    0.27
 -10 -10   4    0.46    0.28
 -10  10   4    0.11    0.19
  -9 -10   4    0.14    0.28
   9 -10  -4    0.13    0.29
  -9 -10   4   -0.19    0.26
   9  10  -4    0.09    0.20
  -9  10   4    0.12    0.22
   8 -10  -4    0.05    0.26
  -8 -10   4    0.03    0.21
  -8 -10   4    0.72    0.35
   8  10  -4    0.01    0.18
  -8  10   4    0.36    0.24
  -7 -10   4    0.64    0.27
   7 -10  -4    0.33    0.29
  -7 -10   4    0.48    0.29
   7  10  -4    0.20    0.19
  -7  10   4    0.72    0.27
   6 -10  -4    0.98    0.35
  -6 -10   4    1.35    0.39
  -6  10   4    0.63    0.27
   6  10  -4    0.92    0.29
   5 -10  -4    0.37    0.29
  -5 -10   4    0.58    0.32
  -5 -10   4    0.43    0.32
  -5  10   4    0.38    0.26
  -4 -10   4    0.04    0.24
   4 -10  -4    0.32    0.26
  -4 -10   4    0.48    0.30
  -4  10   4    0.18    0.22
   3 -10  -4    0.19    0.29
  -3 -10   4    0.34    0.27
  -3 -10   4    0.29    0.27
  -3  10   4   -0.14    0.19
  -2 -10   4    0.21    0.25
  -2 -10   4   -0.04    0.26
   2 -10  -4    0.60    0.30
  -2  10   4    0.07    0.22
   1 -10  -4    0.22    0.24
  -1 -10   4    0.76    0.33
  -1 -10   4    0.87    0.30
  -1  10   4    0.27    0.26
   0 -10  -4    0.23    0.25
   0 -10   4    0.25    0.23
   0 -10   4   -0.25    0.18
   0  10   4    0.27    0.24
   1 -10   4    0.47    0.32
   1 -10   4    0.85    0.29
  -1 -10  -4    1.32    0.39
   1  10   4    1.00    0.35
  -2 -10  -4    0.77    0.31
   2 -10   4    0.94    0.29
   2 -10   4    0.28    0.29
   2  10   4    0.44    0.29
   3 -10   4    0.16    0.30
  -3 -10  -4    0.01    0.24
   3  10   4   -0.05    0.25
  -4 -10  -4    0.53    0.29
   4 -10   4    0.86    0.40
  -5 -10  -4    0.12    0.27
   5 -10   4   -0.08    0.20
  -6 -10  -4    0.02    0.27
   6 -10   4    0.21    0.34
   6  10   4    0.06    0.20
  -7 -10  -4    0.23    0.26
   7 -10   4   -0.19    0.24
   7  10   4    0.34    0.23
  -8 -10  -4   -0.18    0.24
   8 -10   4    0.49    0.38
   8  10   4   -0.17    0.19
   9 -10   4    0.29    0.37
  -9 -10  -4    0.40    0.31
   9  10   4    0.36    0.25
  -7 -11   4    0.39    0.33
   7 -11  -4    0.37    0.30
   7  11  -4    0.33    0.23
  -6 -11   4    2.38    0.50
   6 -11  -4    1.79    0.51
   6  11  -4    1.84    0.41
  -6  11   4    1.81    0.40
  -5 -11   4    0.83    0.30
   5 -11  -4    0.91    0.39
  -5  11   4    0.71    0.28
  -4 -11   4    0.16    0.33
   4 -11  -4    0.16    0.32
  -4 -11   4    0.45    0.30
  -4  11   4    0.32    0.27
   3 -11  -4    0.81    0.39
  -3 -11   4    0.94    0.39
  -3 -11   4    1.34    0.38
  -3  11   4    1.44    0.36
   2 -11  -4    0.28    0.29
  -2 -11   4    0.50    0.27
  -2 -11   4    0.21    0.30
  -2  11   4    0.08    0.26
   1 -11  -4    3.87    0.60
  -1 -11   4    3.64    0.62
  -1  11   4    2.66    0.46
   0 -11   4    0.37    0.28
   0 -11  -4    0.71    0.35
   0  11   4    0.33    0.26
  -1 -11  -4    4.68    0.55
   1 -11   4    5.22    0.65
   1  11   4    5.65    0.61
   2 -11   4    0.61    0.33
  -2 -11  -4    1.29    0.38
   2  11   4    1.30    0.41
   3 -11   4    3.65    0.65
   3  11   4    3.99    0.61
   4 -11   4    1.28    0.46
   4  11   4    1.79    0.45
   5 -11   4    1.69    0.50
  22   0  -5    0.16    0.20
 -22   0   5    0.08    0.27
  21   0  -5   -0.06    0.21
 -21   0   5    0.27    0.28
  20   0  -5    0.04    0.16
  20   0  -5    0.26    0.23
 -20   0   5   -0.02    0.23
  19   0  -5    0.12    0.21
  19   0  -5    0.22    0.19
 -19   0   5   -0.26    0.20
  18   0  -5    0.07    0.18
 -18   0   5   -0.20    0.18
  18   0  -5    0.19    0.21
  17   0  -5   -0.05    0.18
 -17   0   5    0.22    0.25
  17   0  -5   -0.07    0.16
 -16   0   5   -0.03    0.23
  16   0  -5    0.03    0.17
  16   0  -5    0.04    0.19
  15   0  -5   -0.12    0.15
  15   0  -5    0.13    0.17
 -15   0   5    0.00    0.20
 -14   0   5   -0.24    0.19
  14   0  -5    0.22    0.19
  14   0  -5   -0.07    0.15
  13   0  -5   -0.02    0.15
  13   0  -5   -0.27    0.12
 -13   0   5   -0.29    0.15
  12   0  -5   -0.03    0.13
 -12   0   5    0.12    0.20
  12   0  -5    0.17    0.15
 -11   0   5    0.15    0.19
  11   0  -5    0.02    0.14
  11   0  -5    0.11    0.13
  10   0  -5   -0.05    0.13
 -10   0   5    0.16    0.18
  10   0  -5   -0.07    0.12
   9   0  -5    0.06    0.13
  -9   0   5   -0.03    0.12
  -9   0   5    0.07    0.16
  -8   0   5   -0.15    0.10
   8   0  -5   -0.19    0.10
  -8   0   5   -0.11    0.12
   7   0  -5    0.09    0.13
  -7   0   5    0.37    0.16
  -7   0   5   -0.13    0.09
  -6   0   5    0.08    0.13
  -6   0   5    0.09    0.10
   6   0  -5   -0.07    0.10
  -5   0   5    0.12    0.11
   5   0  -5   -0.01    0.10
  -5   0   5   -0.18    0.08
  -4   0   5    0.03    0.09
   4   0  -5    0.06    0.11
  -4   0   5   -0.10    0.09
  -3   0   5    0.09    0.11
  -3   0   5   -0.01    0.10
   3   0  -5   -0.05    0.11
  -2   0   5   -0.01    0.10
  -2   0   5    0.02    0.09
   2   0  -5   -0.06    0.10
   1   0  -5    0.05    0.09
  -1   0   5    0.00    0.07
  -1   0   5    0.10    0.09
   0   0  -5    0.11    0.09
   0   0   5    0.09    0.10
   0   0   5    0.01    0.08
   1   0   5    0.29    0.12
  -1   0  -5    0.09    0.07
  -1   0  -5    0.02    0.08
  -2   0  -5   -0.05    0.09
   2   0   5    0.05    0.13
  -2   0  -5   -0.09    0.07
   3   0   5   -0.11    0.11
  -3   0  -5   -0.07    0.08
  -3   0  -5    0.00    0.06
   4   0   5   -0.11    0.09
  -4   0  -5    0.06    0.09
   4   0   5    0.05    0.06
  -5   0  -5    0.20    0.12
   5   0   5    0.17    0.07
   5   0   5   -0.06    0.11
   6   0   5   -0.33    0.09
  -6   0  -5    0.05    0.11
   6   0   5    0.02    0.05
  -7   0  -5   -0.07    0.11
   7   0   5    0.15    0.15
   7   0   5    0.06    0.07
  -8   0  -5    0.05    0.13
   8   0   5    0.06    0.14
   8   0   5    0.14    0.09
   9   0   5    0.13    0.18
   9   0   5   -0.07    0.07
  -9   0  -5    0.04    0.17
 -10   0  -5    0.08    0.17
  10   0   5   -0.16    0.16
  10   0   5    0.04    0.10
  11   0   5    0.09    0.12
  11   0   5   -0.25    0.17
 -11   0  -5   -0.10    0.19
  12   0   5    0.12    0.21
 -12   0  -5    0.23    0.23
  13   0   5   -0.07    0.21
 -13   0  -5   -0.07    0.19
  14   0   5   -0.18    0.18
 -14   0  -5   -0.24    0.17
 -15   0  -5    0.05    0.18
  15   0   5    0.30    0.28
  16   0   5    0.03    0.21
 -16   0  -5    0.03    0.20
 -17   0  -5   -0.07    0.19
  17   0   5    0.09    0.24
  18   0   5   -0.08    0.21
 -18   0  -5    0.20    0.23
 -19   0  -5   -0.04    0.21
  19   0   5    0.30    0.25
 -20   0  -5    0.03    0.23
  20   0   5    0.23    0.26
  22  -1  -5    2.55    0.44
 -22  -1   5    1.42    0.44
  22   1  -5    0.82    0.30
 -22   1   5    2.38    0.56
  21  -1  -5    4.00    0.48
  21  -1  -5    4.68    0.51
 -21  -1   5    3.32    0.60
 -21   1   5    3.77    0.62
  21   1  -5    4.15    0.52
 -20  -1   5    2.65    0.53
  20  -1  -5    3.99    0.47
  20   1  -5    2.73    0.49
 -20   1   5    3.43    0.58
 -19  -1   5    2.84    0.55
  19  -1  -5    4.33    0.45
  19  -1  -5    3.12    0.40
  19   1  -5    3.15    0.42
  19   1  -5    3.28    0.41
 -19   1   5    4.33    0.55
 -18  -1   5    2.99    0.53
  18  -1  -5    3.51    0.42
  18  -1  -5    3.47    0.44
  18   1  -5    2.91    0.46
  18   1  -5    3.65    0.42
 -18   1   5    4.53    0.55
  17  -1  -5    6.65    0.56
 -17  -1   5    7.12    0.66
  17  -1  -5    9.20    0.64
  17   1  -5    7.68    0.57
  17   1  -5    7.24    0.61
 -17   1   5    8.64    0.71
  16  -1  -5    0.14    0.21
  16  -1  -5    0.45    0.23
 -16  -1   5   -0.01    0.20
  16   1  -5    0.11    0.24
  16   1  -5    0.15    0.22
 -16   1   5    0.13    0.26
 -15  -1   5    4.98    0.54
  15  -1  -5    5.16    0.47
  15  -1  -5    5.53    0.50
  15   1  -5    5.17    0.51
  15   1  -5    5.08    0.46
 -15   1   5    5.94    0.57
 -14  -1   5    1.40    0.36
  14  -1  -5    2.18    0.33
  14  -1  -5    1.73    0.34
 -14   1   5    1.96    0.40
  14   1  -5    1.68    0.34
  14   1  -5    1.60    0.30
 -13  -1   5    7.11    0.59
  13  -1  -5    7.12    0.48
  13  -1  -5    6.89    0.53
  13   1  -5    7.24    0.53
 -13   1   5    7.57    0.60
  13   1  -5    6.52    0.49
  12  -1  -5   -0.04    0.13
  12  -1  -5    0.22    0.18
 -12  -1   5    0.11    0.21
 -12   1   5    0.39    0.21
  12   1  -5    0.05    0.15
  12   1  -5    0.11    0.15
  11  -1  -5   48.68    1.62
  11  -1  -5   49.60    1.69
 -11  -1   5   46.62    1.72
 -11   1   5   48.76    1.73
  11   1  -5   48.47    1.63
  10  -1  -5    0.11    0.16
  10  -1  -5    0.14    0.11
 -10  -1   5    0.04    0.17
 -10  -1   5    0.07    0.16
 -10   1   5    0.19    0.18
  10   1  -5    0.32    0.18
   9  -1  -5  100.99    2.98
  -9  -1   5  105.04    3.08
   9  -1  -5  102.37    3.05
  -9  -1   5  103.49    3.11
   9   1  -5  102.78    3.00
  -9   1   5  102.52    3.06
  -8  -1   5   32.03    1.17
   8  -1  -5   33.33    1.18
   8  -1  -5   31.31    1.05
  -8  -1   5   30.88    1.16
  -8   1   5   31.46    1.16
   8   1  -5   31.72    1.12
   7  -1  -5  220.89    6.11
  -7  -1   5  230.81    6.24
  -7  -1   5  219.47    6.08
  -7   1   5  228.90    6.12
   7   1  -5  223.42    6.06
  -7   1   5  216.92    6.07
   6  -1  -5   14.19    0.64
  -6  -1   5   15.13    0.64
  -6  -1   5   14.03    0.62
  -6   1   5   14.04    0.62
  -6   1   5   14.82    0.53
   6   1  -5   14.04    0.61
  -5  -1   5   45.62    1.46
   5  -1  -5   45.60    1.45
  -5  -1   5   47.20    1.42
  -5   1   5   45.09    1.33
  -5   1   5   44.22    1.42
   5   1  -5   45.44    1.42
  -4  -1   5   52.50    1.55
  -4  -1   5   52.47    1.62
   4  -1  -5   53.43    1.62
  -4   1   5   51.80    1.58
  -4   1   5   52.80    1.50
   4   1  -5   52.15    1.58
  -3  -1   5   17.67    0.68
   3  -1  -5   18.62    0.70
  -3  -1   5   17.99    0.62
   3   1  -5   17.80    0.67
  -3   1   5   17.91    0.58
  -3   1   5   17.91    0.66
  -2  -1   5    6.25    0.28
  -2  -1   5    6.24    0.35
   2  -1  -5    6.32    0.34
   2   1  -5    6.30    0.33
  -2   1   5    6.13    0.28
  -2   1   5    6.41    0.33
  -1  -1   5  310.14    8.34
  -1  -1   5  304.35    7.98
   1  -1  -5  303.12    8.07
   1   1  -5  308.26    8.08
  -1   1   5  309.83    8.26
  -1   1   5  304.31    8.06
   0  -1  -5    0.26    0.10
   0  -1  -5    0.21    0.10
   0  -1   5    0.10    0.06
   0  -1   5    0.07    0.11
   0   1   5    0.01    0.09
   0   1  -5    0.09    0.09
  -1  -1  -5    8.41    0.39
   1  -1   5    7.88    0.42
  -1  -1  -5    8.47    0.33
  -1   1  -5    8.59    0.29
   1   1   5    7.81    0.39
  -2  -1  -5    4.99    0.31
  -2  -1  -5    5.12    0.22
   2  -1   5    4.24    0.27
   2  -1   5    4.75    0.33
   2   1   5    4.77    0.32
  -2   1  -5    4.85    0.22
   3  -1   5   58.43    1.89
  -3  -1  -5   59.73    1.83
   3  -1   5   63.37    1.79
   3   1   5   61.53    1.91
  -3   1  -5   63.17    1.73
  -4  -1  -5    9.37    0.48
   4  -1   5    9.57    0.51
   4  -1   5    9.49    0.43
  -4   1  -5    9.94    0.41
   4   1   5    9.20    0.50
  -5  -1  -5   93.71    2.74
   5  -1   5   90.96    2.85
   5  -1   5   96.67    2.66
  -5   1  -5   96.38    2.66
   5   1   5   93.50    2.87
  -6  -1  -5    1.01    0.21
   6  -1   5    0.63    0.20
   6  -1   5    0.65    0.14
  -6   1  -5    0.70    0.17
   6   1   5    0.59    0.20
  -7  -1  -5   11.03    0.59
   7  -1   5   11.09    0.51
   7  -1   5   12.64    0.67
   7   1   5   10.08    0.62
  -7   1  -5   12.02    0.55
   8  -1   5    0.49    0.15
   8  -1   5    0.38    0.19
  -8  -1  -5    0.62    0.21
   8   1   5    0.51    0.22
  -8   1  -5    0.78    0.19
  -9  -1  -5   12.58    0.70
   9  -1   5   14.18    0.78
   9  -1   5   14.06    0.61
  -9   1  -5   14.04    0.68
   9   1   5   13.85    0.78
 -10  -1  -5   11.49    0.67
  10  -1   5   10.61    0.53
  10  -1   5   10.61    0.70
 -10   1  -5   10.87    0.62
  10   1   5   11.14    0.72
  11  -1   5   19.71    0.99
  11  -1   5   18.03    0.75
 -11  -1  -5   16.87    0.89
 -11   1  -5   17.23    0.84
  11   1   5   17.13    0.96
 -12  -1  -5    6.62    0.55
  12  -1   5    6.13    0.42
  12  -1   5    5.89    0.58
  12   1   5    6.25    0.58
 -12   1  -5    5.83    0.49
  13  -1   5   27.58    1.33
 -13  -1  -5   29.47    1.30
  13  -1   5   29.60    1.09
  13   1   5   27.53    1.35
 -13   1  -5   27.96    1.23
  14  -1   5    4.71    0.52
 -14  -1  -5    3.30    0.49
  14   1   5    3.28    0.51
 -14   1  -5    3.85    0.43
 -15  -1  -5    4.75    0.53
  15  -1   5    5.27    0.58
  15   1   5    6.09    0.60
 -15   1  -5    5.92    0.53
  16  -1   5    3.88    0.58
 -16  -1  -5    2.47    0.47
  16   1   5    2.90    0.52
 -16   1  -5    3.89    0.46
  17  -1   5    3.27    0.54
 -17  -1  -5    2.42    0.48
 -17   1  -5    2.43    0.47
  17   1   5    3.01    0.53
  18  -1   5    1.71    0.46
 -18  -1  -5    0.99    0.33
 -18   1  -5    1.53    0.38
  18   1   5    0.82    0.33
 -19  -1  -5    0.25    0.29
  19  -1   5    0.32    0.35
 -19   1  -5    0.43    0.30
  19   1   5    0.09    0.24
  20  -1   5    0.70    0.33
 -20  -1  -5   -0.16    0.22
 -20   1  -5    0.31    0.23
  20   1   5   -0.05    0.24
 -22  -2   5    0.14    0.28
 -22   2   5   -0.34    0.23
  22   2  -5    0.48    0.30
 -21  -2   5    0.91    0.39
  21  -2  -5    0.20    0.25
  21   2  -5    0.41    0.24
 -21   2   5    0.20    0.28
 -20  -2   5    0.54    0.34
  20  -2  -5    0.75    0.31
 -20   2   5    0.86    0.37
  20   2  -5    0.72    0.30
 -19  -2   5    0.16    0.26
  19  -2  -5    0.25    0.23
  19  -2  -5    0.24    0.26
 -19   2   5    0.09    0.29
  19   2  -5    0.31    0.24
  18  -2  -5    3.26    0.44
 -18  -2   5    3.07    0.55
  18  -2  -5    3.01    0.46
  18   2  -5    3.50    0.40
 -18   2   5    3.32    0.54
  18   2  -5    2.71    0.48
  17  -2  -5    0.73    0.28
  17  -2  -5   -0.71    0.20
 -17  -2   5    0.15    0.27
  17   2  -5    0.55    0.24
  17   2  -5    0.14    0.24
 -17   2   5    0.39    0.30
 -16  -2   5    0.68    0.33
  16  -2  -5    0.70    0.28
  16  -2  -5    0.58    0.27
  16   2  -5    0.71    0.27
 -16   2   5    0.37    0.27
  16   2  -5    1.08    0.29
  15  -2  -5    0.04    0.19
  15  -2  -5    0.04    0.18
 -15  -2   5   -0.04    0.21
  15   2  -5   -0.09    0.18
  15   2  -5    0.23    0.19
 -15   2   5    0.19    0.24
 -14  -2   5   -0.14    0.20
  14  -2  -5    0.06    0.15
  14  -2  -5   -0.10    0.16
  14   2  -5   -0.14    0.16
  14   2  -5    0.03    0.15
 -14   2   5   -0.14    0.19
  13  -2  -5   10.62    0.68
 -13  -2   5   10.67    0.74
  13  -2  -5   11.74    0.62
  13   2  -5   12.45    0.65
 -13   2   5   11.71    0.74
  12  -2  -5    1.71    0.33
  12  -2  -5    2.14    0.28
 -12  -2   5    2.03    0.38
 -12   2   5    1.83    0.35
  12   2  -5    2.17    0.31
 -11  -2   5   27.35    1.16
  11  -2  -5   27.20    1.13
  11  -2  -5   26.73    0.99
 -11  -2   5   26.25    1.16
 -11   2   5   25.91    1.13
  11   2  -5   26.64    1.04
  10  -2  -5   25.21    1.04
 -10  -2   5   23.67    1.03
 -10  -2   5   23.15    1.05
  10  -2  -5   24.22    0.88
  10   2  -5   23.85    0.94
 -10   2   5   23.67    1.03
  -9  -2   5    2.52    0.31
   9  -2  -5    2.10    0.32
   9  -2  -5    1.89    0.20
  -9  -2   5    2.47    0.32
  -9   2   5    2.18    0.31
   9   2  -5    2.59    0.28
  -8  -2   5    4.14    0.37
  -8  -2   5    3.77    0.36
   8  -2  -5    4.85    0.27
   8  -2  -5    4.17    0.37
  -8   2   5    4.23    0.37
   8   2  -5    4.67    0.34
  -7  -2   5    8.19    0.50
   7  -2  -5    7.89    0.49
  -7  -2   5    7.67    0.47
   7  -2  -5    7.63    0.34
  -7   2   5    9.39    0.50
   7   2  -5    7.75    0.44
  -6  -2   5    6.52    0.39
  -6  -2   5    6.07    0.42
   6  -2  -5    6.08    0.41
   6  -2  -5    6.62    0.27
   6   2  -5    5.80    0.37
  -6   2   5    5.14    0.37
  -5  -2   5   64.42    1.98
  -5  -2   5   61.22    1.86
   5  -2  -5   62.57    1.94
   5   2  -5   62.33    1.88
  -5   2   5   62.45    1.90
  -4  -2   5   42.31    1.29
   4  -2  -5   41.60    1.37
  -4  -2   5   41.84    1.40
  -4   2   5   41.97    1.34
   3  -2  -5    5.34    0.35
  -3  -2   5    5.28    0.35
  -3  -2   5    5.04    0.28
   3   2  -5    5.67    0.33
  -3   2   5    5.45    0.33
   2  -2  -5    0.50    0.14
  -2  -2   5    0.60    0.11
  -2  -2   5    0.31    0.15
  -2   2   5    0.68    0.16
   2   2  -5    0.28    0.12
  -2   2   5    0.55    0.09
  -1  -2   5   11.36    0.53
   1  -2  -5   11.51    0.49
  -1   2   5   12.16    0.43
   1   2  -5   11.90    0.52
  -1   2   5   11.22    0.50
   0  -2   5    3.10    0.27
   0  -2   5    2.19    0.23
   0  -2  -5    2.68    0.21
   0  -2  -5    2.66    0.25
   0   2   5    2.67    0.20
   1  -2   5    1.67    0.23
  -1  -2  -5    1.50    0.22
   1  -2   5    1.62    0.21
  -1  -2  -5    1.57    0.17
   1   2   5    1.79    0.19
   2  -2   5   33.73    1.11
   2  -2   5   33.30    1.15
  -2  -2  -5   32.66    0.96
  -2  -2  -5   31.53    1.12
   2   2   5   33.77    1.13
  -3  -2  -5    1.51    0.24
   3  -2   5    1.77    0.23
   3  -2   5    1.37    0.21
   3   2   5    1.17    0.20
  -3   2  -5    1.65    0.12
  -4  -2  -5    2.73    0.28
   4  -2   5    2.54    0.28
   4  -2   5    2.34    0.24
   4   2   5    2.77    0.28
  -4   2  -5    3.04    0.19
  -5  -2  -5    6.41    0.43
   5  -2   5    6.09    0.42
   5  -2   5    5.84    0.38
   5   2   5    6.47    0.44
  -5   2  -5    6.04    0.31
   6  -2   5    1.35    0.26
  -6  -2  -5    1.63    0.28
   6  -2   5    1.36    0.23
  -6   2  -5    1.58    0.20
   6   2   5    1.43    0.27
   7  -2   5    1.28    0.26
  -7  -2  -5    1.71    0.30
   7  -2   5    1.31    0.23
  -7   2  -5    1.21    0.20
   7   2   5    1.47    0.28
   8  -2   5    5.43    0.45
  -8  -2  -5    5.42    0.44
   8  -2   5    5.24    0.38
   8   2   5    4.02    0.41
  -8   2  -5    5.32    0.37
   9  -2   5    0.18    0.18
  -9  -2  -5    0.14    0.17
   9  -2   5    0.06    0.14
  -9   2  -5    0.09    0.12
   9   2   5    0.01    0.16
  10  -2   5    2.90    0.31
 -10  -2  -5    3.45    0.40
  10  -2   5    3.46    0.42
 -10   2  -5    3.03    0.33
  10   2   5    3.32    0.41
 -11  -2  -5    3.54    0.43
  11  -2   5    2.98    0.33
  11  -2   5    4.14    0.46
 -11   2  -5    3.39    0.35
  11   2   5    3.18    0.43
  12  -2   5    4.99    0.52
 -12  -2  -5    4.70    0.50
  12  -2   5    4.52    0.41
  12   2   5    4.82    0.53
 -12   2  -5    5.37    0.45
  13  -2   5    0.28    0.25
  13  -2   5    0.31    0.21
 -13  -2  -5    0.27    0.24
 -13   2  -5    0.33    0.22
  13   2   5    0.22    0.25
 -14  -2  -5   -0.23    0.18
  14  -2   5    0.32    0.22
  14  -2   5    0.00    0.16
 -14   2  -5    0.09    0.19
  14   2   5   -0.13    0.19
  15  -2   5    3.53    0.47
 -15  -2  -5    3.64    0.54
  15   2   5    2.78    0.51
 -15   2  -5    2.59    0.41
 -16  -2  -5    0.10    0.24
  16  -2   5   -0.15    0.17
  16   2   5   -0.08    0.24
 -16   2  -5    0.07    0.19
  17  -2   5    3.38    0.55
 -17  -2  -5    2.70    0.52
  17   2   5    3.00    0.54
 -17   2  -5    3.12    0.49
  18  -2   5    0.14    0.25
 -18  -2  -5    0.80    0.33
 -18   2  -5    0.33    0.26
  18   2   5    0.40    0.28
 -19  -2  -5    0.15    0.30
  19  -2   5    0.83    0.35
  19   2   5    0.97    0.39
 -19   2  -5    0.26    0.27
 -21  -3   5    1.29    0.44
  21  -3  -5    1.77    0.42
 -21   3   5    1.77    0.51
  21   3  -5    1.70    0.44
 -20  -3   5    1.91    0.47
  20  -3  -5    1.66    0.41
 -20   3   5    2.04    0.50
  20   3  -5    1.25    0.37
  19  -3  -5    2.70    0.48
 -19  -3   5    3.12    0.56
  19   3  -5    3.13    0.54
 -19   3   5    2.82    0.55
 -18  -3   5    5.37    0.61
  18  -3  -5    4.62    0.53
  18   3  -5    4.75    0.57
 -18   3   5    4.47    0.58
 -17  -3   5   10.06    0.81
  17  -3  -5   10.92    0.77
  17   3  -5   12.12    0.69
 -17   3   5   10.73    0.82
  17   3  -5    9.77    0.78
  16  -3  -5    7.93    0.56
 -16  -3   5    5.85    0.61
  16  -3  -5    4.24    0.50
  16   3  -5    6.23    0.49
 -16   3   5    7.21    0.65
  16   3  -5    5.78    0.58
  15  -3  -5   11.33    0.65
  15  -3  -5   12.16    0.79
 -15  -3   5   10.57    0.78
 -15   3   5   11.77    0.80
  15   3  -5   11.50    0.79
  15   3  -5   10.23    0.63
  14  -3  -5    1.54    0.36
 -14  -3   5    1.24    0.37
  14  -3  -5    2.19    0.31
 -14   3   5    1.79    0.39
  14   3  -5    1.59    0.39
  14   3  -5    1.53    0.28
  13  -3  -5    5.03    0.50
  13  -3  -5    5.74    0.42
 -13  -3   5    5.06    0.52
  13   3  -5    5.34    0.44
 -13   3   5    5.74    0.54
  12  -3  -5    0.12    0.17
 -12  -3   5   -0.14    0.18
 -12  -3   5   -0.21    0.16
  12  -3  -5    0.19    0.14
  12   3  -5    0.15    0.15
 -12   3   5   -0.11    0.20
  11  -3  -5   15.55    0.84
 -11  -3   5   16.36    0.85
  11  -3  -5   16.15    0.66
 -11  -3   5   16.11    0.89
  11   3  -5   16.06    0.75
 -11   3   5   16.62    0.86
  10  -3  -5    0.15    0.19
  10  -3  -5    0.44    0.14
 -10  -3   5    0.82    0.25
 -10  -3   5    0.77    0.26
 -10   3   5    0.41    0.22
  10   3  -5    0.43    0.17
   9  -3  -5    8.38    0.56
   9  -3  -5    9.13    0.39
  -9  -3   5    8.98    0.56
  -9  -3   5    8.50    0.59
  -9   3   5   10.44    0.60
   9   3  -5    8.55    0.50
  -8  -3   5    1.02    0.24
   8  -3  -5    1.31    0.27
   8  -3  -5    1.23    0.14
  -8  -3   5    1.55    0.30
   8   3  -5    1.09    0.21
  -8   3   5    1.25    0.27
  -7  -3   5   11.04    0.64
   7  -3  -5   11.71    0.63
  -7  -3   5   10.78    0.57
  -7   3   5   11.99    0.61
   7   3  -5   11.29    0.56
  -6  -3   5    0.66    0.18
  -6  -3   5    0.49    0.19
   6  -3  -5    0.84    0.21
   6   3  -5    0.82    0.18
  -6   3   5    0.70    0.20
   5  -3  -5   31.92    1.18
  -5  -3   5   31.02    1.20
  -5  -3   5   33.11    1.09
   5   3  -5   33.79    1.15
  -5   3   5   31.90    1.14
   4  -3  -5    1.16    0.22
  -4  -3   5    1.14    0.18
  -4  -3   5    1.02    0.22
  -4   3   5    1.73    0.24
   4   3  -5    1.33    0.21
   3  -3  -5   32.37    1.11
  -3  -3   5   29.39    1.12
  -3  -3   5   32.01    0.97
  -3   3   5   30.40    1.08
   3   3  -5   30.10    1.08
   2  -3  -5    4.19    0.31
  -2  -3   5    3.95    0.33
  -2  -3   5    4.18    0.22
  -2  -3   5    3.74    0.32
  -2   3   5    4.29    0.20
  -2   3   5    4.29    0.32
   1  -3  -5   71.07    2.13
  -1  -3   5   72.17    2.25
  -1  -3   5   74.10    1.97
  -1   3   5   70.27    2.16
  -1   3   5   75.37    2.08
   0  -3  -5   -0.08    0.11
   0  -3   5    0.00    0.12
   0  -3  -5    0.01    0.09
   0  -3   5   -0.25    0.09
   0   3   5   -0.08    0.07
  -1  -3  -5  127.02    3.45
   1  -3   5  123.60    3.66
  -1  -3  -5  122.45    3.59
   1  -3   5  124.18    3.59
   1   3   5  132.58    3.60
  -2  -3  -5    4.10    0.34
  -2  -3  -5    4.04    0.25
   2  -3   5    4.21    0.34
   2  -3   5    3.91    0.33
   2   3   5    4.38    0.32
   3  -3   5   65.60    2.08
  -3  -3  -5   65.98    2.06
   3  -3   5   63.41    2.03
  -3  -3  -5   64.94    1.82
   3   3   5   66.86    2.06
   4  -3   5    2.89    0.31
  -4  -3  -5    3.33    0.18
  -4  -3  -5    2.94    0.32
   4  -3   5    2.47    0.28
  -4   3  -5    3.10    0.18
   4   3   5    2.82    0.31
   5  -3   5  129.89    3.78
   5  -3   5  127.98    3.69
   5   3   5  125.44    3.80
  -5   3  -5  127.70    3.47
   6  -3   5   -0.06    0.12
   6  -3   5    0.00    0.14
  -6  -3  -5    0.01    0.14
   6   3   5   -0.04    0.13
  -6   3  -5   -0.04    0.10
   7  -3   5   28.03    1.09
  -7  -3  -5   27.02    1.14
   7  -3   5   25.60    1.09
   7   3   5   27.44    1.17
  -7   3  -5   27.68    0.95
   8  -3   5    3.17    0.34
   8  -3   5    2.92    0.35
  -8  -3  -5    3.04    0.38
  -8   3  -5    3.32    0.29
   8   3   5    2.80    0.36
  -9  -3  -5   15.44    0.84
   9  -3   5   13.13    0.77
   9  -3   5   15.57    0.77
   9   3   5   15.66    0.86
  -9   3  -5   14.54    0.67
  10  -3   5    1.48    0.28
  10  -3   5    1.49    0.33
 -10  -3  -5    1.84    0.39
  10   3   5    1.58    0.36
 -10   3  -5    1.70    0.27
  11  -3   5    1.71    0.36
 -11  -3  -5    2.57    0.44
  11  -3   5    2.98    0.35
  11   3   5    2.56    0.44
 -11   3  -5    2.69    0.33
  12  -3   5    3.54    0.40
  12  -3   5    2.98    0.45
 -12  -3  -5    1.69    0.38
 -12   3  -5    3.03    0.36
  12   3   5    2.21    0.44
  13  -3   5    2.41    0.43
  13  -3   5    2.46    0.38
 -13  -3  -5    1.89    0.41
 -13   3  -5    1.98    0.34
  13   3   5    2.63    0.46
  14  -3   5    1.69    0.34
  14  -3   5    1.35    0.36
 -14  -3  -5    0.72    0.32
  14   3   5    0.78    0.32
 -14   3  -5    0.98    0.27
  15  -3   5    1.53    0.40
 -15  -3  -5    0.73    0.32
  15  -3   5    0.92    0.29
  15   3   5    0.10    0.19
 -15   3  -5    0.66    0.27
 -16  -3  -5    0.33    0.29
  16  -3   5    0.38    0.28
  16   3   5    0.56    0.26
 -16   3  -5   -0.01    0.21
 -17  -3  -5    2.71    0.51
  17  -3   5    3.66    0.49
  17   3   5    3.47    0.59
 -17   3  -5    2.57    0.43
 -18  -3  -5    0.73    0.37
  18  -3   5    1.57    0.42
  18   3   5    0.74    0.35
 -18   3  -5    0.82    0.29
  19  -3   5    2.07    0.51
 -19  -3  -5    1.16    0.41
  19   3   5    1.10    0.39
 -19   3  -5    1.30    0.34
 -21  -4   5    1.97    0.53
  21   4  -5    2.17    0.51
 -21   4   5    2.77    0.58
 -20  -4   5    0.23    0.30
  20  -4  -5   -0.01    0.21
  20   4  -5    0.14    0.22
 -20   4   5    0.03    0.29
 -19  -4   5    0.26    0.31
  19  -4  -5    0.63    0.32
  19   4  -5    0.30    0.30
 -19   4   5    0.09    0.27
 -18  -4   5    4.44    0.57
  18  -4  -5    4.71    0.56
  18   4  -5    3.73    0.58
 -18   4   5    3.36    0.58
 -17  -4   5    1.03    0.35
  17  -4  -5    0.24    0.25
 -17   4   5   -0.09    0.21
  17   4  -5    0.34    0.26
 -16  -4   5    7.93    0.69
  16  -4  -5    6.80    0.64
  16   4  -5    7.41    0.54
  16   4  -5    8.04    0.70
 -16   4   5    6.77    0.65
  15  -4  -5    0.27    0.25
 -15  -4   5    0.45    0.27
  15   4  -5    0.13    0.23
 -15   4   5    0.42    0.29
  15   4  -5    0.54    0.23
 -14  -4   5    8.07    0.67
  14  -4  -5    9.52    0.71
  14   4  -5   10.02    0.60
 -14   4   5   10.52    0.75
  14   4  -5    9.37    0.74
 -13  -4   5    2.46    0.46
 -13  -4   5    2.26    0.43
  13  -4  -5    1.90    0.40
 -13   4   5    2.19    0.42
  13   4  -5    2.14    0.33
 -12  -4   5    0.66    0.29
 -12  -4   5    0.15    0.23
  12  -4  -5    0.15    0.22
  12  -4  -5    0.23    0.16
 -12   4   5    0.01    0.21
  12   4  -5    0.20    0.18
 -11  -4   5    3.39    0.51
  11  -4  -5    3.08    0.44
  11  -4  -5    3.30    0.25
 -11  -4   5    3.14    0.45
 -11   4   5    3.71    0.42
  11   4  -5    3.14    0.34
 -10  -4   5   -0.23    0.16
  10  -4  -5    0.14    0.10
 -10  -4   5    0.15    0.20
  10  -4  -5    0.00    0.16
  10   4  -5   -0.09    0.11
 -10   4   5    0.10    0.17
   9  -4  -5    2.13    0.36
  -9  -4   5    2.95    0.38
  -9  -4   5    3.02    0.43
   9   4  -5    2.21    0.27
  -9   4   5    3.11    0.37
  -8  -4   5    0.43    0.20
   8  -4  -5    0.01    0.17
  -8  -4   5    0.30    0.21
  -8   4   5    0.53    0.21
   8   4  -5    0.24    0.15
  -7  -4   5    1.86    0.33
   7  -4  -5    1.61    0.31
  -7  -4   5    1.47    0.26
  -7   4   5    1.81    0.29
   7   4  -5    1.49    0.25
  -6  -4   5    8.08    0.47
  -6  -4   5    8.02    0.55
   6  -4  -5    8.25    0.55
  -6   4   5    8.14    0.50
   6   4  -5    8.21    0.49
  -5  -4   5    1.58    0.30
  -5  -4   5    1.83    0.24
   5  -4  -5    1.61    0.29
  -5   4   5    1.76    0.28
   5   4  -5    1.92    0.25
   4  -4  -5   15.55    0.75
  -4  -4   5   16.18    0.64
  -4  -4   5   16.34    0.78
  -4   4   5   15.17    0.71
   4   4  -5   16.22    0.72
   3  -4  -5    3.72    0.34
  -3  -4   5    3.32    0.34
  -3  -4   5    3.63    0.26
  -3  -4   5    3.20    0.33
  -3   4   5    3.51    0.32
  -2  -4   5    7.10    0.34
  -2  -4   5    7.03    0.47
  -2  -4   5    6.71    0.45
   2  -4  -5    7.00    0.44
  -2   4   5    7.27    0.31
  -2   4   5    6.42    0.43
   1  -4  -5   41.78    1.37
  -1  -4   5   39.60    1.43
  -1  -4   5   40.43    1.19
  -1  -4   5   40.85    1.43
  -1   4   5   41.49    1.26
  -1   4   5   39.06    1.38
   0  -4   5   14.83    0.72
   0  -4  -5   15.59    0.67
   0  -4   5   13.90    0.71
   0  -4  -5   15.84    0.74
   0   4   5   16.68    0.64
   0   4  -5   16.50    0.51
  -1  -4  -5   19.96    0.77
   1  -4   5   20.74    0.87
   1  -4   5   21.06    0.90
  -1  -4  -5   21.34    0.90
   1   4   5   20.36    0.80
   2  -4   5   26.58    1.03
  -2  -4  -5   24.16    0.87
  -2  -4  -5   25.18    1.04
   2  -4   5   26.07    1.05
   2   4   5   25.72    0.97
  -3  -4  -5    3.56    0.37
   3  -4   5    3.80    0.36
  -3  -4  -5    3.67    0.26
   3  -4   5    4.49    0.37
   3   4   5    3.15    0.31
  -3   4  -5    3.81    0.19
   4  -4   5    4.63    0.41
  -4  -4  -5    6.12    0.47
  -4  -4  -5    5.35    0.30
   4  -4   5    5.27    0.42
  -4   4  -5    5.90    0.27
   4   4   5    5.11    0.40
  -5  -4  -5   13.68    0.50
   5  -4   5   12.73    0.68
   5  -4   5   13.12    0.71
  -5  -4  -5   11.79    0.71
  -5   4  -5   13.72    0.52
   5   4   5   13.43    0.70
  -6  -4  -5    1.73    0.34
   6  -4   5    1.73    0.32
   6  -4   5    1.51    0.28
  -6   4  -5    1.62    0.21
   6   4   5    1.84    0.32
  -7  -4  -5   15.44    0.83
   7  -4   5   14.08    0.75
   7  -4   5   15.89    0.80
   7   4   5   15.22    0.82
  -7   4  -5   14.29    0.61
   8  -4   5    0.45    0.23
   8  -4   5    0.29    0.23
  -8  -4  -5    0.96    0.31
  -8   4  -5    0.73    0.20
   8   4   5    1.12    0.31
  -9  -4  -5    7.62    0.61
   9  -4   5    8.74    0.60
   9  -4   5    8.33    0.59
   9   4   5    7.83    0.63
  -9   4  -5    8.38    0.48
 -10  -4  -5    4.76    0.52
  10  -4   5    6.02    0.52
  10  -4   5    6.63    0.54
  10   4   5    6.34    0.57
 -10   4  -5    5.49    0.41
 -11  -4  -5    1.10    0.35
  11  -4   5    1.63    0.36
  11  -4   5    0.86    0.29
 -11   4  -5    1.01    0.26
  11   4   5    1.21    0.36
  12  -4   5    3.28    0.48
 -12  -4  -5    2.21    0.46
  12  -4   5    3.77    0.49
 -12   4  -5    3.14    0.36
  12   4   5    2.58    0.47
  13  -4   5    0.22    0.23
  13  -4   5    0.09    0.19
 -13  -4  -5    0.19    0.26
 -13   4  -5    0.27    0.18
  13   4   5    0.02    0.21
  14  -4   5    0.25    0.23
 -14  -4  -5    0.22    0.24
  14  -4   5    0.14    0.22
 -14   4  -5    0.43    0.22
  14   4   5    0.13    0.24
 -15  -4  -5    0.02    0.24
  15  -4   5   -0.10    0.19
  15  -4   5    0.05    0.25
 -15   4  -5    0.74    0.28
  15   4   5   -0.06    0.19
 -16  -4  -5    0.07    0.25
  16  -4   5    0.02    0.19
  16  -4   5    0.21    0.27
  16   4   5    0.24    0.24
 -17  -4  -5    1.21    0.47
  17  -4   5    0.88    0.32
  17   4   5    1.24    0.44
 -18  -4  -5    0.29    0.31
  18  -4   5   -0.17    0.28
  18   4   5    0.08    0.20
  20  -5  -5   -0.11    0.24
 -20  -5   5    0.26    0.27
  20   5  -5    0.05    0.27
 -20   5   5    0.04    0.27
  19  -5  -5    0.09    0.22
 -19  -5   5    0.34    0.27
 -19   5   5    0.69    0.34
  19   5  -5    0.33    0.26
  18  -5  -5    0.19    0.26
 -18  -5   5    0.12    0.29
  18   5  -5    0.13    0.28
 -18   5   5   -0.10    0.25
  17  -5  -5    2.64    0.51
 -17  -5   5    2.35    0.52
 -17   5   5    3.22    0.54
  17   5  -5    2.06    0.47
  16  -5  -5    5.44    0.59
 -16  -5   5    5.15    0.59
 -16   5   5    5.18    0.58
  16   5  -5    4.49    0.59
  15  -5  -5    4.35    0.52
 -15  -5   5    5.51    0.59
  15   5  -5    5.36    0.60
  15   5  -5    5.26    0.45
 -14  -5   5    4.22    0.51
  14  -5  -5    4.83    0.55
 -14   5   5    4.28    0.50
  14   5  -5    3.37    0.38
 -13  -5   5    7.99    0.67
 -13  -5   5    7.88    0.72
  13  -5  -5   10.12    0.75
 -13   5   5   10.49    0.74
  13   5  -5    9.32    0.59
  12  -5  -5    7.16    0.62
 -12  -5   5    4.47    0.56
 -12  -5   5    5.50    0.54
 -12   5   5    6.20    0.57
  12   5  -5    6.79    0.50
  11  -5  -5    7.53    0.65
 -11  -5   5    8.68    0.71
 -11  -5   5    7.53    0.59
  11   5  -5    8.08    0.53
 -11   5   5    7.74    0.61
  10  -5  -5    0.08    0.20
 -10  -5   5    0.17    0.20
 -10  -5   5   -0.32    0.19
 -10   5   5    0.18    0.22
  10   5  -5   -0.13    0.14
  -9  -5   5    5.77    0.48
  -9  -5   5    5.46    0.54
   9  -5  -5    5.74    0.54
  -9   5   5    6.53    0.51
   9   5  -5    6.43    0.47
  -8  -5   5    0.93    0.26
   8  -5  -5    0.64    0.27
  -8  -5   5    0.55    0.26
   8   5  -5    0.88    0.24
  -8   5   5    0.71    0.26
   7  -5  -5   19.67    0.98
  -7  -5   5   18.50    0.97
  -7  -5   5   21.77    0.88
   7   5  -5   18.25    0.85
  -7   5   5   18.53    0.88
  -6  -5   5    0.68    0.25
   6  -5  -5    0.70    0.25
  -6  -5   5    0.25    0.15
  -6   5   5    0.36    0.19
   6   5  -5    0.21    0.15
  -5  -5   5   27.56    1.01
  -5  -5   5   27.80    1.17
   5  -5  -5   27.41    1.15
  -5   5   5   26.28    1.07
   5   5  -5   25.81    1.07
   4  -5  -5    1.38    0.30
  -4  -5   5    0.93    0.20
  -4  -5   5    1.26    0.29
  -4   5   5    1.47    0.27
  -3  -5   5   63.17    1.87
  -3  -5   5   59.40    2.09
  -3  -5   5   63.80    2.07
   3  -5  -5   61.69    2.05
  -3   5   5   62.88    1.79
  -3   5   5   60.65    2.00
   2  -5  -5    4.73    0.41
  -2  -5   5    5.02    0.44
  -2  -5   5    4.04    0.40
  -2  -5   5    5.63    0.32
  -2   5   5    4.92    0.28
  -2   5   5    4.46    0.39
  -1  -5   5   24.73    0.84
  -1  -5   5   24.70    1.05
  -1  -5   5   25.70    1.07
   1  -5  -5   24.71    1.00
  -1   5   5   24.96    1.02
  -1   5   5   26.13    0.89
   0  -5   5    2.07    0.32
   0  -5   5    1.14    0.26
   0  -5  -5    0.78    0.21
   0   5  -5    1.10    0.13
   0   5   5    1.40    0.20
   1  -5   5    3.68    0.39
  -1  -5  -5    4.05    0.39
   1  -5   5    4.24    0.39
  -1  -5  -5    4.01    0.33
  -1   5  -5    4.14    0.23
   1   5   5    4.21    0.32
  -2  -5  -5    0.01    0.11
  -2  -5  -5   -0.02    0.16
   2  -5   5    0.02    0.15
   2  -5   5    0.06    0.16
  -2   5  -5   -0.12    0.06
   2   5   5   -0.01    0.11
  -3  -5  -5   -0.15    0.16
   3  -5   5    0.00    0.15
   3  -5   5    0.13    0.18
  -3  -5  -5   -0.05    0.12
   3   5   5    0.07    0.14
  -3   5  -5    0.08    0.08
   4  -5   5    1.29    0.28
   4  -5   5    1.10    0.28
  -4  -5  -5    1.13    0.19
  -4  -5  -5    0.85    0.29
  -4   5  -5    1.18    0.15
   4   5   5    1.33    0.27
  -5  -5  -5   12.38    0.53
   5  -5   5   11.42    0.71
  -5  -5  -5   12.86    0.76
   5  -5   5   11.49    0.67
  -5   5  -5   12.31    0.50
   5   5   5   11.81    0.69
   6  -5   5    0.53    0.23
  -6  -5  -5    0.42    0.15
  -6  -5  -5    0.42    0.25
   6  -5   5    0.60    0.22
   6   5   5    0.54    0.23
  -6   5  -5    0.25    0.13
   7  -5   5   38.51    1.46
   7  -5   5   37.49    1.53
  -7  -5  -5   37.79    1.54
   7   5   5   38.33    1.53
  -7   5  -5   37.33    1.24
  -8  -5  -5    2.81    0.46
   8  -5   5    1.57    0.37
   8  -5   5    2.52    0.38
  -8   5  -5    2.60    0.29
   8   5   5    3.03    0.44
   9  -5   5   13.68    0.77
   9  -5   5   13.31    0.81
  -9  -5  -5   12.20    0.82
  -9   5  -5   12.78    0.63
   9   5   5   11.69    0.80
 -10  -5  -5    1.68    0.40
  10  -5   5    2.04    0.40
  10  -5   5    2.10    0.38
 -10   5  -5    1.82    0.30
  10   5   5    1.77    0.40
 -11  -5  -5    2.68    0.49
  11  -5   5    4.74    0.50
  11  -5   5    3.67    0.48
  11   5   5    3.66    0.48
  12  -5   5    1.98    0.41
 -12  -5  -5    1.98    0.45
  12  -5   5    2.91    0.45
  12   5   5    2.22    0.47
 -13  -5  -5    2.11    0.47
  13  -5   5    2.09    0.40
  13  -5   5    1.43    0.37
  13   5   5    1.68    0.44
  14  -5   5    0.34    0.30
 -14  -5  -5    0.46    0.29
  14  -5   5    0.59    0.29
  14   5   5    0.52    0.31
 -15  -5  -5    0.21    0.28
  15  -5   5    0.05    0.23
  15  -5   5    0.42    0.28
  15   5   5    0.16    0.25
 -16  -5  -5    0.22    0.31
  16  -5   5    0.80    0.28
  16  -5   5    1.09    0.36
  16   5   5    0.04    0.25
  17  -5   5    0.81    0.31
  17  -5   5    1.12    0.32
 -17  -5  -5    0.77    0.38
  17   5   5    0.39    0.28
  18  -5   5    1.48    0.42
 -18  -5  -5    0.67    0.36
  18   5   5    0.86    0.38
  19  -6  -5    0.14    0.28
 -19  -6   5    0.44    0.28
  19   6  -5    0.06    0.24
 -19   6   5    0.43    0.32
 -18  -6   5    0.37    0.29
  18  -6  -5    0.23    0.29
 -18   6   5    0.08    0.30
  18   6  -5   -0.08    0.23
 -17  -6   5    0.43    0.30
  17  -6  -5    0.32    0.28
 -17   6   5    0.28    0.27
  17   6  -5    1.09    0.41
 -16  -6   5    0.68    0.32
  16  -6  -5    0.67    0.33
 -16   6   5    0.52    0.30
  16   6  -5    0.30    0.32
  15  -6  -5    0.67    0.33
 -15  -6   5    1.25    0.38
 -15   6   5    0.44    0.31
  15   6  -5    0.67    0.32
 -14  -6   5    6.05    0.59
  14  -6  -5    4.39    0.57
 -14   6   5    4.21    0.53
  14   6  -5    5.41    0.47
 -13  -6   5    1.49    0.42
 -13  -6   5    0.84    0.32
  13  -6  -5    1.14    0.37
  13   6  -5    0.92    0.27
 -13   6   5    1.01    0.34
 -12  -6   5   11.51    0.87
  12  -6  -5    9.15    0.77
 -12  -6   5    9.88    0.71
  12   6  -5   10.16    0.65
 -12   6   5   10.05    0.73
 -11  -6   5    2.42    0.49
 -11  -6   5    2.61    0.45
  11  -6  -5    2.07    0.44
 -11   6   5    2.71    0.45
  11   6  -5    2.58    0.37
 -10  -6   5    8.37    0.61
  10  -6  -5    4.86    0.56
 -10  -6   5    9.08    0.73
  10   6  -5    7.97    0.55
 -10   6   5    7.04    0.58
  -9  -6   5    0.44    0.27
  -9  -6   5    0.74    0.26
   9  -6  -5    1.09    0.35
   9   6  -5    0.72    0.24
  -9   6   5    0.83    0.28
  -8  -6   5    4.41    0.43
   8  -6  -5    3.94    0.50
  -8  -6   5    5.66    0.56
   8   6  -5    4.71    0.43
  -8   6   5    4.78    0.45
   7  -6  -5   -0.24    0.17
  -7  -6   5    0.21    0.20
  -7  -6   5    0.19    0.22
  -7   6   5    0.20    0.20
   7   6  -5    0.06    0.16
  -6  -6   5   14.80    0.73
   6  -6  -5   14.54    0.86
  -6  -6   5   14.91    0.86
  -6   6   5   13.96    0.76
   6   6  -5   14.74    0.78
   5  -6  -5    0.15    0.19
  -5  -6   5   -0.07    0.20
  -5  -6   5   -0.07    0.14
   5   6  -5    0.04    0.14
  -5   6   5    0.09    0.17
  -4  -6   5   23.52    0.90
  -4  -6   5   22.05    1.04
   4  -6  -5   21.39    1.03
  -4  -6   5   21.35    1.05
  -4   6   5   22.16    0.98
  -3  -6   5    0.39    0.23
  -3  -6   5   -0.02    0.15
  -3  -6   5    0.02    0.12
   3  -6  -5   -0.01    0.15
  -3   6   5    0.26    0.18
  -3   6   5    0.03    0.07
   2  -6  -5   13.14    0.72
  -2  -6   5   12.92    0.59
  -2  -6   5   12.54    0.73
  -2  -6   5   12.66    0.74
  -2   6   5   12.21    0.53
  -2   6   5   13.25    0.71
   1  -6  -5   -0.19    0.13
  -1  -6   5   -0.11    0.17
  -1  -6   5   -0.08    0.18
  -1  -6   5    0.19    0.13
  -1   6   5   -0.04    0.10
  -1   6   5   -0.09    0.15
   0  -6   5    2.13    0.36
   0  -6   5    1.22    0.30
   0  -6  -5    1.72    0.30
   0   6   5    1.84    0.33
   0   6   5    2.24    0.24
   0   6  -5    1.34    0.17
   1  -6   5    0.06    0.18
  -1  -6  -5    0.08    0.19
   1  -6   5    0.21    0.20
  -1  -6  -5    0.18    0.15
   1   6   5    0.13    0.12
  -1   6  -5    0.22    0.10
  -2  -6  -5    0.75    0.22
   2  -6   5    0.84    0.27
  -2  -6  -5    1.16    0.30
   2  -6   5    1.09    0.30
   2   6   5    0.57    0.19
  -2   6  -5    0.70    0.14
  -3  -6  -5    0.11    0.21
   3  -6   5   -0.07    0.22
  -3  -6  -5    0.18    0.17
   3  -6   5    0.13    0.19
  -3   6  -5    0.05    0.12
   3   6   5    0.12    0.14
   4  -6   5    0.16    0.21
   4  -6   5    0.16    0.21
  -4  -6  -5   -0.13    0.19
  -4  -6  -5    0.29    0.16
  -4   6  -5    0.03    0.11
   4   6   5    0.14    0.18
  -5  -6  -5   -0.07    0.20
   5  -6   5   -0.07    0.17
  -5  -6  -5    0.17    0.17
   5  -6   5   -0.06    0.22
  -5   6  -5    0.21    0.12
   5   6   5    0.10    0.17
   6  -6   5    2.16    0.41
  -6  -6  -5    1.43    0.37
   6  -6   5    1.38    0.32
  -6  -6  -5    1.59    0.26
   6   6   5    1.83    0.35
   7  -6   5    9.25    0.63
   7  -6   5   10.91    0.76
  -7  -6  -5   10.06    0.75
   7   6   5    8.81    0.66
   8  -6   5   22.19    1.14
   8  -6   5   20.21    1.00
  -8  -6  -5   20.20    1.11
   8   6   5   22.69    1.13
  -9  -6  -5    3.01    0.50
   9  -6   5    3.63    0.54
   9  -6   5    3.01    0.46
   9   6   5    4.06    0.48
  10  -6   5    9.17    0.74
 -10  -6  -5    9.67    0.75
  10  -6   5   10.76    0.70
  10   6   5    9.51    0.74
  11  -6   5    1.41    0.35
 -11  -6  -5    1.69    0.42
  11  -6   5    1.75    0.43
  11   6   5    1.27    0.37
  12  -6   5    4.10    0.52
 -12  -6  -5    3.67    0.57
  12  -6   5    4.49    0.49
  12   6   5    4.61    0.56
 -13  -6  -5    1.45    0.42
  13  -6   5    1.86    0.44
  13  -6   5    1.99    0.39
  13   6   5    1.10    0.40
  14  -6   5    3.25    0.55
  14  -6   5    3.21    0.47
 -14  -6  -5    2.52    0.53
  14   6   5    2.31    0.50
 -15  -6  -5    0.40    0.31
  15  -6   5    0.34    0.28
  15  -6   5    0.37    0.26
  15   6   5    0.81    0.38
 -16  -6  -5    0.63    0.38
  16  -6   5    1.02    0.39
  17  -6   5    0.11    0.29
 -17  -6  -5    0.11    0.30
  17   6   5   -0.17    0.25
  18  -7  -5    0.18    0.30
 -18  -7   5   -0.26    0.24
  18   7  -5    0.08    0.26
 -18   7   5    0.58    0.33
  17  -7  -5    1.12    0.43
 -17  -7   5    1.69    0.43
 -17   7   5    1.60    0.43
  17   7  -5    0.50    0.34
  16  -7  -5    0.42    0.32
 -16  -7   5    0.02    0.22
  16   7  -5   -0.12    0.20
 -16   7   5    0.15    0.27
  15  -7  -5    4.06    0.64
 -15  -7   5    4.50    0.54
 -15   7   5    4.48    0.55
  15   7  -5    2.90    0.56
  14  -7  -5    0.21    0.25
 -14  -7   5    0.30    0.26
 -14   7   5    0.00    0.23
 -13  -7   5    4.09    0.50
 -13  -7   5    4.04    0.63
  13  -7  -5    3.59    0.60
  13   7  -5    3.72    0.42
 -13   7   5    3.10    0.50
  12  -7  -5   -0.03    0.23
 -12  -7   5    0.38    0.26
 -12  -7   5    0.04    0.27
 -12   7   5    0.10    0.21
  12   7  -5    0.06    0.17
  11  -7  -5    2.68    0.51
 -11  -7   5    3.07    0.56
 -11  -7   5    2.82    0.45
 -11   7   5    2.17    0.41
  11   7  -5    2.66    0.40
 -10  -7   5   -0.29    0.21
  10  -7  -5   -0.04    0.21
 -10  -7   5    0.11    0.19
 -10   7   5    0.15    0.22
  10   7  -5   -0.17    0.15
  -9  -7   5    1.66    0.37
  -9  -7   5    1.20    0.35
   9  -7  -5    0.97    0.36
  -9   7   5    0.90    0.33
   9   7  -5    1.12    0.30
   8  -7  -5    0.43    0.29
  -8  -7   5    0.33    0.23
  -8  -7   5    0.62    0.30
  -8   7   5    0.31    0.23
   8   7  -5    0.33    0.23
   7  -7  -5    5.35    0.57
  -7  -7   5    4.50    0.45
  -7  -7   5    4.55    0.53
  -7   7   5    4.35    0.45
   7   7  -5    5.46    0.49
  -6  -7   5    1.43    0.31
   6  -7  -5    1.28    0.36
  -6  -7   5    1.31    0.37
  -6   7   5    1.21    0.33
   6   7  -5    1.11    0.30
   5  -7  -5   13.92    0.84
  -5  -7   5   11.25    0.78
  -5  -7   5   11.69    0.66
  -5   7   5   10.94    0.69
   4  -7  -5    3.20    0.47
  -4  -7   5    2.14    0.41
  -4  -7   5    2.40    0.33
  -4  -7   5    2.21    0.42
  -4   7   5    2.66    0.39
  -3  -7   5   11.91    0.77
  -3  -7   5   12.95    0.81
   3  -7  -5   12.45    0.79
  -3  -7   5   11.76    0.63
  -3   7   5   12.31    0.72
  -2  -7   5    2.23    0.29
  -2  -7   5    3.07    0.44
  -2  -7   5    3.06    0.46
   2  -7  -5    2.77    0.42
  -2   7   5    2.57    0.24
  -2   7   5    2.74    0.41
  -1  -7   5    6.84    0.57
   1  -7  -5    7.54    0.58
  -1  -7   5    6.68    0.59
   1   7  -5    7.87    0.42
  -1   7   5    6.34    0.53
  -1   7   5    7.17    0.43
   0  -7   5    1.58    0.38
   0  -7   5    0.96    0.31
   0  -7  -5    1.92    0.36
   0   7   5    1.33    0.25
   0   7   5    1.22    0.31
   0   7  -5    1.49    0.22
  -1  -7  -5    2.87    0.38
   1  -7   5    3.32    0.45
   1  -7   5    3.43    0.50
   1   7   5    3.00    0.32
  -1   7  -5    3.63    0.27
   2  -7   5    0.03    0.22
   2  -7   5   -0.10    0.18
  -2  -7  -5   -0.12    0.19
  -2  -7  -5   -0.30    0.13
   2   7   5    0.04    0.15
  -3  -7  -5    0.51    0.27
   3  -7   5    0.73    0.29
   3  -7   5    0.67    0.30
  -3  -7  -5    1.05    0.27
   3   7   5    0.99    0.25
   4  -7   5    3.17    0.50
  -4  -7  -5    3.05    0.50
  -4  -7  -5    3.04    0.35
   4  -7   5    3.37    0.46
   4   7   5    3.52    0.39
   5  -7   5    0.33    0.27
   5  -7   5    0.27    0.22
  -5  -7  -5    0.37    0.29
  -5  -7  -5    0.55    0.23
   5   7   5    0.33    0.24
   6  -7   5    4.57    0.47
  -6  -7  -5    3.68    0.49
   6  -7   5    4.66    0.53
   6   7   5    4.36    0.47
   7  -7   5    5.07    0.56
   7  -7   5    4.60    0.48
  -7  -7  -5    4.27    0.53
   7   7   5    3.81    0.47
   8  -7   5    0.47    0.27
   8  -7   5    0.62    0.28
  -8  -7  -5    0.84    0.34
   8   7   5    0.25    0.22
   9  -7   5    3.01    0.52
  -9  -7  -5    3.41    0.55
   9  -7   5    3.86    0.45
   9   7   5    2.37    0.44
  10  -7   5    1.52    0.43
 -10  -7  -5    2.26    0.49
  10  -7   5    1.78    0.37
  10   7   5    1.45    0.42
  11  -7   5    4.48    0.64
 -11  -7  -5    2.99    0.56
  11  -7   5    3.80    0.48
  11   7   5    4.46    0.54
 -12  -7  -5    0.60    0.33
  12  -7   5    0.69    0.27
  12  -7   5    0.05    0.23
  12   7   5    0.30    0.27
 -13  -7  -5    1.77    0.48
  13  -7   5    0.85    0.35
  13   7   5    0.94    0.33
 -14  -7  -5    0.24    0.30
  14  -7   5    0.05    0.26
  14   7   5   -0.03    0.27
  15  -7   5    0.36    0.32
 -15  -7  -5    0.22    0.28
  15   7   5    0.67    0.36
 -16  -8   5    0.30    0.29
  16  -8  -5    0.40    0.31
  16   8  -5    0.08    0.29
 -16   8   5    0.64    0.30
  15  -8  -5    1.31    0.47
 -15  -8   5    0.93    0.38
  15   8  -5    1.73    0.50
 -15   8   5    0.74    0.31
 -14  -8   5    1.88    0.43
  14  -8  -5    1.38    0.46
 -14   8   5    2.16    0.42
 -13  -8   5    0.46    0.31
  13  -8  -5    0.34    0.31
 -13  -8   5    0.27    0.29
 -13   8   5   -0.02    0.23
 -12  -8   5    3.78    0.50
  12  -8  -5    4.91    0.63
 -12  -8   5    4.13    0.64
  12   8  -5    3.61    0.44
 -12   8   5    4.70    0.53
 -11  -8   5    0.88    0.38
  11  -8  -5    0.04    0.24
 -11  -8   5    0.71    0.29
  11   8  -5    0.82    0.25
 -11   8   5    0.49    0.27
  10  -8  -5    1.06    0.37
 -10  -8   5    1.14    0.32
 -10  -8   5    1.47    0.41
 -10   8   5    1.53    0.37
  10   8  -5    1.14    0.32
  -9  -8   5    1.56    0.43
  -9  -8   5    1.20    0.35
   9  -8  -5    1.47    0.43
   9   8  -5    2.13    0.38
  -9   8   5    1.23    0.34
   8  -8  -5   -0.04    0.27
  -8  -8   5    0.08    0.21
  -8  -8   5    0.76    0.31
   8   8  -5    0.37    0.20
  -8   8   5   -0.12    0.17
  -7  -8   5    0.26    0.23
  -7  -8   5    0.36    0.24
   7  -8  -5    0.33    0.28
   7   8  -5    0.67    0.25
  -7   8   5    0.31    0.22
  -6  -8   5    4.61    0.52
   6  -8  -5    4.19    0.53
  -6  -8   5    4.63    0.47
   6   8  -5    4.20    0.46
  -6   8   5    4.45    0.46
   5  -8  -5   -0.12    0.20
  -5  -8   5    0.05    0.21
  -5  -8   5    0.11    0.19
  -5   8   5   -0.08    0.19
  -4  -8   5   10.87    0.65
  -4  -8   5    8.71    0.71
   4  -8  -5    9.75    0.74
  -4  -8   5   10.80    0.77
  -4   8   5   10.06    0.67
  -3  -8   5    0.79    0.25
   3  -8  -5    0.72    0.31
  -3  -8   5    0.49    0.28
  -3  -8   5    0.40    0.25
  -3   8   5    0.70    0.27
   2  -8  -5   12.75    0.82
  -2  -8   5   12.81    0.83
  -2  -8   5   11.28    0.78
  -2   8   5   11.67    0.75
  -1  -8   5    5.07    0.53
  -1  -8   5    4.59    0.51
   1  -8  -5    6.18    0.57
  -1   8   5    4.91    0.49
   0  -8   5   11.42    0.80
   0  -8  -5   10.73    0.74
   0  -8   5   11.21    0.76
   0   8   5   11.42    0.62
   0   8   5   11.62    0.75
   1  -8   5    1.24    0.36
   1  -8   5    2.02    0.40
  -1  -8  -5    2.45    0.41
   1   8   5    2.22    0.42
   1   8   5    2.42    0.35
   2  -8   5    6.50    0.64
  -2  -8  -5    5.58    0.51
  -2  -8  -5    5.67    0.58
   2  -8   5    5.70    0.55
   2   8   5    6.52    0.50
  -3  -8  -5    0.03    0.21
   3  -8   5    0.43    0.25
   3  -8   5    0.31    0.27
  -3  -8  -5   -0.01    0.22
   3   8   5    0.09    0.17
  -4  -8  -5    3.50    0.43
   4  -8   5    3.98    0.59
   4  -8   5    3.30    0.44
  -4  -8  -5    2.21    0.45
   4   8   5    3.14    0.39
  -5  -8  -5    0.63    0.31
   5  -8   5    0.39    0.26
   5  -8   5    0.26    0.32
   5   8   5    0.47    0.23
   6  -8   5    3.86    0.60
   6  -8   5    3.73    0.48
  -6  -8  -5    3.50    0.57
   6   8   5    3.31    0.43
   7  -8   5    0.58    0.34
   7  -8   5    0.78    0.33
  -7  -8  -5    1.07    0.38
   7   8   5    0.23    0.20
  -8  -8  -5   10.90    0.84
   8  -8   5   11.30    0.89
   8  -8   5   11.80    0.79
   8   8   5   12.31    0.84
   9  -8   5    0.61    0.34
   9  -8   5    0.66    0.33
  -9  -8  -5    1.08    0.37
   9   8   5    0.12    0.19
  10  -8   5    4.77    0.60
 -10  -8  -5    4.78    0.59
  10   8   5    4.76    0.56
  11  -8   5    1.07    0.40
 -11  -8  -5    1.23    0.43
  11   8   5    1.58    0.40
 -12  -8  -5    1.12    0.41
  12  -8   5    1.17    0.44
  12   8   5    0.75    0.32
 -13  -8  -5    1.82    0.47
  13  -8   5    1.37    0.44
  13   8   5    1.67    0.46
 -14  -8  -5    1.46    0.49
  14  -8   5    0.96    0.40
  14   8   5    0.21    0.30
  14  -9  -5    0.33    0.33
 -14  -9   5   -0.28    0.24
 -14   9   5   -0.02    0.20
 -13  -9   5    0.28    0.27
 -13  -9   5   -0.06    0.31
  13  -9  -5    0.02    0.28
 -13   9   5   -0.06    0.22
 -12  -9   5    0.04    0.23
  12  -9  -5   -0.13    0.21
 -12  -9   5    0.05    0.23
 -12   9   5    0.15    0.20
 -11  -9   5    0.97    0.29
 -11  -9   5   -0.05    0.26
  11  -9  -5    0.60    0.32
  11   9  -5    0.50    0.23
 -11   9   5    0.08    0.24
 -10  -9   5    0.07    0.24
  10  -9  -5    0.25    0.25
 -10  -9   5   -0.08    0.25
  10   9  -5    0.15    0.23
 -10   9   5    0.25    0.24
   9  -9  -5    0.15    0.23
  -9  -9   5    0.29    0.28
  -9  -9   5   -0.08    0.23
   9   9  -5    0.05    0.20
  -9   9   5   -0.09    0.23
   8  -9  -5    0.21    0.27
  -8  -9   5    0.19    0.28
  -8  -9   5    0.74    0.31
   8   9  -5    0.22    0.20
  -8   9   5    0.38    0.25
  -7  -9   5   -0.17    0.25
  -7  -9   5    0.05    0.24
   7  -9  -5   -0.19    0.23
  -7   9   5    0.20    0.21
   7   9  -5    0.03    0.17
  -6  -9   5    0.17    0.26
   6  -9  -5   -0.04    0.24
  -6  -9   5    0.09    0.22
  -6   9   5    0.09    0.21
   6   9  -5    0.17    0.18
  -5  -9   5    1.68    0.42
   5  -9  -5    1.38    0.43
  -5  -9   5    1.45    0.37
  -5   9   5    0.90    0.30
  -4  -9   5    0.17    0.24
   4  -9  -5    0.62    0.29
  -4  -9   5    0.18    0.25
  -4   9   5    0.07    0.20
  -3  -9   5    0.58    0.31
  -3  -9   5    0.50    0.32
   3  -9  -5    0.70    0.30
  -3   9   5    0.47    0.23
  -2  -9   5    1.30    0.32
   2  -9  -5    1.24    0.37
  -2  -9   5    1.40    0.38
  -2   9   5    0.48    0.25
  -1  -9   5    1.09    0.37
  -1  -9   5    1.52    0.43
   1  -9  -5    1.45    0.40
  -1   9   5    1.38    0.33
   0  -9  -5    1.49    0.35
   0  -9   5    1.01    0.36
   0  -9   5    1.14    0.35
   0   9   5    0.91    0.33
   1  -9   5    2.22    0.43
  -1  -9  -5    1.97    0.43
   1  -9   5    3.62    0.57
   1   9   5    3.22    0.51
   2  -9   5   -0.18    0.19
   2  -9   5   -0.15    0.21
  -2  -9  -5    0.17    0.24
   2   9   5   -0.13    0.20
   3  -9   5    0.28    0.26
   3  -9   5    0.02    0.28
  -3  -9  -5   -0.04    0.22
  -3  -9  -5    0.57    0.32
   3   9   5    0.16    0.21
  -4  -9  -5    1.03    0.33
   4  -9   5    1.31    0.43
  -4  -9  -5    0.85    0.33
   4  -9   5    1.34    0.36
   4   9   5    0.88    0.29
  -5  -9  -5    0.63    0.31
   5  -9   5    0.69    0.31
   5  -9   5    0.17    0.28
   5   9   5    0.49    0.23
  -6  -9  -5    1.39    0.42
   6  -9   5    1.77    0.47
   6  -9   5    2.44    0.46
   6   9   5    1.69    0.37
   7  -9   5    0.47    0.33
  -7  -9  -5    0.34    0.32
   7   9   5    0.01    0.18
   8  -9   5    1.89    0.51
  -8  -9  -5    1.37    0.44
   8   9   5    1.52    0.38
  -9  -9  -5    1.23    0.42
   9  -9   5    0.24    0.33
   9   9   5    0.95    0.31
 -10  -9  -5    0.09    0.26
  10  -9   5    0.16    0.30
  10   9   5    0.22    0.23
  11  -9   5    0.78    0.36
 -11  -9  -5    0.90    0.36
  11   9   5    1.04    0.36
 -12  -9  -5    0.39    0.34
  12  -9   5    0.22    0.31
  12   9   5    0.20    0.28
 -11 -10   5    0.47    0.32
 -11 -10   5    0.35    0.31
  11 -10  -5   -0.05    0.24
 -11  10   5   -0.13    0.22
 -10 -10   5    3.46    0.55
 -10 -10   5    2.45    0.58
  10 -10  -5    2.98    0.63
 -10  10   5    2.51    0.47
  10  10  -5    2.60    0.46
  -9 -10   5    0.85    0.35
   9 -10  -5    0.51    0.35
  -9 -10   5    0.54    0.29
  -9  10   5    0.33    0.25
   9  10  -5    0.53    0.27
  -8 -10   5    0.77    0.34
   8 -10  -5    0.31    0.27
   8  10  -5    0.27    0.21
  -8  10   5    0.42    0.26
   7 -10  -5    0.73    0.34
  -7 -10   5    1.14    0.37
  -7  10   5    1.13    0.34
   7  10  -5    0.90    0.29
  -6 -10   5    0.99    0.40
   6 -10  -5    0.91    0.36
  -6  10   5    0.49    0.26
   6  10  -5    1.09    0.33
   5 -10  -5    1.50    0.42
  -5 -10   5    2.03    0.44
  -5  10   5    1.43    0.37
  -4 -10   5    2.37    0.48
  -4 -10   5    1.69    0.43
   4 -10  -5    2.65    0.52
  -4  10   5    2.13    0.41
   3 -10  -5    0.13    0.24
  -3 -10   5   -0.02    0.24
  -3 -10   5    0.54    0.27
  -3  10   5    0.31    0.23
  -2 -10   5    5.46    0.63
  -2 -10   5    7.42    0.65
   2 -10  -5    5.21    0.60
  -2  10   5    5.39    0.56
   1 -10  -5    0.92    0.36
  -1 -10   5    0.62    0.31
  -1 -10   5    0.65    0.32
  -1  10   5    0.49    0.31
   0 -10   5    8.90    0.71
   0 -10   5    9.72    0.81
   0 -10  -5    7.52    0.68
   0  10   5    8.32    0.70
   1 -10   5    1.10    0.36
  -1 -10  -5    1.38    0.36
   1 -10   5    1.85    0.43
   1  10   5    1.07    0.36
  -2 -10  -5    8.19    0.68
   2 -10   5    7.81    0.65
   2 -10   5    5.97    0.68
   2  10   5    7.87    0.70
  -3 -10  -5    0.07    0.23
   3 -10   5    0.13    0.28
   3  10   5    0.30    0.27
   4 -10   5    6.14    0.70
  -5 -10  -5   -0.09    0.25
   5 -10   5    0.20    0.37
  -6 -10  -5    4.73    0.68
   6 -10   5    4.23    0.71
   6  10   5    3.26    0.44
  -7 -10  -5    0.73    0.35
   7 -10   5   -0.09    0.25
   7  10   5    0.30    0.25
  -8 -10  -5    0.86    0.36
   8 -10   5    1.18    0.48
   8  10   5    1.12    0.39
   9 -10   5    0.20    0.35
  -9 -10  -5    0.93    0.41
   9  10   5    0.74    0.30
   7 -11  -5   -0.08    0.28
  -7 -11   5    0.66    0.32
  -7  11   5    0.26    0.28
   7  11  -5    0.36    0.29
   6 -11  -5    0.99    0.41
  -6 -11   5    0.46    0.33
  -6  11   5    0.75    0.29
   6  11  -5    0.73    0.29
  -5 -11   5    0.13    0.26
   5 -11  -5   -0.14    0.27
  -5  11   5   -0.18    0.23
   4 -11  -5    1.61    0.48
  -4 -11   5    1.17    0.37
  -4 -11   5    1.38    0.43
  -4  11   5    1.35    0.39
  -3 -11   5    1.10    0.34
  -3 -11   5    0.37    0.31
   3 -11  -5    1.43    0.41
  -3  11   5    0.13    0.23
  -2 -11   5    0.81    0.38
   2 -11  -5    1.67    0.44
  -2 -11   5    1.58    0.41
  -2  11   5    0.58    0.31
  -1 -11   5    0.23    0.28
   1 -11  -5    0.14    0.26
  -1 -11   5    0.23    0.24
  -1  11   5    0.17    0.27
   0 -11  -5    0.53    0.31
   0 -11   5    0.18    0.29
   0  11   5    0.10    0.27
  -1 -11  -5    0.60    0.30
   1 -11   5   -0.06    0.25
   1  11   5    0.57    0.32
  -2 -11  -5    0.09    0.29
   2 -11   5   -0.13    0.24
   2  11   5    0.12    0.24
   3 -11   5    0.28    0.28
   3  11   5    0.80    0.37
   4 -11   5    0.36    0.31
   4  11   5    0.27    0.29
  22   0  -6    1.16    0.31
 -22   0   6    1.44    0.45
 -21   0   6   -0.15    0.22
  21   0  -6    0.27    0.27
 -20   0   6    7.18    0.72
  20   0  -6    7.38    0.61
  20   0  -6    7.52    0.64
  19   0  -6    0.59    0.26
  19   0  -6    0.64    0.26
 -19   0   6    0.77    0.31
 -18   0   6    7.31    0.69
  18   0  -6    7.62    0.60
  18   0  -6    7.63    0.62
 -17   0   6    1.29    0.38
  17   0  -6    1.75    0.37
  17   0  -6    1.99    0.38
 -16   0   6    6.36    0.62
  16   0  -6    5.66    0.51
  16   0  -6    4.16    0.47
 -15   0   6   -0.15    0.21
  15   0  -6   -0.12    0.15
  15   0  -6   -0.09    0.18
  14   0  -6    3.17    0.36
  14   0  -6    3.12    0.42
 -14   0   6    3.68    0.47
  13   0  -6    0.78    0.24
  13   0  -6    0.20    0.21
 -13   0   6    0.46    0.24
 -12   0   6   17.97    0.91
  12   0  -6   17.33    0.81
  12   0  -6   17.87    0.85
  11   0  -6    9.16    0.56
 -11   0   6    9.31    0.61
  11   0  -6    8.04    0.49
 -10   0   6  109.00    3.24
  10   0  -6  109.03    3.23
 -10   0   6  109.38    3.27
  -9   0   6   40.01    1.37
   9   0  -6   41.70    1.42
  -9   0   6   38.15    1.40
  -8   0   6  111.67    3.24
  -8   0   6  110.38    3.25
   8   0  -6  112.56    3.25
  -7   0   6   15.52    0.64
  -7   0   6   15.71    0.69
   7   0  -6   15.94    0.70
  -6   0   6   52.69    1.60
   6   0  -6   51.91    1.65
  -6   0   6   51.16    1.62
   5   0  -6  113.57    3.26
  -5   0   6  115.55    3.22
  -5   0   6  117.40    3.28
  -4   0   6   22.72    0.78
   4   0  -6   22.37    0.82
  -4   0   6   21.76    0.78
   3   0  -6    8.44    0.43
  -3   0   6    8.68    0.40
  -3   0   6    8.36    0.39
   2   0  -6  214.76    5.84
  -2   0   6  220.70    5.79
  -2   0   6  220.15    5.98
  -1   0   6   48.67    1.47
   1   0  -6   45.81    1.42
  -1   0   6   48.92    1.39
   0   0   6    0.33    0.10
   0   0   6    0.42    0.14
   0   0  -6    0.28    0.11
   1   0   6   65.61    2.05
  -1   0  -6   69.85    1.93
  -1   0  -6   70.52    1.94
  -2   0  -6   18.65    0.62
  -2   0  -6   18.20    0.65
   2   0   6   18.02    0.73
  -3   0  -6   26.07    0.86
   3   0   6   23.52    0.94
  -3   0  -6   25.21    0.78
   4   0   6   25.86    1.01
  -4   0  -6   26.84    0.82
  -4   0  -6   26.51    0.91
  -5   0  -6   46.34    1.44
   5   0   6   45.36    1.31
   5   0   6   42.81    1.55
   6   0   6   30.72    0.93
  -6   0  -6   30.07    1.07
   6   0   6   27.54    1.15
  -7   0  -6   43.94    1.48
   7   0   6   44.75    1.31
   7   0   6   44.36    1.62
  -8   0  -6    2.14    0.27
   8   0   6    2.17    0.35
   8   0   6    1.76    0.17
   9   0   6   23.84    1.11
  -9   0  -6   24.78    1.01
   9   0   6   23.71    0.81
  10   0   6   12.80    0.80
 -10   0  -6   13.36    0.72
  10   0   6   13.87    0.54
  11   0   6   40.63    1.25
 -11   0  -6   37.77    1.48
  11   0   6   39.97    1.64
 -12   0  -6    6.68    0.53
  12   0   6    6.80    0.62
  13   0   6   20.07    1.09
 -13   0  -6   16.53    0.91
 -14   0  -6    0.18    0.21
  14   0   6    0.13    0.22
 -15   0  -6   20.33    1.07
  15   0   6   22.24    1.22
  16   0   6    1.29    0.40
 -16   0  -6    0.98    0.31
 -17   0  -6    4.67    0.52
  17   0   6    4.77    0.58
 -18   0  -6    0.68    0.27
  18   0   6    0.41    0.26
  19   0   6    0.41    0.32
 -19   0  -6    0.31    0.27
  22  -1  -6    0.08    0.20
 -22  -1   6   -0.47    0.23
 -22   1   6    0.08    0.27
  22   1  -6    0.00    0.21
  21  -1  -6    0.09    0.20
 -21  -1   6   -0.03    0.28
  21  -1  -6    0.21    0.25
  21   1  -6   -0.03    0.22
 -21   1   6    0.18    0.32
 -20  -1   6    0.55    0.31
  20  -1  -6    0.20    0.21
  20  -1  -6    0.33    0.21
  20   1  -6    0.38    0.23
 -20   1   6    0.06    0.29
 -19  -1   6    0.15    0.26
  19  -1  -6   -0.18    0.16
  19  -1  -6    0.09    0.22
 -19   1   6   -0.13    0.22
  19   1  -6    0.01    0.21
  19   1  -6    0.06    0.20
  18  -1  -6   -0.07    0.17
  18  -1  -6   -0.01    0.20
 -18  -1   6    0.00    0.24
  18   1  -6    0.26    0.24
 -18   1   6   -0.19    0.20
  18   1  -6    0.05    0.20
  17  -1  -6   -0.04    0.16
  17  -1  -6    0.31    0.23
 -17  -1   6    0.25    0.25
  17   1  -6    0.57    0.27
 -17   1   6    0.53    0.34
  17   1  -6    0.43    0.22
  16  -1  -6    0.43    0.23
 -16  -1   6    0.13    0.24
  16  -1  -6    0.19    0.23
  16   1  -6    0.70    0.28
 -16   1   6    0.41    0.29
  16   1  -6    0.72    0.29
  15  -1  -6    5.97    0.52
 -15  -1   6    6.63    0.62
  15  -1  -6    6.31    0.48
 -15   1   6    5.45    0.56
  15   1  -6    4.98    0.48
  15   1  -6    5.53    0.51
  14  -1  -6    0.32    0.21
 -14  -1   6    0.32    0.25
  14  -1  -6    0.20    0.17
  14   1  -6    0.14    0.19
 -14   1   6    0.83    0.31
  14   1  -6    0.48    0.22
  13  -1  -6    0.90    0.27
  13  -1  -6    1.29    0.26
 -13  -1   6    0.64    0.27
 -13   1   6    1.40    0.35
  13   1  -6    1.24    0.28
  13   1  -6    0.91    0.27
 -12  -1   6    5.11    0.49
  12  -1  -6    4.45    0.38
  12  -1  -6    5.51    0.47
  12   1  -6    5.47    0.44
 -12   1   6    5.16    0.49
  11  -1  -6    0.46    0.17
  11  -1  -6    0.31    0.18
 -11  -1   6    0.27    0.23
 -11  -1   6    0.23    0.20
 -11   1   6    0.64    0.24
  11   1  -6   -0.01    0.14
 -10  -1   6   -0.03    0.14
  10  -1  -6    0.01    0.15
 -10  -1   6    0.24    0.19
  10  -1  -6    0.13    0.11
  10   1  -6    0.06    0.14
 -10   1   6    0.00    0.16
  -9  -1   6    4.80    0.39
   9  -1  -6    5.32    0.42
   9  -1  -6    5.11    0.32
  -9  -1   6    4.84    0.41
   9   1  -6    4.54    0.38
  -9   1   6    4.26    0.39
  -8  -1   6   11.61    0.61
   8  -1  -6   11.77    0.62
  -8  -1   6   12.17    0.60
  -8   1   6   12.17    0.52
   8   1  -6   12.73    0.60
  -8   1   6   11.36    0.61
  -7  -1   6    0.30    0.15
   7  -1  -6    0.24    0.14
  -7  -1   6    0.53    0.17
  -7   1   6    0.31    0.11
   7   1  -6    0.24    0.14
  -7   1   6    0.61    0.20
  -6  -1   6   10.90    0.54
   6  -1  -6   11.40    0.57
  -6  -1   6   11.16    0.53
  -6   1   6   11.56    0.45
  -6   1   6   10.29    0.53
   6   1  -6   12.17    0.56
   5  -1  -6    2.19    0.25
  -5  -1   6    1.61    0.22
  -5  -1   6    2.12    0.22
  -5   1   6    1.77    0.15
   5   1  -6    1.94    0.23
  -5   1   6    1.74    0.22
  -4  -1   6   38.96    1.22
  -4  -1   6   40.26    1.30
   4   1  -6   40.09    1.28
  -4   1   6   39.39    1.26
  -4   1   6   39.74    1.18
  -3  -1   6    6.47    0.31
  -3  -1   6    6.69    0.38
   3  -1  -6    5.77    0.36
   3   1  -6    6.47    0.36
  -3   1   6    7.38    0.37
  -3   1   6    6.43    0.30
  -2  -1   6    1.27    0.14
  -2  -1   6    1.13    0.19
   2  -1  -6    1.07    0.18
   2   1  -6    1.36    0.18
  -2   1   6    1.15    0.15
  -2   1   6    1.42    0.18
   1  -1  -6    0.05    0.10
  -1  -1   6   -0.05    0.06
  -1  -1   6    0.05    0.11
  -1   1   6    0.10    0.09
  -1   1   6    0.04    0.09
   1   1  -6   -0.02    0.09
   0  -1   6    4.11    0.30
   0  -1  -6    3.70    0.24
   0  -1  -6    3.51    0.26
   0  -1   6    3.53    0.18
   0   1  -6    3.45    0.24
   0   1   6    3.32    0.25
  -1  -1  -6   39.06    1.16
  -1  -1  -6   39.51    1.24
   1  -1   6   39.29    1.31
  -1   1  -6   39.08    1.22
  -1   1  -6   39.27    1.12
   1   1   6   39.71    1.27
  -2  -1  -6   24.36    0.87
  -2  -1  -6   25.74    0.76
   2  -1   6   23.97    0.92
   2  -1   6   24.96    0.85
  -2   1  -6   24.93    0.76
   2   1   6   24.91    0.91
  -3  -1  -6    5.14    0.23
   3  -1   6    5.24    0.37
   3  -1   6    5.50    0.31
  -3  -1  -6    6.04    0.36
  -3   1  -6    5.07    0.27
   3   1   6    5.46    0.37
  -4  -1  -6    0.01    0.11
   4  -1   6    0.28    0.11
   4  -1   6    0.18    0.14
   4   1   6    0.27    0.16
  -4   1  -6    0.18    0.10
  -5  -1  -6    6.21    0.41
   5  -1   6    6.89    0.46
   5  -1   6    7.12    0.36
   5   1   6    6.40    0.45
  -5   1  -6    6.34    0.35
   6  -1   6    0.21    0.12
   6  -1   6    0.15    0.16
  -6  -1  -6    0.12    0.14
  -6   1  -6    0.10    0.09
   6   1   6   -0.08    0.13
   7  -1   6    5.97    0.47
   7  -1   6    5.84    0.35
  -7  -1  -6    6.22    0.44
  -7   1  -6    6.27    0.39
   7   1   6    6.06    0.47
   8  -1   6    1.25    0.20
  -8  -1  -6    1.30    0.27
   8  -1   6    1.11    0.28
  -8   1  -6    1.20    0.24
   8   1   6    0.95    0.27
   9  -1   6    0.06    0.13
  -9  -1  -6    0.10    0.18
   9  -1   6   -0.20    0.17
  -9   1  -6    0.04    0.14
   9   1   6    0.11    0.18
  10  -1   6    0.48    0.26
  10  -1   6    0.38    0.16
 -10  -1  -6    0.25    0.21
 -10   1  -6    0.55    0.21
  10   1   6    0.08    0.20
  11  -1   6    4.45    0.35
 -11  -1  -6    3.70    0.42
  11  -1   6    4.80    0.52
  11   1   6    4.06    0.49
 -11   1  -6    4.31    0.40
  12  -1   6   -0.34    0.19
  12  -1   6    0.36    0.18
 -12  -1  -6   -0.12    0.18
  12   1   6   -0.03    0.22
 -12   1  -6   -0.03    0.17
  13  -1   6    0.08    0.25
 -13  -1  -6    0.06    0.22
 -13   1  -6    0.23    0.22
  13   1   6    0.27    0.28
  14  -1   6    0.05    0.22
 -14  -1  -6    0.33    0.21
  14   1   6    0.21    0.25
 -14   1  -6    0.39    0.22
 -15  -1  -6    0.88    0.28
  15  -1   6    1.23    0.39
 -15   1  -6    1.07    0.32
  15   1   6    0.92    0.32
 -16  -1  -6    0.02    0.21
  16  -1   6    0.12    0.27
  16   1   6    0.05    0.25
 -16   1  -6    0.10    0.24
  17  -1   6    2.64    0.53
 -17  -1  -6    2.27    0.46
 -17   1  -6    1.63    0.39
  17   1   6    2.69    0.53
 -18  -1  -6    0.81    0.31
  18  -1   6    0.64    0.32
  18   1   6   -0.08    0.24
 -18   1  -6   -0.05    0.20
 -19  -1  -6    0.25    0.30
  19  -1   6    0.36    0.26
  19   1   6    0.10    0.26
 -19   1  -6    0.22    0.21
  22  -2  -6    3.03    0.51
 -22  -2   6    2.01    0.49
  22   2  -6    3.55    0.56
 -22   2   6    3.34    0.64
 -21  -2   6   -0.08    0.25
  21  -2  -6    0.37    0.23
 -21   2   6    0.08    0.28
  21   2  -6    0.12    0.22
  20  -2  -6    6.53    0.62
 -20  -2   6    6.68    0.70
 -20   2   6    6.18    0.69
  20   2  -6    7.39    0.67
  19  -2  -6    0.16    0.30
  19  -2  -6    0.05    0.20
 -19  -2   6    0.30    0.31
 -19   2   6   -0.13    0.22
  19   2  -6    0.26    0.20
 -18  -2   6    9.29    0.79
  18  -2  -6    9.73    0.68
  18  -2  -6    7.55    0.63
  18   2  -6    9.72    0.74
  18   2  -6    9.17    0.66
 -18   2   6    9.65    0.79
  17  -2  -6    0.12    0.19
  17  -2  -6    0.22    0.22
 -17  -2   6   -0.18    0.23
  17   2  -6    0.10    0.17
  17   2  -6    0.10    0.18
 -17   2   6   -0.09    0.23
 -16  -2   6    5.99    0.62
  16  -2  -6    7.76    0.55
  16  -2  -6    7.16    0.59
  16   2  -6    7.47    0.56
 -16   2   6    7.12    0.65
  16   2  -6    6.72    0.60
 -15  -2   6    0.24    0.25
  15  -2  -6    0.03    0.21
  15  -2  -6    0.14    0.17
  15   2  -6    0.10    0.19
 -15   2   6    0.31    0.24
  15   2  -6    0.33    0.23
  14  -2  -6    2.29    0.30
  14  -2  -6    1.53    0.36
 -14  -2   6    1.49    0.37
  14   2  -6    2.13    0.34
 -14   2   6    2.56    0.45
  14   2  -6    1.73    0.36
  13  -2  -6    0.98    0.29
 -13  -2   6    0.52    0.26
  13  -2  -6    1.32    0.25
 -13   2   6    0.86    0.29
  13   2  -6    0.43    0.21
  12  -2  -6   15.31    0.67
  12  -2  -6   13.09    0.76
 -12  -2   6   14.80    0.83
 -12  -2   6   13.42    0.80
  12   2  -6   14.60    0.73
 -12   2   6   13.73    0.80
  11  -2  -6    3.79    0.39
 -11  -2   6    3.89    0.42
 -11  -2   6    3.10    0.39
  11  -2  -6    3.36    0.28
 -11   2   6    3.20    0.38
  11   2  -6    2.65    0.32
 -10  -2   6   23.87    1.03
 -10  -2   6   22.14    1.00
  10  -2  -6   22.03    1.00
  10  -2  -6   23.71    0.85
  10   2  -6   23.26    0.95
 -10   2   6   22.80    1.01
   9  -2  -6    2.84    0.33
  -9  -2   6    3.23    0.35
   9  -2  -6    3.06    0.24
  -9  -2   6    2.98    0.35
   9   2  -6    3.03    0.31
  -9   2   6    2.97    0.34
  -8  -2   6   16.58    0.75
   8  -2  -6   16.17    0.58
   8  -2  -6   15.68    0.77
  -8  -2   6   16.29    0.77
   8   2  -6   15.22    0.70
  -8   2   6   15.82    0.74
   7  -2  -6   11.28    0.41
   7  -2  -6    9.89    0.57
  -7  -2   6   10.88    0.56
  -7  -2   6   10.81    0.59
   7   2  -6   10.35    0.54
  -7   2   6   11.74    0.59
  -6  -2   6   60.37    1.95
   6  -2  -6   59.78    1.92
  -6  -2   6   60.39    1.85
  -6   2   6   59.95    1.89
  -6   2   6   60.56    1.70
   6   2  -6   59.55    1.86
  -5  -2   6    5.98    0.41
   5  -2  -6    6.36    0.41
  -5  -2   6    6.14    0.36
   5   2  -6    5.14    0.36
  -5   2   6    6.26    0.39
   4  -2  -6   54.99    1.75
  -4  -2   6   56.22    1.64
  -4  -2   6   57.24    1.79
  -4   2   6   55.54    1.71
   4   2  -6   53.82    1.71
  -3  -2   6   16.73    0.71
  -3  -2   6   16.91    0.59
   3  -2  -6   15.92    0.68
  -3   2   6   16.02    0.66
   3   2  -6   16.90    0.68
  -3   2   6   17.19    0.54
   2  -2  -6   20.32    0.78
  -2  -2   6   20.23    0.81
  -2  -2   6   21.11    0.66
  -2   2   6   20.86    0.78
   2   2  -6   20.56    0.78
  -2   2   6   21.40    0.67
   1  -2  -6    5.70    0.32
  -1  -2   6    4.53    0.34
   1   2  -6    4.87    0.32
  -1   2   6    5.24    0.27
  -1   2   6    5.15    0.33
   0  -2   6   27.78    0.98
   0  -2  -6   26.59    0.86
   0  -2  -6   23.69    0.91
   0   2   6   24.61    0.86
   1  -2   6  110.54    3.20
  -1  -2  -6  111.49    2.98
  -1  -2  -6  106.06    3.11
   1  -2   6  107.50    3.08
   1   2   6  108.65    3.13
  -2  -2  -6   27.87    1.02
   2  -2   6   27.96    1.06
   2  -2   6   28.39    1.01
  -2  -2  -6   29.74    0.87
   2   2   6   28.65    1.02
   3  -2   6   19.73    0.76
   3  -2   6   18.04    0.79
  -3  -2  -6   18.62    0.78
  -3   2  -6   19.50    0.59
   3   2   6   17.23    0.77
   4  -2   6   21.92    0.84
  -4  -2  -6   21.87    0.89
   4  -2   6   21.63    0.90
   4   2   6   19.49    0.87
  -4   2  -6   22.05    0.70
  -5  -2  -6   22.68    0.94
   5  -2   6   22.62    0.95
   5  -2   6   23.37    0.88
  -5   2  -6   23.08    0.78
   5   2   6   21.79    0.96
   6  -2   6    8.17    0.46
   6  -2   6    8.56    0.53
  -6  -2  -6    8.05    0.52
  -6   2  -6    8.23    0.40
   6   2   6    7.76    0.54
  -7  -2  -6   20.94    0.94
   7  -2   6   20.72    0.86
   7  -2   6   22.56    0.99
   7   2   6   22.07    1.01
  -7   2  -6   22.51    0.82
   8  -2   6    2.68    0.29
   8  -2   6    3.07    0.36
  -8  -2  -6    2.69    0.38
  -8   2  -6    2.71    0.27
   8   2   6    2.44    0.38
   9  -2   6   12.13    0.75
  -9  -2  -6   12.08    0.72
   9  -2   6   11.47    0.61
   9   2   6   14.25    0.81
  -9   2  -6   12.87    0.62
 -10  -2  -6    4.63    0.47
  10  -2   6    3.80    0.45
  10  -2   6    5.18    0.40
  10   2   6    3.95    0.47
 -10   2  -6    3.23    0.33
  11  -2   6    9.00    0.55
 -11  -2  -6    8.53    0.64
  11  -2   6    8.72    0.67
  11   2   6    8.11    0.66
 -11   2  -6    9.09    0.56
  12  -2   6    1.42    0.39
 -12  -2  -6    2.34    0.43
  12  -2   6    2.17    0.32
  12   2   6    1.31    0.37
 -12   2  -6    1.91    0.32
 -13  -2  -6    4.52    0.50
  13  -2   6    5.53    0.45
  13  -2   6    4.57    0.54
 -13   2  -6    5.40    0.47
  13   2   6    4.84    0.55
  14  -2   6    1.88    0.42
 -14  -2  -6    1.15    0.34
  14   2   6    1.45    0.39
 -14   2  -6    0.86    0.28
 -15  -2  -6    7.14    0.66
  15  -2   6    7.38    0.69
  15   2   6    7.61    0.69
 -15   2  -6    7.04    0.57
 -16  -2  -6   -0.03    0.24
  16  -2   6    0.04    0.26
  16   2   6    0.43    0.27
 -16   2  -6    0.56    0.25
  17  -2   6    5.92    0.66
 -17  -2  -6    4.07    0.62
  17   2   6    2.85    0.55
 -17   2  -6    4.92    0.52
  18  -2   6    0.56    0.32
 -18  -2  -6    0.32    0.27
  18   2   6    0.28    0.27
 -18   2  -6    0.12    0.23
 -19  -2  -6    1.53    0.43
  19  -2   6    2.70    0.57
  19   2   6    3.09    0.58
 -19   2  -6    1.31    0.35
  22  -3  -6    0.62    0.36
 -22  -3   6    0.87    0.35
  22   3  -6    0.90    0.32
 -22   3   6    0.62    0.35
  21  -3  -6    0.37    0.29
 -21  -3   6    0.97    0.38
  21   3  -6    0.83    0.38
 -21   3   6    0.64    0.33
 -20  -3   6    0.88    0.38
  20  -3  -6    0.86    0.35
  20   3  -6    0.42    0.24
 -20   3   6    0.41    0.30
 -19  -3   6    1.71    0.47
  19  -3  -6    1.73    0.40
  19   3  -6    2.40    0.49
 -19   3   6    2.01    0.49
 -18  -3   6    1.27    0.40
  18  -3  -6    1.97    0.42
 -18   3   6    1.31    0.42
  18   3  -6    1.28    0.40
  17  -3  -6    3.67    0.47
 -17  -3   6    2.89    0.53
  17   3  -6    3.31    0.52
  17   3  -6    3.72    0.41
 -17   3   6    3.66    0.57
 -16  -3   6    1.35    0.40
  16  -3  -6    0.94    0.31
  16   3  -6    0.94    0.31
 -16   3   6    0.69    0.32
  16   3  -6    0.77    0.27
  15  -3  -6    7.54    0.50
  15  -3  -6    6.67    0.59
 -15  -3   6    7.85    0.65
 -15   3   6    5.22    0.56
  15   3  -6    5.86    0.50
  15   3  -6    6.33    0.60
  14  -3  -6    0.25    0.17
  14  -3  -6    0.13    0.18
 -14  -3   6   -0.05    0.23
  14   3  -6    0.17    0.20
 -14   3   6    0.61    0.28
  13  -3  -6    0.72    0.20
  13  -3  -6    0.32    0.22
 -13  -3   6    0.58    0.28
 -13  -3   6    0.27    0.26
 -13   3   6    0.43    0.25
  13   3  -6    0.68    0.25
  12  -3  -6    4.12    0.32
  12  -3  -6    3.52    0.42
 -12  -3   6    3.65    0.44
 -12  -3   6    3.47    0.45
 -12   3   6    4.69    0.47
  12   3  -6    3.84    0.39
 -11  -3   6    0.62    0.26
  11  -3  -6   -0.08    0.16
 -11  -3   6   -0.24    0.15
  11  -3  -6    0.24    0.14
 -11   3   6    0.23    0.21
  11   3  -6   -0.04    0.15
  10  -3  -6    0.08    0.11
 -10  -3   6    0.10    0.20
  10  -3  -6    0.42    0.21
 -10  -3   6   -0.20    0.17
 -10   3   6   -0.17    0.14
  10   3  -6    0.20    0.16
  -9  -3   6    4.19    0.41
   9  -3  -6    3.67    0.23
  -9  -3   6    3.79    0.38
   9  -3  -6    3.08    0.37
   9   3  -6    3.80    0.34
  -9   3   6    3.14    0.35
  -8  -3   6    8.50    0.51
  -8  -3   6    7.81    0.54
   8  -3  -6    7.99    0.53
   8   3  -6    6.88    0.45
  -8   3   6    7.24    0.49
   7  -3  -6    3.09    0.35
  -7  -3   6    3.35    0.36
  -7  -3   6    3.11    0.31
  -7   3   6    2.81    0.32
   7   3  -6    3.55    0.32
  -6  -3   6    1.58    0.28
   6  -3  -6    1.48    0.27
  -6  -3   6    1.71    0.24
   6   3  -6    1.47    0.25
  -6   3   6    1.44    0.25
   5  -3  -6    2.59    0.30
  -5  -3   6    2.75    0.31
  -5  -3   6    3.15    0.26
  -5   3   6    3.25    0.31
   5   3  -6    3.05    0.29
   4  -3  -6   12.22    0.61
  -4  -3   6   13.66    0.52
  -4  -3   6   11.94    0.62
  -4   3   6   11.29    0.58
   4   3  -6   11.58    0.58
  -3  -3   6    6.10    0.30
  -3  -3   6    5.24    0.40
   3  -3  -6    5.55    0.38
  -3   3   6    5.15    0.36
   3   3  -6    6.05    0.39
  -2  -3   6    0.63    0.11
   2  -3  -6    0.64    0.18
  -2  -3   6    0.76    0.21
  -2   3   6    0.49    0.15
  -2   3   6    0.84    0.10
   2   3  -6    0.69    0.17
   1  -3  -6    5.56    0.35
  -1  -3   6    5.95    0.41
  -1  -3   6    6.31    0.41
  -1   3   6    5.12    0.36
  -1   3   6    5.40    0.28
   0  -3   6    3.34    0.31
   0  -3   6    3.10    0.30
   0  -3  -6    3.55    0.26
   0  -3  -6    3.50    0.32
   0   3   6    2.56    0.22
  -1  -3  -6   20.41    0.87
   1  -3   6   21.32    0.86
   1  -3   6   19.99    0.86
  -1  -3  -6   22.29    0.75
   1   3   6   20.13    0.78
   2  -3   6    1.95    0.27
  -2  -3  -6    1.62    0.17
   2  -3   6    1.97    0.28
  -2  -3  -6    1.87    0.28
   2   3   6    1.68    0.23
  -3  -3  -6   15.74    0.74
  -3  -3  -6   15.74    0.54
   3  -3   6   15.05    0.73
   3  -3   6   15.18    0.72
   3   3   6   15.55    0.71
   4  -3   6    2.83    0.31
  -4  -3  -6    2.68    0.33
   4  -3   6    2.53    0.30
   4   3   6    3.50    0.33
  -4   3  -6    3.02    0.17
   5  -3   6    6.12    0.43
  -5  -3  -6    5.87    0.46
   5  -3   6    5.44    0.43
  -5   3  -6    5.97    0.29
   5   3   6    5.45    0.44
   6  -3   6    4.71    0.39
  -6  -3  -6    5.10    0.44
   6  -3   6    6.54    0.47
  -6   3  -6    5.68    0.31
   6   3   6    4.89    0.43
   7  -3   6    0.01    0.17
  -7  -3  -6   -0.13    0.15
   7  -3   6   -0.12    0.13
   7   3   6   -0.05    0.15
  -7   3  -6    0.19    0.12
   8  -3   6    2.90    0.33
  -8  -3  -6    2.93    0.40
   8  -3   6    3.01    0.41
   8   3   6    2.82    0.41
  -8   3  -6    2.69    0.27
   9  -3   6    0.25    0.20
  -9  -3  -6   -0.20    0.16
   9  -3   6    0.16    0.18
  -9   3  -6   -0.10    0.14
   9   3   6    0.02    0.17
 -10  -3  -6    0.33    0.25
  10  -3   6    0.21    0.20
  10  -3   6    0.09    0.21
 -10   3  -6   -0.05    0.13
  10   3   6    0.42    0.25
 -11  -3  -6    4.22    0.48
  11  -3   6    3.97    0.41
  11  -3   6    4.14    0.49
 -11   3  -6    3.77    0.37
  11   3   6    3.69    0.47
  12  -3   6    0.19    0.22
 -12  -3  -6   -0.12    0.20
  12  -3   6    0.55    0.29
  12   3   6   -0.02    0.18
 -12   3  -6    0.41    0.18
  13  -3   6    0.24    0.20
  13  -3   6   -0.19    0.20
 -13  -3  -6    0.37    0.23
  13   3   6    0.33    0.23
 -13   3  -6    0.23    0.21
  14  -3   6    1.59    0.33
  14  -3   6    1.12    0.33
 -14  -3  -6    0.83    0.31
  14   3   6    1.14    0.37
 -14   3  -6    0.95    0.28
 -15  -3  -6    0.24    0.24
  15  -3   6   -0.01    0.22
 -15   3  -6    0.26    0.22
  15   3   6   -0.13    0.20
  16  -3   6    2.10    0.46
 -16  -3  -6    2.04    0.45
 -16   3  -6    1.02    0.30
  16   3   6    1.99    0.48
  17  -3   6    1.14    0.38
 -17  -3  -6    0.97    0.38
  17   3   6    1.44    0.43
 -17   3  -6    0.92    0.30
 -18  -3  -6    1.09    0.38
  18  -3   6    1.01    0.36
  18   3   6    1.02    0.42
  19  -3   6    0.42    0.26
 -19  -3  -6    0.22    0.30
  19   3   6    0.43    0.33
 -21  -4   6    0.20    0.33
  21  -4  -6    0.18    0.27
  21   4  -6    0.08    0.23
 -21   4   6    0.42    0.34
 -20  -4   6    1.66    0.42
  20  -4  -6    2.00    0.48
  20   4  -6    1.93    0.47
 -20   4   6    1.31    0.41
 -19  -4   6    0.20    0.27
  19  -4  -6    0.10    0.22
 -19   4   6   -0.10    0.26
  19   4  -6    0.05    0.21
  18  -4  -6    4.51    0.53
 -18  -4   6    3.86    0.61
 -18   4   6    4.38    0.56
  18   4  -6    3.95    0.60
 -17  -4   6    1.90    0.43
  17  -4  -6    1.12    0.35
  17   4  -6    1.59    0.43
 -17   4   6    1.66    0.42
  16  -4  -6    9.88    0.77
 -16  -4   6   11.44    0.83
  16   4  -6    9.63    0.79
  16   4  -6   11.03    0.67
 -16   4   6   11.25    0.82
  15  -4  -6    0.54    0.26
 -15  -4   6    1.11    0.35
  15   4  -6    0.75    0.34
  15   4  -6    0.51    0.23
 -15   4   6    0.30    0.26
  14  -4  -6    0.87    0.30
 -14  -4   6    1.15    0.37
 -14  -4   6    1.63    0.41
  14   4  -6    1.55    0.31
 -14   4   6    1.29    0.39
  13  -4  -6    0.27    0.25
 -13  -4   6    0.20    0.23
 -13  -4   6    0.52    0.31
 -13   4   6    0.30    0.24
  13   4  -6    0.35    0.21
 -12  -4   6   13.94    0.82
  12  -4  -6   13.21    0.82
 -12  -4   6   12.86    0.86
 -12   4   6   12.18    0.78
  12   4  -6   12.82    0.71
 -11  -4   6    0.53    0.24
 -11  -4   6    0.22    0.25
  11  -4  -6    0.37    0.25
  11   4  -6    0.39    0.19
 -11   4   6    0.25    0.22
  10  -4  -6    0.74    0.28
 -10  -4   6    0.48    0.25
 -10  -4   6    0.61    0.24
 -10   4   6    1.00    0.29
  10   4  -6    0.61    0.21
   9  -4  -6    0.08    0.19
  -9  -4   6   -0.18    0.17
  -9  -4   6    0.13    0.16
  -9   4   6    0.41    0.22
   9   4  -6    0.17    0.15
  -8  -4   6    3.55    0.36
   8  -4  -6    4.75    0.45
  -8  -4   6    3.60    0.42
  -8   4   6    3.69    0.39
   8   4  -6    3.54    0.34
   7  -4  -6    7.58    0.55
  -7  -4   6    7.73    0.57
  -7  -4   6    8.08    0.48
   7   4  -6    8.09    0.51
  -7   4   6    8.67    0.54
  -6  -4   6   35.17    1.23
   6  -4  -6   36.50    1.37
  -6  -4   6   34.97    1.39
  -6   4   6   36.81    1.31
   6   4  -6   35.22    1.30
  -5  -4   6    8.57    0.44
   5  -4  -6    8.02    0.53
  -5  -4   6    7.30    0.52
   5   4  -6    7.16    0.47
  -5   4   6    7.84    0.49
   4  -4  -6   27.25    1.11
  -4  -4   6   29.07    0.97
  -4  -4   6   30.53    1.18
   4   4  -6   28.33    1.11
  -4   4   6   29.81    1.10
  -3  -4   6   30.89    1.26
   3  -4  -6   33.29    1.23
  -3  -4   6   34.12    1.06
  -3   4   6   34.23    1.23
   3   4  -6   35.63    1.25
  -2  -4   6   19.85    0.68
  -2  -4   6   19.86    0.90
  -2  -4   6   20.21    0.89
   2  -4  -6   21.17    0.86
  -2   4   6   21.85    0.69
  -2   4   6   20.13    0.86
  -1  -4   6   24.86    1.01
  -1  -4   6   24.45    1.00
   1  -4  -6   23.13    0.92
  -1  -4   6   23.76    0.73
  -1   4   6   26.43    0.84
  -1   4   6   20.49    0.92
   0  -4   6   20.21    0.88
   0  -4   6   19.25    0.87
   0  -4  -6   18.26    0.86
   0  -4  -6   19.61    0.77
   0   4   6   19.72    0.74
  -1  -4  -6   56.00    1.88
   1  -4   6   57.16    1.88
   1  -4   6   55.81    1.89
  -1  -4  -6   57.28    1.72
   1   4   6   54.89    1.77
  -2  -4  -6    7.32    0.51
   2  -4   6    6.62    0.48
   2  -4   6    7.50    0.49
  -2  -4  -6    6.88    0.37
   2   4   6    7.15    0.44
  -3  -4  -6    5.98    0.47
   3  -4   6    6.49    0.48
  -3  -4  -6    7.24    0.36
   3  -4   6    6.60    0.48
   3   4   6    7.43    0.47
   4  -4   6   16.19    0.79
   4  -4   6   16.08    0.78
  -4  -4  -6   15.74    0.57
  -4  -4  -6   15.91    0.81
   4   4   6   14.40    0.74
  -5  -4  -6    4.46    0.44
   5  -4   6    3.57    0.38
   5  -4   6    4.41    0.41
  -5  -4  -6    4.51    0.25
  -5   4  -6    4.43    0.24
   5   4   6    5.14    0.43
   6  -4   6    9.50    0.61
  -6  -4  -6   10.40    0.66
   6  -4   6   10.01    0.62
  -6   4  -6   10.22    0.43
   6   4   6   10.00    0.64
   7  -4   6    2.41    0.36
  -7  -4  -6    2.99    0.43
   7  -4   6    2.63    0.37
  -7   4  -6    2.44    0.23
   7   4   6    2.33    0.39
  -8  -4  -6    6.66    0.56
   8  -4   6    6.86    0.54
   8  -4   6    6.33    0.52
  -8   4  -6    6.99    0.41
   8   4   6    6.29    0.55
  -9  -4  -6    3.49    0.45
   9  -4   6    4.21    0.44
   9  -4   6    4.05    0.45
  -9   4  -6    4.26    0.34
   9   4   6    4.15    0.48
 -10  -4  -6    2.56    0.44
  10  -4   6    1.90    0.37
  10  -4   6    1.83    0.36
  10   4   6    2.10    0.41
 -10   4  -6    1.94    0.28
  11  -4   6    7.95    0.61
 -11  -4  -6    8.58    0.69
  11  -4   6    8.23    0.65
 -11   4  -6    7.78    0.51
  11   4   6    8.01    0.67
 -12  -4  -6    0.12    0.20
  12  -4   6    0.12    0.22
  12  -4   6    0.38    0.22
 -12   4  -6    0.21    0.18
  12   4   6   -0.01    0.19
  13  -4   6    5.01    0.52
 -13  -4  -6    4.22    0.52
  13  -4   6    5.25    0.50
  13   4   6    4.03    0.51
 -13   4  -6    4.32    0.40
  14  -4   6    0.23    0.22
  14  -4   6    0.30    0.24
 -14  -4  -6    0.05    0.21
  14   4   6   -0.10    0.18
 -15  -4  -6    0.58    0.30
  15  -4   6    0.91    0.30
  15  -4   6    1.46    0.39
  15   4   6    1.24    0.39
  16  -4   6    0.16    0.28
 -16  -4  -6    0.02    0.27
  16   4   6   -0.22    0.21
 -17  -4  -6    2.78    0.56
  17  -4   6    2.80    0.52
  17   4   6    2.26    0.54
 -18  -4  -6   -0.12    0.24
  18  -4   6    1.05    0.37
  18   4   6    0.03    0.27
  20  -5  -6    0.11    0.27
 -20  -5   6   -0.15    0.23
 -20   5   6    0.34    0.32
  20   5  -6    0.29    0.29
 -19  -5   6   -0.02    0.23
  19  -5  -6    0.19    0.25
 -19   5   6    0.32    0.30
  19   5  -6    0.30    0.28
 -18  -5   6    1.55    0.38
  18  -5  -6    1.05    0.34
 -18   5   6    0.80    0.37
  18   5  -6    0.88    0.38
 -17  -5   6    2.91    0.54
  17  -5  -6    2.67    0.50
 -17   5   6    2.61    0.50
  17   5  -6    2.17    0.50
 -16  -5   6    0.83    0.35
  16  -5  -6    0.56    0.31
 -16   5   6    0.98    0.36
  16   5  -6    0.85    0.27
  16   5  -6    1.16    0.37
 -15  -5   6    5.25    0.58
  15  -5  -6    5.90    0.60
 -15   5   6    5.46    0.58
  15   5  -6    5.88    0.49
 -14  -5   6    4.77    0.59
 -14  -5   6    5.12    0.54
  14  -5  -6    4.38    0.53
 -14   5   6    4.61    0.53
  14   5  -6    4.64    0.46
 -13  -5   6    3.93    0.60
  13  -5  -6    3.91    0.51
 -13  -5   6    4.01    0.49
  13   5  -6    4.08    0.44
 -13   5   6    3.59    0.52
 -12  -5   6    0.29    0.23
  12  -5  -6    0.08    0.20
 -12  -5   6    0.10    0.26
 -12   5   6    0.22    0.23
  12   5  -6    0.32    0.20
  11  -5  -6    8.42    0.66
 -11  -5   6    8.88    0.71
 -11  -5   6    7.54    0.60
  11   5  -6    7.79    0.55
 -11   5   6    8.36    0.63
 -10  -5   6    1.50    0.39
  10  -5  -6    1.13    0.36
 -10  -5   6    1.14    0.31
 -10   5   6    1.06    0.30
  10   5  -6    1.02    0.26
  -9  -5   6    5.41    0.54
  -9  -5   6    5.36    0.47
   9  -5  -6    4.87    0.51
  -9   5   6    5.54    0.49
   9   5  -6    4.49    0.42
  -8  -5   6    0.64    0.26
  -8  -5   6    0.31    0.18
   8  -5  -6    0.22    0.21
   8   5  -6    0.01    0.15
  -8   5   6    0.44    0.22
  -7  -5   6   11.56    0.62
   7  -5  -6   11.99    0.74
  -7  -5   6   12.54    0.76
   7   5  -6   13.09    0.69
  -7   5   6   10.82    0.66
   6  -5  -6    0.09    0.20
  -6  -5   6    0.17    0.15
  -6  -5   6    0.13    0.19
  -6   5   6    0.37    0.20
   6   5  -6    0.30    0.17
   5  -5  -6   19.23    0.93
  -5  -5   6   19.26    0.95
  -5  -5   6   19.80    0.78
   5   5  -6   19.16    0.89
  -5   5   6   18.42    0.87
  -4  -5   6    5.66    0.36
   4  -5  -6    5.10    0.46
  -4  -5   6    5.24    0.46
  -4   5   6    5.65    0.43
   4   5  -6    5.65    0.43
   3  -5  -6   24.46    1.02
  -3  -5   6   23.01    0.83
  -3  -5   6   24.10    1.04
  -3  -5   6   22.88    1.04
  -3   5   6   22.56    0.98
  -2  -5   6    0.42    0.22
  -2  -5   6    0.36    0.13
  -2  -5   6    0.24    0.19
   2  -5  -6    0.12    0.16
  -2   5   6    0.28    0.10
  -2   5   6    0.04    0.13
  -1  -5   6   20.30    0.94
  -1  -5   6   20.47    0.94
   1  -5  -6   20.92    0.88
  -1  -5   6   19.60    0.69
  -1   5   6   20.04    0.90
  -1   5   6   20.97    0.76
   0  -5   6    0.80    0.25
   0  -5  -6    0.40    0.19
   0  -5   6    0.67    0.23
   0   5   6    0.97    0.18
   0   5  -6    0.63    0.10
  -1  -5  -6    4.59    0.44
   1  -5   6    4.52    0.42
   1  -5   6    4.00    0.40
  -1  -5  -6    4.07    0.34
   1   5   6    4.34    0.34
  -2  -5  -6    6.89    0.42
  -2  -5  -6    7.10    0.54
   2  -5   6    6.76    0.50
   2  -5   6    6.94    0.53
   2   5   6    7.30    0.46
  -3  -5  -6    0.15    0.13
   3  -5   6   -0.03    0.14
  -3  -5  -6   -0.18    0.16
   3  -5   6    0.16    0.18
   3   5   6   -0.12    0.12
   4  -5   6    4.99    0.47
   4  -5   6    5.82    0.47
  -4  -5  -6    6.15    0.52
  -4  -5  -6    5.68    0.35
   4   5   6    4.79    0.42
  -4   5  -6    6.17    0.27
  -5  -5  -6    0.56    0.16
   5  -5   6    0.36    0.22
  -5  -5  -6    0.27    0.24
   5  -5   6    0.40    0.25
  -5   5  -6    0.61    0.13
   5   5   6    0.52    0.23
  -6  -5  -6   21.53    0.73
   6  -5   6   20.29    0.97
   6  -5   6   20.54    1.01
  -6  -5  -6   20.76    1.05
  -6   5  -6   20.22    0.73
   6   5   6   19.77    0.99
  -7  -5  -6    0.58    0.28
   7  -5   6    0.89    0.27
   7  -5   6    0.76    0.27
  -7   5  -6    1.18    0.19
   7   5   6    0.49    0.24
   8  -5   6   11.99    0.76
   8  -5   6   12.03    0.73
  -8  -5  -6   11.04    0.77
   8   5   6   10.64    0.74
   9  -5   6    3.68    0.44
  -9  -5  -6    1.90    0.42
   9  -5   6    3.78    0.48
   9   5   6    3.37    0.45
  10  -5   6    2.31    0.41
 -10  -5  -6    1.68    0.42
  10  -5   6    2.83    0.45
  10   5   6    2.49    0.46
  11  -5   6    5.00    0.52
 -11  -5  -6    4.61    0.54
  11  -5   6    4.41    0.50
  11   5   6    4.61    0.54
  12  -5   6    1.52    0.38
  12  -5   6    2.26    0.43
 -12  -5  -6    1.44    0.41
  12   5   6    1.36    0.41
 -13  -5  -6    1.37    0.40
  13  -5   6    1.50    0.40
  13  -5   6    1.35    0.34
  13   5   6    0.91    0.36
  14  -5   6    0.81    0.31
 -14  -5  -6    1.09    0.36
  14  -5   6    0.72    0.30
  14   5   6    0.18    0.27
  15  -5   6    0.67    0.30
  15  -5   6    0.74    0.34
 -15  -5  -6    0.72    0.36
  15   5   6    1.41    0.43
 -16  -5  -6    1.50    0.45
  16  -5   6    0.89    0.34
  16  -5   6    0.91    0.36
  16   5   6    0.44    0.30
  17  -5   6    0.06    0.23
 -17  -5  -6   -0.18    0.26
  17   5   6    0.17    0.28
  19  -6  -6   -0.09    0.23
 -19  -6   6   -0.22    0.22
 -19   6   6    0.13    0.28
  19   6  -6    0.35    0.31
 -18  -6   6   -0.09    0.27
  18  -6  -6    0.14    0.22
 -18   6   6   -0.07    0.26
  18   6  -6    0.64    0.32
 -17  -6   6   -0.17    0.21
  17  -6  -6   -0.06    0.26
 -17   6   6    0.18    0.25
  17   6  -6   -0.14    0.21
  16  -6  -6    4.18    0.63
 -16  -6   6    4.29    0.56
 -16   6   6    3.55    0.59
  16   6  -6    3.29    0.60
  15  -6  -6   -0.21    0.17
 -15  -6   6   -0.06    0.24
  15   6  -6   -0.20    0.16
 -15   6   6   -0.45    0.18
  14  -6  -6    4.34    0.56
 -14  -6   6    3.58    0.61
 -14  -6   6    3.75    0.48
 -14   6   6    4.77    0.56
  14   6  -6    4.34    0.46
 -13  -6   6    0.40    0.25
  13  -6  -6   -0.16    0.20
 -13  -6   6   -0.18    0.23
 -13   6   6   -0.04    0.22
  13   6  -6    0.28    0.22
  12  -6  -6   18.94    1.13
 -12  -6   6   22.62    1.11
 -12  -6   6   21.76    1.22
 -12   6   6   20.01    1.07
  12   6  -6   21.68    1.01
  11  -6  -6   -0.06    0.22
 -11  -6   6   -0.21    0.22
 -11  -6   6   -0.01    0.22
  11   6  -6   -0.05    0.18
 -11   6   6    0.27    0.24
 -10  -6   6    3.46    0.43
  10  -6  -6    3.71    0.49
 -10  -6   6    3.66    0.57
  10   6  -6    3.02    0.42
 -10   6   6    2.82    0.44
  -9  -6   6    1.33    0.36
   9  -6  -6    0.45    0.26
  -9  -6   6    0.59    0.26
   9   6  -6    1.11    0.29
  -9   6   6    0.65    0.27
   8  -6  -6   -0.05    0.19
  -8  -6   6    0.21    0.18
  -8  -6   6   -0.03    0.21
  -8   6   6   -0.12    0.15
   8   6  -6    0.29    0.18
   7  -6  -6    2.27    0.43
  -7  -6   6    2.61    0.44
  -7  -6   6    2.12    0.33
  -7   6   6    2.66    0.39
   7   6  -6    1.98    0.34
  -6  -6   6    1.08    0.33
  -6  -6   6    1.40    0.27
   6  -6  -6    2.05    0.40
  -6   6   6    1.70    0.34
   6   6  -6    1.15    0.29
  -5  -6   6    9.99    0.54
  -5  -6   6    8.74    0.65
   5  -6  -6   10.06    0.68
  -5   6   6    8.50    0.59
   5   6  -6    8.24    0.58
  -4  -6   6   12.41    0.77
  -4  -6   6   13.17    0.62
   4  -6  -6   14.26    0.79
  -4   6   6   12.04    0.71
   3  -6  -6    3.50    0.43
  -3  -6   6    3.56    0.43
  -3  -6   6    3.42    0.42
  -3  -6   6    3.28    0.30
  -3   6   6    3.66    0.39
  -3   6   6    3.71    0.23
  -2  -6   6    3.15    0.44
  -2  -6   6    3.28    0.40
  -2  -6   6    2.99    0.29
   2  -6  -6    3.43    0.39
  -2   6   6    3.09    0.24
  -2   6   6    3.28    0.37
  -1  -6   6    2.73    0.40
  -1  -6   6    3.21    0.45
   1  -6  -6    3.05    0.35
  -1   6   6    2.54    0.25
  -1   6   6    3.37    0.37
   0  -6   6    3.34    0.39
   0  -6   6    4.04    0.44
   0  -6  -6    3.20    0.36
   0   6  -6    3.94    0.24
   0   6   6    3.50    0.39
   0   6   6    3.83    0.32
   1  -6   6    0.74    0.25
   1  -6   6    0.36    0.23
  -1  -6  -6    0.47    0.26
  -1  -6  -6    0.32    0.17
   1   6   6    0.59    0.18
  -1   6  -6    0.49    0.11
   2  -6   6    0.43    0.24
  -2  -6  -6    0.07    0.19
   2  -6   6    0.50    0.26
  -2  -6  -6    0.58    0.21
  -2   6  -6    0.51    0.11
   2   6   6    0.52    0.20
  -3  -6  -6    0.68    0.21
   3  -6   6    0.62    0.26
  -3  -6  -6    0.90    0.32
   3  -6   6    1.03    0.30
   3   6   6    0.85    0.24
   4  -6   6    0.33    0.21
  -4  -6  -6   -0.26    0.11
  -4  -6  -6    0.04    0.22
   4  -6   6   -0.18    0.16
   4   6   6    0.16    0.17
  -5  -6  -6    1.80    0.27
   5  -6   6    2.10    0.41
  -5  -6  -6    1.80    0.41
   5  -6   6    3.06    0.42
   5   6   6    2.51    0.38
  -6  -6  -6    6.43    0.61
   6  -6   6    7.20    0.57
   6  -6   6    6.15    0.58
   6   6   6    6.53    0.55
  -7  -6  -6    9.58    0.76
   7  -6   6   13.35    0.84
   7  -6   6   11.97    0.74
   7   6   6   11.72    0.77
  -8  -6  -6    2.19    0.46
   8  -6   6    2.15    0.43
   8  -6   6    2.28    0.40
   8   6   6    1.78    0.39
  -9  -6  -6   17.26    1.04
   9  -6   6   16.90    1.00
   9  -6   6   19.30    0.98
   9   6   6   17.34    1.02
 -10  -6  -6    4.33    0.52
  10  -6   6    3.24    0.52
  10  -6   6    3.61    0.44
  10   6   6    3.65    0.49
  11  -6   6    8.37    0.71
  11  -6   6   10.37    0.73
 -11  -6  -6    9.87    0.80
  11   6   6    9.57    0.77
  12  -6   6    2.65    0.48
  12  -6   6    2.99    0.40
 -12  -6  -6    2.13    0.48
  12   6   6    2.04    0.48
 -13  -6  -6    1.24    0.41
  13  -6   6    1.68    0.39
  13  -6   6    1.80    0.41
  13   6   6    1.15    0.40
  14  -6   6   -0.22    0.17
 -14  -6  -6    0.05    0.27
  14  -6   6   -0.14    0.18
  14   6   6    0.09    0.25
 -15  -6  -6    0.14    0.27
  15  -6   6    0.03    0.25
  15  -6   6   -0.03    0.22
  15   6   6    0.08    0.24
  16  -6   6    0.30    0.30
 -16  -6  -6    0.10    0.31
  16  -6   6    0.23    0.26
  16   6   6    0.01    0.26
 -18  -7   6    0.63    0.36
  18  -7  -6    0.14    0.28
 -18   7   6    0.26    0.29
  18   7  -6    0.39    0.31
  17  -7  -6    0.54    0.37
 -17  -7   6    0.24    0.29
  17   7  -6    0.57    0.34
 -17   7   6    0.64    0.34
 -16  -7   6    0.34    0.29
  16  -7  -6   -0.06    0.23
 -16   7   6    0.37    0.27
  16   7  -6   -0.29    0.19
  15  -7  -6    6.02    0.68
 -15  -7   6    5.51    0.59
 -15   7   6    5.06    0.59
  14  -7  -6    0.26    0.26
 -14  -7   6    0.30    0.29
 -14  -7   6    0.53    0.32
  14   7  -6    0.40    0.25
 -14   7   6    0.20    0.29
  13  -7  -6    6.15    0.68
 -13  -7   6    7.78    0.65
 -13  -7   6    6.68    0.72
  13   7  -6    8.19    0.61
 -13   7   6    8.35    0.69
 -12  -7   6    0.24    0.23
 -12  -7   6    0.72    0.35
  12  -7  -6    0.11    0.24
 -12   7   6    0.66    0.32
  12   7  -6    0.45    0.24
 -11  -7   6    9.12    0.77
  11  -7  -6    8.42    0.75
 -11  -7   6    8.03    0.66
 -11   7   6    8.33    0.68
  11   7  -6   10.06    0.67
  10  -7  -6    6.31    0.63
 -10  -7   6    4.97    0.50
 -10  -7   6    4.36    0.57
 -10   7   6    4.54    0.49
  10   7  -6    5.57    0.50
  -9  -7   6    7.90    0.69
   9  -7  -6    7.89    0.71
  -9  -7   6    7.90    0.60
  -9   7   6    6.85    0.59
   9   7  -6    8.95    0.64
  -8  -7   6    3.68    0.41
   8  -7  -6    3.15    0.52
  -8  -7   6    2.72    0.48
   8   7  -6    4.10    0.44
  -8   7   6    3.53    0.43
   7  -7  -6    8.90    0.73
  -7  -7   6   11.77    0.68
  -7  -7   6   11.01    0.79
   7   7  -6   10.25    0.68
  -7   7   6   10.21    0.68
  -6  -7   6    0.17    0.22
  -6  -7   6   -0.11    0.20
   6  -7  -6    0.20    0.24
   6   7  -6    0.06    0.18
  -6   7   6    0.23    0.20
   5  -7  -6   12.20    0.82
  -5  -7   6   13.05    0.83
  -5  -7   6   12.57    0.67
   5   7  -6   12.80    0.77
  -5   7   6   12.43    0.74
  -4  -7   6    1.95    0.41
  -4  -7   6    2.62    0.32
  -4  -7   6    1.91    0.41
   4  -7  -6    2.63    0.44
  -4   7   6    2.64    0.41
   3  -7  -6    9.21    0.67
  -3  -7   6    8.13    0.65
  -3  -7   6    8.57    0.67
  -3  -7   6    9.79    0.54
  -3   7   6    9.24    0.64
  -2  -7   6    3.83    0.46
   2  -7  -6    3.78    0.44
  -2  -7   6    4.25    0.49
  -2  -7   6    3.84    0.33
  -2   7   6    3.75    0.42
  -1  -7   6    5.96    0.57
  -1  -7   6    6.93    0.58
   1  -7  -6    6.82    0.55
  -1   7   6    6.96    0.43
  -1   7   6    6.37    0.53
   1   7  -6    7.35    0.40
   0  -7   6    3.49    0.50
   0  -7   6    3.56    0.43
   0  -7  -6    3.29    0.40
   0   7   6    4.07    0.35
   0   7   6    2.93    0.44
  -1  -7  -6    0.93    0.26
   1  -7   6    0.76    0.30
   1  -7   6    0.63    0.30
   1   7   6    0.86    0.23
  -2  -7  -6    1.86    0.42
   2  -7   6    1.52    0.39
   2  -7   6    1.37    0.34
  -2  -7  -6    1.48    0.30
   2   7   6    1.52    0.29
   3  -7   6    0.01    0.23
  -3  -7  -6    0.05    0.17
  -3  -7  -6    0.23    0.23
   3  -7   6   -0.04    0.20
   3   7   6    0.25    0.17
  -4  -7  -6   -0.14    0.24
  -4  -7  -6    0.41    0.21
   4  -7   6    0.33    0.28
   4  -7   6    0.14    0.23
   4   7   6    0.36    0.22
   5  -7   6    9.37    0.66
   5  -7   6    7.41    0.67
  -5  -7  -6    7.37    0.67
   5   7   6    8.34    0.62
  -6  -7  -6    5.66    0.59
   6  -7   6    4.64    0.50
   6  -7   6    4.40    0.53
   6   7   6    4.56    0.48
  -7  -7  -6   13.09    0.92
   7  -7   6   16.32    0.99
   7  -7   6   15.43    0.87
   7   7   6   14.91    0.89
  -8  -7  -6    0.37    0.28
   8  -7   6    1.17    0.38
   8  -7   6    0.59    0.32
   8   7   6    1.10    0.30
  -9  -7  -6    2.76    0.53
   9  -7   6    3.06    0.54
   9  -7   6    2.32    0.40
   9   7   6    2.64    0.47
  10  -7   6    4.08    0.60
  10  -7   6    3.45    0.49
 -10  -7  -6    4.77    0.59
  10   7   6    3.04    0.51
  11  -7   6    0.70    0.29
 -11  -7  -6    0.35    0.27
  11  -7   6    0.54    0.29
  11   7   6    0.42    0.25
  12  -7   6    5.07    0.63
  12  -7   6    6.36    0.57
 -12  -7  -6    7.92    0.75
  12   7   6    5.03    0.62
  13  -7   6    0.42    0.26
  13  -7   6    0.56    0.26
 -13  -7  -6    0.45    0.35
  13   7   6   -0.06    0.24
  14  -7   6    1.39    0.42
 -14  -7  -6    1.47    0.43
  14   7   6    1.16    0.41
 -15  -7  -6    0.34    0.33
  15  -7   6   -0.20    0.24
  15   7   6   -0.05    0.26
  16  -8  -6    0.62    0.38
 -16  -8   6    1.89    0.44
  16   8  -6    0.72    0.39
 -16   8   6    0.94    0.42
  15  -8  -6    1.54    0.47
 -15  -8   6    1.18    0.34
 -15   8   6    1.65    0.44
  14  -8  -6    1.93    0.51
 -14  -8   6    2.38    0.55
 -14  -8   6    2.58    0.52
 -14   8   6    1.04    0.36
  13  -8  -6    0.32    0.30
 -13  -8   6    0.53    0.26
 -13  -8   6    0.18    0.32
  13   8  -6   -0.12    0.14
 -13   8   6    0.19    0.25
 -12  -8   6    1.73    0.49
  12  -8  -6    1.87    0.50
 -12  -8   6    1.84    0.42
 -12   8   6    2.00    0.41
  12   8  -6    1.61    0.37
 -11  -8   6    0.18    0.23
 -11  -8   6    0.03    0.25
  11  -8  -6    0.21    0.28
  11   8  -6   -0.18    0.15
 -11   8   6   -0.17    0.21
 -10  -8   6    1.28    0.35
 -10  -8   6    1.31    0.40
  10  -8  -6    1.33    0.41
  10   8  -6    1.44    0.32
 -10   8   6    1.85    0.39
  -9  -8   6    0.00    0.22
  -9  -8   6    0.00    0.23
   9  -8  -6    0.01    0.26
   9   8  -6    0.09    0.15
  -9   8   6   -0.08    0.19
  -8  -8   6    0.46    0.27
   8  -8  -6    0.55    0.27
  -8  -8   6    0.27    0.25
  -8   8   6   -0.02    0.19
   8   8  -6   -0.14    0.19
  -7  -8   6    0.20    0.25
  -7  -8   6   -0.80    0.22
   7  -8  -6    0.53    0.29
  -7   8   6    0.05    0.20
   7   8  -6    0.10    0.17
  -6  -8   6    1.79    0.40
   6  -8  -6    1.55    0.41
  -6  -8   6    1.88    0.36
   6   8  -6    1.50    0.34
  -6   8   6    1.73    0.34
  -5  -8   6    0.16    0.24
  -5  -8   6   -0.07    0.21
   5  -8  -6    0.30    0.23
   5   8  -6   -0.04    0.13
  -5   8   6   -0.09    0.19
  -4  -8   6    3.64    0.52
   4  -8  -6    3.47    0.45
  -4  -8   6    3.34    0.51
  -4  -8   6    3.84    0.41
  -4   8   6    3.37    0.41
  -3  -8   6    0.03    0.22
  -3  -8   6    0.18    0.21
   3  -8  -6    0.25    0.23
  -3   8   6    0.01    0.19
  -2  -8   6    4.74    0.52
   2  -8  -6    6.34    0.58
  -2  -8   6    5.35    0.56
  -2   8   6    4.67    0.49
   1  -8  -6    0.02    0.21
  -1  -8   6    0.25    0.23
  -1  -8   6   -0.06    0.21
  -1   8   6    0.25    0.19
   0  -8   6    4.06    0.50
   0  -8   6    3.81    0.49
   0  -8  -6    4.16    0.55
   0   8   6    2.87    0.46
   1  -8   6    0.30    0.26
  -1  -8  -6   -0.10    0.21
   1  -8   6    0.02    0.22
   1   8   6    0.03    0.16
   1   8   6    0.04    0.20
   2  -8   6    0.62    0.33
  -2  -8  -6    1.49    0.35
  -2  -8  -6    0.80    0.33
   2  -8   6    0.98    0.32
   2   8   6    1.27    0.29
   3  -8   6    0.58    0.30
  -3  -8  -6    0.43    0.28
   3  -8   6    0.15    0.22
  -3  -8  -6    0.39    0.26
   3   8   6    0.63    0.25
   4  -8   6    0.28    0.26
  -4  -8  -6    0.63    0.31
   4  -8   6    0.42    0.29
  -4  -8  -6    1.22    0.30
   4   8   6    1.00    0.28
  -5  -8  -6    4.83    0.56
   5  -8   6    4.70    0.59
   5  -8   6    5.85    0.56
   5   8   6    5.78    0.53
  -6  -8  -6   -0.02    0.25
   6  -8   6   -0.03    0.20
   6  -8   6   -0.27    0.22
   6   8   6    0.21    0.21
   7  -8   6    3.61    0.60
   7  -8   6    4.17    0.52
  -7  -8  -6    5.30    0.60
   7   8   6    3.88    0.46
   8  -8   6    0.37    0.26
   8  -8   6   -0.17    0.25
  -8  -8  -6    0.60    0.32
   8   8   6    1.03    0.31
   9  -8   6    3.81    0.51
  -9  -8  -6    3.26    0.57
   9  -8   6    2.87    0.55
   9   8   6    3.69    0.48
 -10  -8  -6    0.99    0.39
  10  -8   6    0.40    0.32
  10  -8   6    0.79    0.27
  10   8   6    0.14    0.23
  11  -8   6    0.36    0.31
 -11  -8  -6   -0.10    0.25
  11   8   6    0.35    0.25
  12  -8   6    1.30    0.43
 -12  -8  -6    0.85    0.38
  12   8   6    1.01    0.39
  13  -8   6    0.04    0.25
 -13  -8  -6    0.50    0.32
  13   8   6   -0.05    0.25
  14  -9  -6   -0.08    0.28
 -14  -9   6   -0.11    0.24
 -14  -9   6    0.17    0.23
 -14   9   6    0.05    0.23
 -13  -9   6    2.17    0.47
 -13  -9   6    3.59    0.66
  13  -9  -6    1.60    0.47
 -13   9   6    1.93    0.44
  12  -9  -6    0.98    0.40
 -12  -9   6    1.00    0.36
 -12  -9   6    1.15    0.35
 -12   9   6    0.54    0.30
  12   9  -6    1.01    0.28
 -11  -9   6    1.02    0.34
  11  -9  -6    0.37    0.30
 -11  -9   6    1.28    0.38
  11   9  -6    0.81    0.28
 -11   9   6    1.10    0.35
  10  -9  -6    1.66    0.44
 -10  -9   6    0.86    0.34
 -10  -9   6    2.00    0.43
 -10   9   6    1.52    0.39
  10   9  -6    1.40    0.37
   9  -9  -6    0.18    0.31
  -9  -9   6    1.12    0.32
  -9  -9   6    0.42    0.32
  -9   9   6    0.91    0.32
   9   9  -6    0.27    0.24
  -8  -9   6    0.23    0.28
   8  -9  -6    0.11    0.20
  -8  -9   6    0.47    0.29
   8   9  -6    0.19    0.22
  -8   9   6    0.15    0.22
  -7  -9   6    1.71    0.41
  -7  -9   6    1.69    0.43
   7  -9  -6    2.06    0.49
   7   9  -6    0.97    0.30
  -7   9   6    1.29    0.34
  -6  -9   6    0.13    0.22
   6  -9  -6    0.11    0.23
   6   9  -6    0.00    0.18
  -6   9   6    0.25    0.24
  -5  -9   6    5.99    0.61
   5  -9  -6    6.89    0.66
  -5   9   6    5.75    0.54
  -4  -9   6    0.64    0.33
   4  -9  -6    0.12    0.25
  -4  -9   6    0.47    0.30
  -4   9   6    0.74    0.29
  -3  -9   6    9.17    0.76
   3  -9  -6    8.30    0.72
  -3  -9   6    7.63    0.68
  -3   9   6    8.64    0.66
  -2  -9   6    4.10    0.50
   2  -9  -6    3.55    0.53
  -2  -9   6    4.32    0.53
  -2   9   6    3.98    0.48
  -1  -9   6    7.94    0.64
  -1  -9   6    6.98    0.69
   1  -9  -6    8.84    0.69
  -1   9   6    7.73    0.65
   0  -9   6    8.70    0.68
   0  -9  -6    8.71    0.68
   0  -9   6    7.84    0.71
   0   9   6    7.35    0.65
  -1  -9  -6    4.74    0.51
   1  -9   6    4.28    0.56
   1  -9   6    4.51    0.51
   1   9   6    5.09    0.55
   2  -9   6    7.82    0.73
   2  -9   6    6.94    0.62
  -2  -9  -6    7.98    0.64
   2   9   6    7.86    0.67
  -3  -9  -6    2.88    0.54
   3  -9   6    2.85    0.47
  -3  -9  -6    3.04    0.46
   3  -9   6    1.88    0.47
   4  -9   6    2.15    0.49
   4  -9   6    2.42    0.44
  -4  -9  -6    3.43    0.59
   4   9   6    2.94    0.40
   5  -9   6    5.27    0.65
  -5  -9  -6    6.12    0.64
   5  -9   6    5.49    0.53
   5   9   6    3.88    0.47
  -6  -9  -6    0.65    0.30
   6  -9   6    1.67    0.38
   6  -9   6    1.33    0.42
   7  -9   6    4.69    0.62
  -7  -9  -6    4.25    0.68
   7   9   6    4.02    0.48
  -8  -9  -6    0.14    0.31
   8  -9   6    0.01    0.23
   8   9   6    0.31    0.24
  -9  -9  -6    0.22    0.30
   9  -9   6    0.80    0.38
   9   9   6    0.70    0.30
 -10  -9  -6    0.31    0.30
  10  -9   6    0.78    0.41
  10   9   6    0.13    0.25
 -11  -9  -6    0.60    0.34
  11  -9   6    0.10    0.29
  11   9   6    0.53    0.28
 -11 -10   6    0.40    0.34
  11 -10  -6    0.74    0.36
 -11  10   6    1.05    0.37
 -10 -10   6    0.43    0.32
  10 -10  -6    0.69    0.36
  10  10  -6    0.26    0.24
 -10  10   6    0.44    0.25
   9 -10  -6    0.01    0.26
  -9 -10   6    0.20    0.25
   9  10  -6    0.30    0.21
  -9  10   6    0.12    0.22
  -8 -10   6   -0.06    0.22
   8 -10  -6   -0.26    0.25
  -8  10   6    0.23    0.23
   8  10  -6   -0.19    0.18
   7 -10  -6    1.37    0.40
  -7 -10   6    1.58    0.44
  -7  10   6    1.05    0.33
   7  10  -6    0.77    0.31
   6 -10  -6    0.16    0.28
  -6 -10   6    0.46    0.26
  -6  10   6    0.04    0.26
   6  10  -6    0.18    0.22
   5 -10  -6    3.54    0.61
  -5 -10   6    2.30    0.47
  -5  10   6    2.33    0.45
   5  10  -6    1.99    0.40
   4 -10  -6    0.48    0.31
  -4 -10   6    0.00    0.21
  -4 -10   6    0.39    0.29
  -4  10   6    0.15    0.23
   3 -10  -6    1.39    0.42
  -3 -10   6    1.74    0.43
  -3 -10   6    0.67    0.33
  -3  10   6    0.68    0.29
   2 -10  -6    0.61    0.28
  -2 -10   6   -0.10    0.20
  -2 -10   6    0.28    0.26
  -2  10   6   -0.34    0.18
  -1 -10   6    0.56    0.34
  -1 -10   6    0.17    0.24
   1 -10  -6    0.10    0.23
  -1  10   6    0.10    0.25
   0 -10   6    0.73    0.38
   0 -10  -6    0.91    0.36
   0 -10   6    1.26    0.36
   0  10   6    0.96    0.36
   1 -10   6    0.62    0.31
  -1 -10  -6    1.08    0.35
   1 -10   6    0.42    0.27
   1  10   6    0.03    0.21
   2 -10   6    1.12    0.34
   2 -10   6    0.99    0.40
  -2 -10  -6    0.64    0.28
   2  10   6    0.62    0.32
   3 -10   6    0.22    0.28
   3 -10   6    0.16    0.24
   3  10   6    0.28    0.30
   4 -10   6    0.01    0.27
  -5 -10  -6   -0.27    0.25
   5 -10   6    0.16    0.28
   6 -10   6   -0.31    0.29
  -6 -10  -6   -0.08    0.25
  -7 -10  -6    0.28    0.27
   7 -10   6    0.57    0.36
   7  10   6    0.61    0.24
   8 -10   6    0.36    0.36
  -8 -10  -6    0.39    0.28
   8  10   6    0.13    0.20
  -6 -11   6    0.43    0.33
   6 -11  -6   -0.26    0.23
   6  11  -6    0.16    0.25
  -6  11   6    0.09    0.23
  -5 -11   6    2.26    0.49
   5 -11  -6    3.52    0.63
  -5  11   6    2.02    0.45
   5  11  -6    2.39    0.47
  -4 -11   6    0.63    0.32
   4 -11  -6    0.09    0.28
  -4  11   6    0.13    0.26
  -3 -11   6    0.93    0.36
   3 -11  -6    0.97    0.39
  -3 -11   6    1.11    0.38
  -3  11   6    0.71    0.32
  -2 -11   6   -0.39    0.24
  -2 -11   6    0.69    0.29
   2 -11  -6    0.95    0.35
  -2  11   6    0.24    0.28
   1 -11  -6    0.28    0.26
  -1 -11   6    0.43    0.31
  -1 -11   6    0.32    0.32
  -1  11   6    0.33    0.28
   0 -11  -6    2.62    0.48
   0 -11   6    2.73    0.52
   0 -11   6    2.26    0.55
   0  11   6    1.79    0.44
   1 -11   6    0.62    0.36
  -1 -11  -6    1.76    0.41
   1  11   6    0.99    0.39
   2 -11   6    3.62    0.66
   2  11   6    3.21    0.58
   3 -11   6    2.36    0.54
   3  11   6    1.64    0.46
  22   0  -7   -0.08    0.20
 -22   0   7   -0.30    0.22
 -21   0   7    0.10    0.27
  21   0  -7    0.51    0.26
  21   0  -7    0.17    0.20
 -20   0   7    0.01    0.24
  20   0  -7   -0.28    0.20
  20   0  -7   -0.18    0.16
  19   0  -7   -0.27    0.13
 -19   0   7    0.07    0.24
  19   0  -7    0.11    0.21
  18   0  -7    0.24    0.20
 -18   0   7   -0.21    0.22
  18   0  -7   -0.11    0.18
 -17   0   7    0.11    0.25
  17   0  -7   -0.22    0.14
  17   0  -7   -0.08    0.21
 -16   0   7   -0.59    0.17
  16   0  -7   -0.03    0.19
  16   0  -7   -0.06    0.21
  15   0  -7   -0.03    0.16
 -15   0   7    0.13    0.25
  15   0  -7    0.19    0.22
  14   0  -7   -0.08    0.16
  14   0  -7   -0.20    0.17
 -14   0   7   -0.02    0.22
 -13   0   7   -0.10    0.21
  13   0  -7   -0.11    0.16
  13   0  -7    0.09    0.15
  12   0  -7   -0.17    0.14
 -12   0   7   -0.24    0.17
  12   0  -7   -0.03    0.13
  11   0  -7   -0.08    0.15
 -11   0   7    0.14    0.15
 -11   0   7   -0.02    0.18
  10   0  -7   -0.24    0.13
 -10   0   7   -0.12    0.14
 -10   0   7    0.04    0.13
   9   0  -7   -0.02    0.14
  -9   0   7   -0.05    0.12
  -9   0   7   -0.07    0.14
  -8   0   7   -0.09    0.11
   8   0  -7    0.10    0.14
  -8   0   7   -0.10    0.09
  -7   0   7    0.12    0.11
   7   0  -7    0.23    0.14
  -7   0   7    0.20    0.13
  -6   0   7   -0.07    0.10
  -6   0   7    0.05    0.10
   6   0  -7   -0.18    0.10
  -5   0   7    0.01    0.10
  -5   0   7   -0.16    0.08
   5   0  -7   -0.07    0.11
  -4   0   7    0.13    0.10
  -4   0   7    0.00    0.09
   4   0  -7    0.02    0.11
   3   0  -7    0.01    0.10
  -3   0   7    0.03    0.10
  -3   0   7   -0.01    0.10
   2   0  -7   -0.02    0.11
  -2   0   7    0.06    0.10
  -2   0   7   -0.18    0.09
   1   0  -7   -0.15    0.07
  -1   0   7    0.06    0.10
  -1   0   7   -0.06    0.11
   0   0  -7   -0.05    0.08
   0   0   7   -0.18    0.08
   0   0   7   -0.12    0.08
  -1   0  -7    0.05    0.09
  -1   0  -7   -0.04    0.07
   1   0   7    0.03    0.11
  -2   0  -7    0.03    0.07
   2   0   7    0.03    0.11
  -2   0  -7   -0.06    0.08
  -3   0  -7    0.06    0.10
  -3   0  -7    0.06    0.07
   3   0   7   -0.15    0.10
  -4   0  -7    0.01    0.08
  -4   0  -7    0.01    0.10
   4   0   7   -0.09    0.12
   5   0   7    0.40    0.18
  -5   0  -7   -0.12    0.09
  -5   0  -7    0.04    0.07
  -6   0  -7    0.00    0.11
   6   0   7    0.03    0.16
  -7   0  -7    0.10    0.14
   7   0   7    0.03    0.15
   7   0   7   -0.03    0.07
  -8   0  -7    0.12    0.15
   8   0   7    0.14    0.10
   8   0   7   -0.03    0.16
   9   0   7    0.05    0.20
  -9   0  -7   -0.23    0.13
   9   0   7   -0.03    0.08
  10   0   7    0.04    0.10
 -10   0  -7   -0.35    0.12
  10   0   7   -0.26    0.16
 -11   0  -7    0.07    0.18
  11   0   7   -0.26    0.17
 -12   0  -7    0.20    0.22
  12   0   7    0.15    0.26
  13   0   7   -0.13    0.21
 -13   0  -7   -0.01    0.18
 -14   0  -7    0.21    0.20
  14   0   7   -0.19    0.23
  15   0   7    0.15    0.26
 -15   0  -7   -0.12    0.18
 -16   0  -7   -0.12    0.20
  16   0   7    0.01    0.26
  17   0   7    0.07    0.24
 -17   0  -7    0.19    0.23
 -18   0  -7    0.15    0.22
  18   0   7    0.12    0.25
  19   0   7    0.14    0.24
 -19   0  -7    0.23    0.27
 -22  -1   7   -0.01    0.29
  22  -1  -7    0.07    0.20
  22   1  -7    0.15    0.25
 -22   1   7    0.32    0.31
 -21  -1   7    2.93    0.58
  21  -1  -7    2.12    0.39
  21  -1  -7    2.78    0.45
  21   1  -7    2.67    0.47
 -21   1   7    2.02    0.51
  20  -1  -7    1.20    0.34
 -20  -1   7    1.35    0.43
  20  -1  -7    1.16    0.31
  20   1  -7    1.90    0.41
 -20   1   7    0.87    0.39
  20   1  -7    1.77    0.37
  19  -1  -7    5.18    0.54
 -19  -1   7    5.41    0.62
  19  -1  -7    5.66    0.53
  19   1  -7    4.23    0.47
 -19   1   7    5.00    0.61
  19   1  -7    5.19    0.55
  18  -1  -7    1.40    0.35
  18  -1  -7    1.57    0.37
 -18  -1   7    1.46    0.40
 -18   1   7    2.06    0.46
  18   1  -7    1.62    0.35
  18   1  -7    1.20    0.32
 -17  -1   7    5.41    0.59
  17  -1  -7    5.44    0.52
  17  -1  -7    6.37    0.52
 -17   1   7    5.29    0.59
  17   1  -7    5.62    0.52
  17   1  -7    4.24    0.48
  16  -1  -7   13.24    0.74
  16  -1  -7   11.33    0.76
 -16  -1   7   14.91    0.93
  16   1  -7   11.70    0.77
  16   1  -7   13.12    0.78
 -16   1   7   13.13    0.88
  15  -1  -7    3.26    0.38
 -15  -1   7    3.43    0.52
  15  -1  -7    3.75    0.44
  15   1  -7    2.72    0.41
 -15   1   7    3.78    0.54
  15   1  -7    2.88    0.39
  14  -1  -7    4.98    0.42
 -14  -1   7    4.35    0.51
  14  -1  -7    5.26    0.49
  14   1  -7    4.20    0.45
  14   1  -7    5.15    0.47
 -14   1   7    4.45    0.50
  13  -1  -7    4.58    0.45
  13  -1  -7    3.91    0.35
 -13  -1   7    4.62    0.49
  13   1  -7    4.19    0.43
 -13   1   7    4.05    0.47
  12  -1  -7   22.26    0.91
 -12  -1   7   23.48    1.03
 -12  -1   7   22.17    1.05
  12  -1  -7   22.87    1.03
 -12   1   7   22.24    1.04
  12   1  -7   21.74    0.98
 -11  -1   7   19.10    0.93
 -11  -1   7   19.22    0.89
  11  -1  -7   19.44    0.92
  11  -1  -7   20.50    0.81
  11   1  -7   18.74    0.88
 -11   1   7   18.78    0.92
 -10  -1   7   21.72    0.98
 -10  -1   7   22.12    0.96
  10  -1  -7   23.11    1.00
 -10   1   7   24.06    1.01
  10   1  -7   22.01    0.95
   9  -1  -7   28.98    1.16
  -9  -1   7   29.83    1.13
  -9  -1   7   29.17    1.15
  -9   1   7   29.18    1.03
  -9   1   7   28.56    1.15
   9   1  -7   30.40    1.13
  -8  -1   7   31.79    1.16
   8  -1  -7   31.85    1.19
  -8  -1   7   31.14    1.16
  -8   1   7   31.32    1.18
  -8   1   7   30.86    1.05
   8   1  -7   31.73    1.16
  -7  -1   7   19.30    0.79
   7  -1  -7   19.23    0.83
  -7  -1   7   18.91    0.78
   7   1  -7   18.80    0.80
  -7   1   7   18.13    0.78
  -7   1   7   18.45    0.68
  -6  -1   7  111.28    3.29
   6  -1  -7  111.91    3.27
  -6  -1   7  111.68    3.19
  -6   1   7  113.78    3.22
  -6   1   7  113.75    3.16
   6   1  -7  112.91    3.24
   5  -1  -7   31.19    1.11
  -5  -1   7   31.05    1.09
  -5  -1   7   31.41    1.04
  -5   1   7   30.35    1.07
   5   1  -7   30.29    1.08
  -5   1   7   30.55    0.98
  -4  -1   7    0.55    0.14
  -4  -1   7    0.46    0.15
   4  -1  -7    0.38    0.15
  -4   1   7    0.64    0.16
   4   1  -7    0.35    0.14
  -4   1   7    0.45    0.11
  -3  -1   7   11.08    0.44
  -3  -1   7   10.62    0.52
   3  -1  -7   11.11    0.52
  -3   1   7   11.01    0.50
  -3   1   7   11.18    0.45
   3   1  -7   10.62    0.51
   2  -1  -7  148.94    4.12
  -2  -1   7  148.17    3.99
  -2  -1   7  145.11    4.24
   2   1  -7  149.06    4.12
  -2   1   7  157.27    4.17
  -2   1   7  151.15    4.10
  -1  -1   7    0.56    0.17
   1  -1  -7    0.38    0.13
  -1  -1   7    0.56    0.10
  -1   1   7    0.39    0.13
   1   1  -7    0.44    0.14
  -1   1   7    0.58    0.13
   0  -1  -7   74.01    2.10
   0  -1   7   76.37    2.02
   0  -1   7   73.17    2.25
   0   1  -7   71.75    2.13
   0   1   7   72.82    2.19
  -1  -1  -7   28.78    1.00
  -1  -1  -7   29.83    0.92
   1  -1   7   28.75    1.06
   1   1   7   29.26    1.03
  -1   1  -7   29.35    0.97
   2  -1   7   78.09    2.42
  -2  -1  -7   79.61    2.30
  -2  -1  -7   80.47    2.19
  -2   1  -7   81.07    2.27
   2   1   7   77.30    2.39
  -2   1  -7   77.45    2.17
  -3  -1  -7    1.36    0.14
   3  -1   7    0.84    0.20
  -3  -1  -7    1.59    0.23
  -3   1  -7    1.42    0.16
   3   1   7    1.31    0.24
  -4  -1  -7   45.31    1.26
   4  -1   7   43.73    1.55
  -4  -1  -7   45.45    1.48
   4  -1   7   44.65    1.39
   4   1   7   42.94    1.54
  -4   1  -7   45.24    1.36
   5  -1   7    1.01    0.18
  -5  -1  -7    0.88    0.21
   5  -1   7    0.69    0.21
   5   1   7    1.34    0.27
  -5   1  -7    1.00    0.18
  -6  -1  -7   38.89    1.35
   6  -1   7   37.55    1.43
   6  -1   7   38.10    1.23
  -6   1  -7   36.23    1.24
   6   1   7   38.79    1.45
   7  -1   7    2.44    0.23
  -7  -1  -7    2.47    0.30
   7  -1   7    1.97    0.35
  -7   1  -7    2.52    0.27
   7   1   7    2.94    0.36
   8  -1   7   22.79    0.85
   8  -1   7   23.06    1.07
  -8  -1  -7   22.72    0.98
   8   1   7   21.55    1.05
  -8   1  -7   23.14    0.91
  -9  -1  -7    1.31    0.29
   9  -1   7    1.13    0.20
   9  -1   7    1.32    0.33
   9   1   7    1.35    0.33
  -9   1  -7    1.12    0.25
  10  -1   7    7.36    0.61
 -10  -1  -7    6.32    0.51
  10  -1   7    6.41    0.40
  10   1   7    6.92    0.60
 -10   1  -7    6.02    0.47
 -11  -1  -7    0.88    0.28
  11  -1   7    0.81    0.20
  11  -1   7    0.74    0.31
  11   1   7    0.21    0.25
 -11   1  -7    0.55    0.22
 -12  -1  -7   14.12    0.85
  12  -1   7   14.61    0.93
  12   1   7   13.76    0.90
 -12   1  -7   15.36    0.79
 -13  -1  -7    0.02    0.20
  13  -1   7   -0.12    0.22
 -13   1  -7    0.10    0.18
  13   1   7   -0.02    0.22
  14  -1   7   14.84    0.97
 -14  -1  -7   13.23    0.85
 -14   1  -7   14.35    0.82
  14   1   7   15.21    0.99
 -15  -1  -7    0.88    0.28
  15  -1   7    0.50    0.29
 -15   1  -7    0.60    0.26
  15   1   7    1.11    0.38
 -16  -1  -7    4.07    0.52
  16  -1   7    5.15    0.61
  16   1   7    6.10    0.66
 -16   1  -7    4.54    0.49
  17  -1   7    0.24    0.30
 -17  -1  -7    0.08    0.25
  17   1   7    0.33    0.28
 -17   1  -7    0.15    0.22
  18  -1   7    1.95    0.46
 -18  -1  -7    1.46    0.42
 -18   1  -7    2.53    0.44
  18   1   7    2.14    0.49
 -19  -1  -7    0.17    0.26
  19  -1   7    0.05    0.27
 -19   1  -7    0.29    0.24
  19   1   7    0.71    0.39
 -22  -2   7    0.73    0.34
  22  -2  -7    0.49    0.27
  22   2  -7    0.73    0.34
 -22   2   7    0.56    0.34
  21  -2  -7    1.15    0.36
 -21  -2   7    0.59    0.32
 -21   2   7    0.12    0.27
  21   2  -7    0.10    0.24
 -20  -2   7    0.79    0.37
  20  -2  -7    1.03    0.33
  20   2  -7    1.31    0.37
 -20   2   7    0.18    0.29
 -19  -2   7   -0.01    0.21
  19  -2  -7    0.04    0.21
 -19   2   7    0.10    0.25
  19   2  -7    0.62    0.28
  19   2  -7    0.14    0.22
 -18  -2   7    1.40    0.41
  18  -2  -7    0.87    0.31
  18  -2  -7    0.93    0.30
 -18   2   7    1.32    0.39
  18   2  -7    1.17    0.34
  18   2  -7    1.25    0.29
 -17  -2   7    0.67    0.34
  17  -2  -7    0.64    0.28
  17  -2  -7    0.82    0.27
  17   2  -7    1.34    0.34
  17   2  -7    1.01    0.31
 -17   2   7    0.68    0.34
 -16  -2   7    3.91    0.51
  16  -2  -7    3.40    0.45
  16  -2  -7    2.85    0.37
  16   2  -7    3.74    0.42
 -16   2   7    3.23    0.53
  16   2  -7    4.16    0.48
  15  -2  -7    0.52    0.21
 -15  -2   7    0.65    0.29
  15  -2  -7    0.57    0.26
  15   2  -7    0.65    0.27
 -15   2   7    0.55    0.31
  15   2  -7    1.08    0.30
 -14  -2   7    2.31    0.44
  14  -2  -7    1.94    0.29
  14  -2  -7    1.61    0.35
  14   2  -7    1.87    0.34
 -14   2   7    1.23    0.35
 -13  -2   7    1.51    0.36
 -13  -2   7    1.54    0.35
  13  -2  -7    2.09    0.37
 -13   2   7    1.39    0.36
  13   2  -7    1.23    0.29
 -12  -2   7    0.13    0.21
  12  -2  -7    0.00    0.13
  12  -2  -7    0.12    0.19
 -12  -2   7    0.06    0.19
  12   2  -7    0.19    0.17
 -12   2   7   -0.01    0.19
 -11  -2   7    1.64    0.33
  11  -2  -7    1.84    0.34
  11  -2  -7    1.69    0.22
 -11  -2   7    1.37    0.31
 -11   2   7    1.45    0.32
  11   2  -7    2.20    0.32
 -10  -2   7    1.66    0.32
  10  -2  -7    1.37    0.29
 -10  -2   7    1.87    0.32
  10  -2  -7    1.36    0.20
 -10   2   7    1.16    0.29
  10   2  -7    1.51    0.27
   9  -2  -7    0.86    0.15
   9  -2  -7    0.77    0.24
  -9  -2   7    1.32    0.28
  -9  -2   7    0.67    0.23
  -9   2   7    0.72    0.25
   9   2  -7    0.80    0.21
   8  -2  -7    0.40    0.11
  -8  -2   7    0.57    0.20
  -8  -2   7    0.42    0.19
   8  -2  -7    0.51    0.21
   8   2  -7    0.36    0.17
  -8   2   7    0.47    0.20
  -7  -2   7   -0.02    0.12
  -7  -2   7    0.03    0.14
   7  -2  -7   -0.02    0.12
  -7   2   7    0.16    0.15
   7   2  -7    0.11    0.12
  -7   2   7    0.10    0.06
  -6  -2   7   27.57    0.98
   6  -2  -7   26.29    1.05
  -6  -2   7   26.88    1.06
  -6   2   7   27.37    1.02
  -6   2   7   27.31    0.82
   6   2  -7   26.20    1.01
  -5  -2   7   46.28    1.56
  -5  -2   7   46.22    1.44
   5  -2  -7   45.54    1.54
  -5   2   7   46.28    1.33
  -5   2   7   46.76    1.51
   5   2  -7   46.36    1.51
   4  -2  -7   13.58    0.64
  -4  -2   7   14.32    0.56
  -4  -2   7   13.26    0.65
   4   2  -7   14.30    0.63
  -4   2   7   14.15    0.63
  -4   2   7   14.68    0.48
  -3  -2   7    1.22    0.15
   3  -2  -7    1.02    0.20
  -3  -2   7    0.87    0.21
  -3   2   7    0.94    0.12
  -3   2   7    1.08    0.19
   3   2  -7    1.03    0.19
  -2  -2   7    2.59    0.28
  -2  -2   7    2.82    0.18
   2  -2  -7    2.61    0.26
   2   2  -7    2.80    0.26
  -2   2   7    3.02    0.28
  -2   2   7    3.01    0.20
   1  -2  -7    7.65    0.39
  -1  -2   7    7.12    0.44
  -1   2   7    7.23    0.41
   1   2  -7    7.27    0.41
  -1   2   7    6.42    0.34
   0  -2  -7   15.61    0.60
   0  -2   7   15.32    0.70
   0  -2  -7   15.77    0.68
   0   2   7   16.22    0.63
   0   2  -7   15.19    0.65
   1  -2   7    3.26    0.29
   1  -2   7    3.18    0.31
  -1  -2  -7    3.58    0.23
  -1  -2  -7    3.49    0.30
   1   2   7    2.83    0.26
  -2  -2  -7   37.74    1.28
   2  -2   7   35.54    1.24
  -2  -2  -7   38.02    1.11
   2  -2   7   36.44    1.32
   2   2   7   37.15    1.28
   3  -2   7    4.32    0.37
   3  -2   7    4.16    0.33
  -3  -2  -7    4.48    0.36
  -3  -2  -7    4.56    0.23
  -3   2  -7    4.76    0.22
   3   2   7    4.86    0.38
   4  -2   7    5.69    0.38
   4  -2   7    4.65    0.40
  -4  -2  -7    6.58    0.43
   4   2   7    6.00    0.43
  -4   2  -7    6.03    0.28
  -5  -2  -7    1.66    0.29
   5  -2   7    1.47    0.24
   5  -2   7    2.32    0.33
  -5   2  -7    1.38    0.17
   5   2   7    1.56    0.29
   6  -2   7    0.34    0.16
   6  -2   7    0.37    0.19
  -6  -2  -7    0.14    0.17
  -6   2  -7    0.38    0.13
   6   2   7    0.29    0.18
   7  -2   7   -0.11    0.12
   7  -2   7   -0.05    0.16
[truncated: 554,797 more chars]
