# Supplementary material for: trans-Chlorido­(4-fluoro­benzene­thiol­ato-κS)bis­(tri­phenyl­phosphane-κP)palladium(II) methanol hemisolvate
Source: Acta Crystallogr Sect E Struct Rep Online. 2014 Feb 12;70(Pt 3):m92–3. doi: 10.1107/S1600536814002499 (PMC3998499; doi:10.1107/S1600536814002499)
Supplement: Supplementary file 2 [file e-70-00m92-Isup2.hkl]

#
# h,k,l, Fc-squared, Fo-squared, sigma(Fo-squared), status flag
#
data_I
_shelx_title ' 268MMD08'
_shelx_refln_list_code          4
_shelx_F_calc_maximum      497.81
_exptl_crystal_F_000      1652.00
_reflns_d_resolution_high  0.8294

loop_
 _space_group_symop_operation_xyz
 'x, y, z'
 '-x, y+1/2, -z+1/2'
 '-x, -y, -z'
 'x, -y-1/2, z-1/2'

_cell_length_a    18.9189
_cell_length_b     9.6909
_cell_length_c    21.6179
_cell_angle_alpha  90.000
_cell_angle_beta  106.212
_cell_angle_gamma  90.000

_shelx_F_squared_multiplier     1.000

loop_
 _refln_index_h
 _refln_index_k
 _refln_index_l
 _refln_F_squared_calc
 _refln_F_squared_meas
 _refln_F_squared_sigma
 _refln_observed_status
   2   0   0      65735.86      70002.51      1615.73 o
   4   0   0       5778.88       6713.56       127.62 o
   5   0   0      20976.89      20977.88       349.34 o
   6   0   0       2644.05       2877.41        77.98 o
   7   0   0       1245.49       1518.89        77.13 o
   8   0   0       1494.95       1853.94        68.48 o
   9   0   0        342.30        516.06        43.85 o
  10   0   0      13100.75      14053.28       274.25 o
  11   0   0       1334.15       1237.83        87.68 o
  12   0   0       8988.65       8675.21       327.20 o
  13   0   0       1801.20       1787.66       127.55 o
  14   0   0       5152.95       4996.04       189.65 o
  15   0   0        599.97        551.14        60.00 o
  16   0   0       1559.29       1429.19       110.59 o
  17   0   0         87.15         -3.46        47.26 o
  18   0   0         41.90        -19.33        45.38 o
  19   0   0        474.30        611.07        90.41 o
  20   0   0       1132.75       1401.17       174.27 o
  21   0   0        922.47        916.78       135.87 o
   1   1   0       1267.18       1271.32        27.11 o
   2   1   0      25733.17      28960.37       350.95 o
   3   1   0       1212.38       1071.42        26.04 o
   4   1   0      29807.85      32721.37       367.58 o
   5   1   0       2397.14       2209.60        44.46 o
   6   1   0      11039.03      11236.32       147.55 o
   7   1   0        299.28        303.06        22.43 o
   8   1   0         19.04         23.35        13.91 o
   9   1   0        175.30        178.90        23.56 o
  10   1   0        113.39        174.10        22.84 o
  11   1   0         86.78         55.27        18.96 o
  12   1   0         93.64         78.44        23.80 o
  13   1   0        275.99        319.54        32.83 o
  14   1   0          2.91         -1.62        22.72 o
  15   1   0        147.69        180.26        31.70 o
  16   1   0          0.02        -20.95        26.91 o
  17   1   0        471.86        518.76        49.66 o
  18   1   0          8.70         42.55        32.40 o
  19   1   0        457.61        539.63        94.38 o
  20   1   0         40.35         95.14        38.37 o
  21   1   0         44.86         15.67        38.01 o
   0   2   0     247811.84     292345.25      4407.18 o
   1   2   0         23.57         38.81         9.95 o
   2   2   0      24222.99      24552.54       279.45 o
   3   2   0      11112.86      12264.48       151.31 o
   4   2   0       8245.40       8775.83       125.92 o
   5   2   0       1647.95       1476.89        38.78 o
   6   2   0      10947.84      11308.44       150.25 o
   7   2   0       1179.90       1289.79        37.65 o
   8   2   0       6962.33       6413.56       102.86 o
   9   2   0        159.44        196.55        28.66 o
  10   2   0      15840.03      16350.63       220.35 o
  11   2   0       1983.78       1841.16        55.17 o
  12   2   0      11829.57      11875.67       179.06 o
  13   2   0       2862.21       2918.43        75.05 o
  14   2   0       6192.12       5886.04       133.88 o
  15   2   0        376.89        442.82        46.71 o
  16   2   0       1123.60        976.41        61.45 o
  17   2   0        436.30        406.03        57.42 o
  18   2   0        147.98        196.89        39.85 o
  19   2   0         63.29         75.01        38.58 o
  20   2   0        172.93        182.93        46.77 o
  21   2   0        371.49        457.71        62.56 o
   1   3   0        238.42        288.86        22.68 o
   2   3   0       5707.67       5975.48        88.16 o
   3   3   0       1022.83        929.82        29.97 o
   4   3   0       3804.38       3788.38        70.47 o
   5   3   0       3812.41       3811.82        67.86 o
   6   3   0       2529.72       2762.45        61.06 o
   7   3   0       1120.57        963.28        40.34 o
   8   3   0        240.28        268.50        24.39 o
   9   3   0       2104.36       2027.90        75.30 o
  10   3   0         16.08         19.04        17.93 o
  11   3   0       2339.05       2241.70        66.93 o
  12   3   0        356.60        418.19        35.37 o
  13   3   0        248.08        290.31        41.93 o
  14   3   0       1109.27       1152.66        62.05 o
  15   3   0          1.16          6.79        27.94 o
  16   3   0        751.97        755.29        59.50 o
  17   3   0        162.98        112.07        32.65 o
  18   3   0          0.57         37.44        28.90 o
  19   3   0        269.84        280.85        69.98 o
  20   3   0         63.15         63.26        41.78 o
  21   3   0        110.44         78.93        51.38 o
   0   4   0       7757.19       6839.30       146.53 o
   1   4   0         16.38         10.08        12.29 o
   2   4   0       8828.40       8961.70       127.15 o
   3   4   0       2637.79       2451.17        53.70 o
   4   4   0       7815.28       7568.14       113.87 o
   5   4   0        278.53        308.57        41.20 o
   6   4   0      13804.77      13815.37       186.54 o
   7   4   0       3135.33       3157.74        73.56 o
   8   4   0      10616.75      11426.63       165.56 o
   9   4   0       1641.06       1771.70        52.51 o
  10   4   0       4284.52       4019.07        84.75 o
  11   4   0       2410.54       2184.57        62.82 o
  12   4   0       5504.86       5282.39       123.83 o
  13   4   0        130.40        141.77        33.26 o
  14   4   0       4094.99       3970.24       110.91 o
  15   4   0          1.04        -27.16        27.16 o
  16   4   0       1976.81       1924.57        81.38 o
  17   4   0        110.70         96.55        33.59 o
  18   4   0        402.58        436.97        59.24 o
  19   4   0        248.07        286.40        53.14 o
  20   4   0          2.92          0.63        42.88 o
   1   5   0          5.49         -7.40        14.55 o
   2   5   0       1744.43       1914.68        50.61 o
   3   5   0       6914.62       6693.65       109.24 o
   4   5   0        121.10        151.43        22.59 o
   5   5   0       4598.00       4801.85        89.93 o
   6   5   0       1406.12       1407.80        46.57 o
   7   5   0       4283.77       4284.71        85.95 o
   8   5   0       1463.48       1657.55        56.63 o
   9   5   0       4241.04       4224.62        94.45 o
  10   5   0        187.76        252.24        29.46 o
  11   5   0        325.90        371.41        41.17 o
  12   5   0        984.54        954.04        56.77 o
  13   5   0         17.53         42.28        29.85 o
  14   5   0       1996.19       2042.05        80.75 o
  15   5   0          2.06        -28.14        28.14 o
  16   5   0       2236.96       2219.81       102.83 o
  17   5   0        289.84        276.80        52.14 o
  18   5   0        397.92        400.11        60.43 o
  19   5   0        347.58        427.32       104.88 o
   0   6   0       8984.41       9252.92       202.50 o
   1   6   0        106.11        105.29        22.61 o
   2   6   0       4588.57       4519.05        97.13 o
   3   6   0         43.46         13.35        21.14 o
   4   6   0      10798.37      10396.19       159.02 o
   5   6   0       1443.67       1381.49        50.57 o
   6   6   0      11768.83      12492.45       185.77 o
   7   6   0        739.63        757.60        42.15 o
   8   6   0       1284.07       1325.28        55.43 o
   9   6   0        288.17        263.75        30.91 o
  10   6   0        363.24        446.33        38.16 o
  11   6   0         12.21          8.32        27.81 o
  12   6   0         35.91         11.08        27.60 o
  13   6   0          8.06         -9.74        27.49 o
  14   6   0        509.96        541.35        64.23 o
  15   6   0          0.31         27.85        79.24 o
  16   6   0       1465.72       1617.63       109.14 o
  17   6   0        349.96        410.98        59.64 o
  18   6   0        546.39        590.33        96.67 o
   1   7   0       1989.92       1871.03        63.73 o
   2   7   0        420.12        459.54        37.15 o
   3   7   0       4781.01       4719.37        98.05 o
   4   7   0        162.73        209.46        31.19 o
   5   7   0       3956.57       3887.58       104.80 o
   6   7   0        381.53        255.30        33.43 o
   7   7   0        151.64        265.63        58.50 o
   8   7   0       1696.91       1720.76        75.45 o
   9   7   0        331.00        326.96        39.48 o
  10   7   0        236.01        238.37        49.88 o
  11   7   0        499.92        539.61        58.50 o
  12   7   0         90.50         92.43        36.60 o
  13   7   0        251.63        244.21        47.00 o
  14   7   0         97.25         94.31        37.87 o
  15   7   0        741.78        858.96        95.89 o
  16   7   0        504.25        446.12        76.01 o
  17   7   0        493.41        567.84        85.04 o
   0   8   0        328.12        255.87        83.28 o
   1   8   0         20.50         34.90        24.53 o
   2   8   0        552.37        619.25        53.34 o
   3   8   0         68.33         84.83        26.62 o
   4   8   0       1211.22       1232.49        54.31 o
   5   8   0         14.69         -3.33        26.47 o
   6   8   0       1684.66       1717.15        88.71 o
   7   8   0        395.52        368.76        63.95 o
   8   8   0        509.18        480.99        52.38 o
   9   8   0          5.55         45.25        32.74 o
  10   8   0        124.12        195.70        39.35 o
  11   8   0          0.75         -3.23        36.03 o
  12   8   0         13.23         29.84        39.55 o
  13   8   0        264.20        279.55        62.51 o
  14   8   0         10.00         31.44        41.19 o
  15   8   0        350.19        392.54        73.42 o
   1   9   0        160.62        230.58        33.87 o
   2   9   0          0.18         -7.86        23.93 o
   3   9   0        863.14        957.33        58.22 o
   4   9   0         25.78          4.78        29.44 o
   5   9   0       2184.31       2049.10        79.72 o
   6   9   0        128.85        106.50        58.84 o
   7   9   0       1255.61       1463.01        97.18 o
   8   9   0       1296.55       1365.20        99.86 o
   9   9   0       1531.84       1635.52       105.85 o
  10   9   0        581.17        719.32        88.51 o
  11   9   0       1283.79       1229.72       105.37 o
  12   9   0        167.04        128.86        53.88 o
  13   9   0        697.37        940.92       107.04 o
   0  10   0         18.32        -12.53        38.60 o
   1  10   0         49.58        115.54        37.03 o
   2  10   0          1.62         19.94        38.37 o
   3  10   0        577.92        825.52        86.12 o
   4  10   0          3.54         54.05        37.72 o
   5  10   0        345.81        429.93        58.64 o
   6  10   0         39.11         90.70        40.53 o
   7  10   0          0.31        -62.26        87.14 o
   8  10   0         91.52        201.15        53.70 o
   9  10   0         26.62         64.19        45.48 o
  10  10   0        119.15         92.23        50.82 o
  11  10   0          6.94         65.90        43.38 o
   1  11   0       1147.11       1270.37       126.95 o
   2  11   0          2.23        -10.44        46.96 o
   3  11   0        734.78        827.78        93.13 o
   4  11   0          6.75        -41.15        41.15 o
   5  11   0        515.81        530.05        78.29 o
   6  11   0          6.46         78.49        54.56 o
   7  11   0        267.32        262.80        62.89 o
 -22   1   1        103.15        163.22        49.50 o
 -21   1   1       2004.35       2355.58       109.60 o
 -20   1   1         10.97         68.33        38.96 o
 -19   1   1        861.07        968.65        72.29 o
 -18   1   1         79.74        125.59        34.77 o
 -17   1   1        571.15        636.40        81.39 o
 -16   1   1         68.55        121.89        31.79 o
 -15   1   1        144.21        150.74        28.83 o
 -14   1   1         26.64         54.64        24.00 o
 -13   1   1       7871.84       7589.73       133.27 o
 -12   1   1       1238.46       1164.94        46.21 o
 -11   1   1      18434.99      18578.44       247.56 o
 -10   1   1       1223.67       1002.84        39.54 o
  -9   1   1      15020.08      15651.39       207.30 o
  -8   1   1       3288.17       3389.68        67.01 o
  -7   1   1       1820.16       1349.77        57.67 o
  -6   1   1       1063.56        830.31        34.57 o
  -5   1   1       2622.52       3302.31        61.96 o
  -4   1   1       5088.17       5051.68        73.08 o
  -1   1   1      69488.00      71797.26       844.72 o
   0   1   1      25056.47      22950.67       441.57 o
   3   1   1      29876.60      29805.26       367.58 o
   4   1   1      36680.27      41006.53       456.13 o
   5   1   1        870.63        983.11        28.63 o
   6   1   1       6154.81       5881.01        88.57 o
   7   1   1        126.75        173.19        18.01 o
   8   1   1       1402.18       1382.00        39.58 o
   9   1   1        348.29        286.76        24.66 o
  10   1   1       8982.00       9455.84       143.34 o
  11   1   1       2862.62       2805.41        73.97 o
  12   1   1       9405.22       9163.70       147.12 o
  13   1   1        772.42        758.11        47.34 o
  14   1   1       6450.56       6505.70       140.91 o
  15   1   1          4.43         13.91        26.40 o
  16   1   1       3669.65       3693.75       105.39 o
  17   1   1        130.88        154.64        38.28 o
  18   1   1       1187.67       1177.12       107.45 o
  19   1   1        112.88        138.91        41.92 o
  20   1   1        490.03        470.21        61.75 o
  21   1   1         12.44         68.50        52.18 o
 -21   2   1        377.46        453.63        69.92 o
 -20   2   1        237.37        336.34        54.02 o
 -19   2   1        231.41        359.85        48.86 o
 -18   2   1         78.13         61.13        29.92 o
 -17   2   1        660.81        784.17        59.62 o
 -16   2   1        256.88        188.15        38.28 o
 -15   2   1        139.15        158.89        33.98 o
 -14   2   1        547.42        579.09        42.15 o
 -13   2   1         92.18         98.62        25.59 o
 -12   2   1        470.17        507.67        37.50 o
 -11   2   1        145.42        154.83        26.46 o
 -10   2   1         89.75        112.02        24.47 o
  -9   2   1        532.44        591.50        32.14 o
  -8   2   1        902.56        841.25        32.89 o
  -7   2   1       1318.07       1382.44        48.66 o
  -6   2   1      11680.01      11896.66       156.48 o
  -5   2   1      11642.09      12241.67       156.60 o
  -4   2   1        369.27        347.81        19.15 o
  -3   2   1      12645.82      13486.37       163.96 o
  -2   2   1      16607.68      18418.17       214.30 o
  -1   2   1       7408.80       8136.49       103.75 o
   0   2   1        517.45        539.41        20.07 o
   1   2   1        136.60        119.99        11.98 o
   2   2   1       5559.37       6053.02        82.65 o
   3   2   1      23454.08      27009.45       308.22 o
   4   2   1       1267.20       1354.95        32.40 o
   5   2   1      13260.44      14517.32       181.26 o
   6   2   1        221.02        213.68        17.40 o
   7   2   1        785.62        710.99        35.09 o
   8   2   1       8992.15       9800.20       140.98 o
   9   2   1        430.94        476.01        36.83 o
  10   2   1       2425.85       2667.36        63.32 o
  11   2   1          0.30          4.10        17.27 o
  12   2   1       1515.51       1497.58        73.54 o
  13   2   1         49.23         47.09        26.33 o
  14   2   1          1.53        -19.11        27.61 o
  15   2   1        386.26        389.05        45.07 o
  16   2   1          5.47        -21.95        24.99 o
  17   2   1         38.62         52.89        29.33 o
  18   2   1         10.49         10.86        32.06 o
  19   2   1         13.51         10.15        32.63 o
  20   2   1        110.94         83.41        40.09 o
  21   2   1         12.71         33.74        35.75 o
 -21   3   1        227.91        208.68        55.98 o
 -20   3   1         56.40         91.66        42.55 o
 -19   3   1        197.74        193.28        40.89 o
 -18   3   1         57.75         85.54        34.14 o
 -17   3   1       1545.83       1624.53       105.74 o
 -16   3   1         34.98         62.82        29.41 o
 -15   3   1       1599.39       1602.09        71.61 o
 -14   3   1        677.08        762.01        66.47 o
 -13   3   1       8811.77       8826.29       150.62 o
 -12   3   1        760.79        784.08        43.90 o
 -11   3   1      14652.66      14741.17       209.57 o
 -10   3   1       1034.98       1049.82        41.77 o
  -9   3   1      11797.55      11014.59       160.67 o
  -8   3   1        859.62        818.13        38.97 o
  -7   3   1       7546.35       7892.32       119.24 o
  -6   3   1       3512.01       3715.13        68.80 o
  -5   3   1       6737.84       7180.11       115.59 o
  -4   3   1       4235.12       4256.82        78.48 o
  -3   3   1         14.72         14.90        13.43 o
  -2   3   1        839.91        750.37        26.43 o
  -1   3   1        689.89        708.91        25.53 o
   0   3   1      22080.38      23576.30       275.69 o
   1   3   1       6457.20       6127.19        88.80 o
   2   3   1      10278.70      10324.76       135.24 o
   3   3   1       9322.99       9260.99       125.25 o
   4   3   1        911.75        785.76        30.15 o
   5   3   1      11380.25      12427.56       163.26 o
   6   3   1      26485.34      28188.23       335.61 o
   7   3   1       8706.75       7948.21       119.22 o
   8   3   1       9456.35       8996.32       175.91 o
   9   3   1       3906.24       3882.18        77.82 o
  10   3   1      12273.24      12702.61       182.63 o
  11   3   1       2244.69       2363.93        64.51 o
  12   3   1       6757.83       6762.21       141.66 o
  13   3   1        521.24        553.44        48.75 o
  14   3   1       2140.91       2046.41        97.24 o
  15   3   1        512.05        460.22        48.43 o
  16   3   1        811.74        899.27        61.28 o
  17   3   1        269.02        241.75        39.34 o
  18   3   1        555.02        625.19        57.36 o
  19   3   1         19.90         27.79        36.07 o
  20   3   1        249.31        406.06        83.99 o
 -20   4   1        202.77        251.58        52.55 o
 -19   4   1         82.60        113.88        42.36 o
 -18   4   1        710.62        723.92        84.42 o
 -17   4   1         47.54         70.49        39.06 o
 -16   4   1       1545.38       1390.08        97.59 o
 -15   4   1       1865.96       1924.05        80.46 o
 -14   4   1       1415.71       1372.43        71.37 o
 -13   4   1       1221.45       1331.74        63.37 o
 -12   4   1       1469.38       1419.19        52.98 o
 -11   4   1        365.32        386.29        34.01 o
 -10   4   1       1382.84       1347.20        48.28 o
  -9   4   1       5503.61       5633.47       102.42 o
  -8   4   1       1545.88       1586.03        48.05 o
  -7   4   1      10549.79      10723.08       158.96 o
  -6   4   1       1941.27       1866.11        49.12 o
  -5   4   1       1975.49       1637.98        44.45 o
  -4   4   1       2694.64       2946.73        60.43 o
  -3   4   1       2359.84       2277.48        67.59 o
  -2   4   1      10937.67      11561.39       155.71 o
  -1   4   1       8100.77       8755.30       124.17 o
   0   4   1        343.79        387.65        31.70 o
   1   4   1        736.60        698.73        29.48 o
   2   4   1       1865.63       2064.16        48.38 o
   3   4   1       1983.49       2128.12        49.94 o
   4   4   1          5.63         48.97        14.97 o
   5   4   1       3225.11       3061.17        94.45 o
   6   4   1       6145.25       6318.60       103.48 o
   7   4   1        377.56        417.83        29.10 o
   8   4   1       5630.34       5762.03       101.28 o
   9   4   1       1428.58       1400.72        53.37 o
  10   4   1       2744.48       2733.15        84.85 o
  11   4   1        394.84        372.44        40.82 o
  12   4   1         46.42         51.36        26.49 o
  13   4   1       1145.70       1168.73        61.84 o
  14   4   1       1479.60       1414.38        68.80 o
  15   4   1       1384.38       1361.42        67.36 o
  16   4   1        135.41        168.89        37.31 o
  17   4   1        475.02        509.24        54.55 o
  18   4   1          0.43          4.24        34.14 o
  19   4   1        177.00        151.01        43.60 o
  20   4   1        116.77        156.85        63.98 o
 -20   5   1          9.90        -30.75        65.03 o
 -19   5   1        316.38        414.92        60.39 o
 -18   5   1         33.11        -29.32        33.25 o
 -17   5   1       1964.30       2017.54       114.69 o
 -16   5   1        195.36        158.96        42.77 o
 -15   5   1       2203.63       2046.86        96.36 o
 -14   5   1        311.84        329.15        52.28 o
 -13   5   1        358.35        348.36        51.97 o
 -12   5   1        680.00        671.78        51.90 o
 -11   5   1        731.19        814.13        44.66 o
 -10   5   1        978.02        881.38        44.72 o
  -9   5   1        590.31        634.48        40.35 o
  -8   5   1         83.38         67.02        21.37 o
  -7   5   1      11006.22      11562.39       169.62 o
  -6   5   1         38.26         51.86        19.23 o
  -5   5   1      20605.93      21451.50       273.70 o
  -4   5   1       1272.94       1400.03        44.69 o
  -3   5   1       6867.33       6622.71       108.26 o
  -2   5   1       4018.54       4079.66        78.03 o
  -1   5   1         17.66         32.32        23.56 o
   0   5   1       3508.84       3335.17        69.15 o
   1   5   1        151.03        306.05        37.92 o
   2   5   1       6747.35       5921.85        99.73 o
   3   5   1        859.39        838.53        35.99 o
   4   5   1       3870.06       3652.48        74.72 o
   5   5   1       4352.10       4367.92        84.91 o
   6   5   1       7411.90       7253.94       148.01 o
   7   5   1       1397.18       1294.40        45.79 o
   8   5   1       4091.60       3939.26        83.28 o
   9   5   1         84.14        115.95        23.49 o
  10   5   1       1623.68       1588.12        74.20 o
  11   5   1         92.35         82.47        38.17 o
  12   5   1        100.26        143.19        34.64 o
  13   5   1        985.99        800.67        57.66 o
  14   5   1        364.69        403.66        46.56 o
  15   5   1        429.62        453.32        56.33 o
  16   5   1       1001.81       1130.03        81.64 o
  17   5   1        240.02        235.10        64.80 o
  18   5   1       2103.13       2160.45       142.83 o
  19   5   1         33.69         77.83        39.06 o
 -19   6   1          4.64        -24.18        76.46 o
 -18   6   1        823.95        872.24        83.79 o
 -17   6   1         42.61         87.61        42.93 o
 -16   6   1        846.13        932.56       131.93 o
 -15   6   1        266.76        204.22        47.26 o
 -14   6   1        471.39        532.44        63.48 o
 -13   6   1          7.74        -13.33        28.83 o
 -12   6   1        290.98        405.77        84.73 o
 -11   6   1         21.10         37.46        26.18 o
 -10   6   1         85.88         68.42        26.82 o
  -9   6   1        722.12        761.02        44.72 o
  -8   6   1       2089.62       2076.50        62.43 o
  -7   6   1       2661.07       2782.00        84.54 o
  -6   6   1       5529.23       5524.62       116.14 o
  -5   6   1       1542.14       1450.20        51.72 o
  -4   6   1      12961.06      12903.39       186.40 o
  -3   6   1       1793.21       1833.90        67.87 o
  -2   6   1      11237.15      11116.60       164.92 o
  -1   6   1        427.20        466.96        33.01 o
   0   6   1       3542.49       3260.91        88.03 o
   1   6   1       2243.09       2345.94        61.03 o
   2   6   1       5229.98       5241.09       113.60 o
   3   6   1       3473.76       3562.85        78.50 o
   4   6   1        793.72        782.63        43.13 o
   5   6   1       1581.34       1526.40        51.95 o
   6   6   1        765.84        922.18        45.24 o
   7   6   1       2013.01       1962.33        74.86 o
   8   6   1       1092.14       1158.41        59.66 o
   9   6   1          1.95         -7.34        19.27 o
  10   6   1         53.66         42.84        27.93 o
  11   6   1         89.16        108.12        30.34 o
  12   6   1        319.18        331.95        49.18 o
  13   6   1        573.67        502.20        59.54 o
  14   6   1         59.12         61.32        35.49 o
  15   6   1       1037.37       1039.92        82.93 o
  16   6   1         76.41        111.97        41.38 o
  17   6   1       1198.92       1197.72       121.50 o
  18   6   1          8.68         66.10        69.36 o
 -17   7   1        898.31       1004.19       106.38 o
 -16   7   1         10.89         15.97        46.98 o
 -15   7   1        618.51        609.25        69.91 o
 -14   7   1         33.95         24.54        35.81 o
 -13   7   1          3.59         -8.77        29.84 o
 -12   7   1         48.28         54.20        33.28 o
 -11   7   1         10.10         -6.39        29.95 o
 -10   7   1          1.20          0.69        23.73 o
  -9   7   1         44.05         63.35        35.31 o
  -8   7   1       1327.29       1304.91        62.44 o
  -7   7   1       1592.29       1373.67        62.59 o
  -6   7   1       2375.39       2308.57        68.25 o
  -5   7   1       4580.36       4400.45        95.60 o
  -4   7   1       1475.06       1450.04        67.15 o
  -3   7   1       1106.56       1104.07        47.34 o
  -2   7   1        302.05        386.72        39.70 o
  -1   7   1        694.36        711.37        44.47 o
   0   7   1        310.28        337.76        41.17 o
   1   7   1        441.69        471.21        36.98 o
   2   7   1         32.17         14.51        20.92 o
   3   7   1        826.53        842.20        52.40 o
   4   7   1        278.37        384.04        48.22 o
   5   7   1       2854.34       2744.66        74.22 o
   6   7   1        814.56        767.13        46.35 o
   7   7   1       2601.87       2464.25        80.64 o
   8   7   1        382.31        457.30        40.32 o
   9   7   1         73.63         81.22        33.03 o
  10   7   1        869.30        900.53        69.85 o
  11   7   1         25.48         36.22        33.60 o
  12   7   1         45.85        102.93        35.08 o
  13   7   1         97.50        113.53        56.00 o
  14   7   1        229.61        250.06        61.85 o
  15   7   1         34.56         37.68        46.02 o
  16   7   1        810.93        993.82       131.14 o
  17   7   1         23.15         42.42        52.95 o
 -16   8   1        644.87        773.43       101.48 o
 -15   8   1        163.30        280.13        71.58 o
 -14   8   1        997.23       1040.30       106.84 o
 -13   8   1         87.33        132.36        56.53 o
 -12   8   1        763.20        768.54        73.05 o
 -11   8   1          2.49         -2.12        35.26 o
 -10   8   1        486.22        473.80        59.18 o
  -9   8   1         14.00        -13.19        24.78 o
  -8   8   1       2712.58       2712.03        89.35 o
  -7   8   1        290.32        334.90        40.56 o
  -6   8   1       3247.29       2866.35        92.66 o
  -5   8   1        277.99        407.87        56.44 o
  -4   8   1       3454.18       3139.58        93.84 o
  -3   8   1        655.48        675.26        45.36 o
  -2   8   1       1526.41       1458.93        56.75 o
  -1   8   1        805.89        806.47        46.92 o
   0   8   1       1034.56        913.23        48.04 o
   1   8   1        655.14        733.38        46.60 o
   2   8   1       1453.79       1348.90        54.92 o
   3   8   1       1654.86       1548.62        58.45 o
   4   8   1        991.22        992.24        52.43 o
   5   8   1       1641.61       1563.13        60.67 o
   6   8   1       1008.18       1100.60        67.52 o
   7   8   1       3072.19       2665.32       176.08 o
   8   8   1       1241.76       1273.85        88.51 o
   9   8   1       1039.71       1088.51        92.27 o
  10   8   1        232.88        242.41        55.30 o
  11   8   1        340.07        326.38        60.07 o
  12   8   1        455.28        370.64        65.36 o
  13   8   1        353.59        260.13        62.76 o
  14   8   1        604.43        736.67        95.47 o
  15   8   1        285.40        266.27        64.65 o
 -14   9   1         33.50        -27.46        46.72 o
 -13   9   1        150.41        238.66        61.28 o
 -12   9   1          3.09         58.22        47.37 o
 -11   9   1         75.14        123.33        48.73 o
 -10   9   1        153.20        194.29        60.63 o
  -9   9   1         43.39         98.95        56.39 o
  -8   9   1        503.02        533.76        55.62 o
  -7   9   1         43.78         56.61        28.46 o
  -6   9   1        895.03        881.76        79.02 o
  -5   9   1        521.34        509.39        51.05 o
  -4   9   1         87.78        118.97        46.92 o
  -3   9   1          0.35        -24.12        24.12 o
  -2   9   1         26.85         24.18        31.07 o
  -1   9   1         68.38        108.26        30.85 o
   0   9   1         29.75         25.22        24.26 o
   1   9   1        154.13        129.81        29.72 o
   2   9   1          6.08         33.84        26.77 o
   3   9   1         15.35         26.47        29.34 o
   4   9   1         97.63        132.15        39.95 o
   5   9   1        398.33        381.23        53.15 o
   6   9   1        487.63        518.09        74.42 o
   7   9   1        894.87        803.74        84.24 o
   8   9   1        123.64        153.69        48.21 o
   9   9   1        395.67        437.05        69.97 o
  10   9   1         29.66         45.61        43.30 o
  11   9   1         50.41         82.40        50.52 o
  12   9   1        101.40        297.17       118.15 o
  13   9   1         47.38        -14.33        60.68 o
 -11  10   1        184.41        225.65        81.88 o
 -10  10   1       1625.93       1807.47       151.02 o
  -9  10   1          9.83         62.73        46.06 o
  -8  10   1       1316.80       1294.75       129.88 o
  -7  10   1          6.63         70.12        35.99 o
  -6  10   1        922.92        940.27        80.54 o
  -5  10   1        206.57        261.00        50.37 o
  -4  10   1        453.85        385.94        47.62 o
  -3  10   1        350.48        353.13        45.48 o
  -2  10   1        113.13        116.11        33.42 o
  -1  10   1        224.93        336.61        46.39 o
   0  10   1        186.72        228.40        53.85 o
   1  10   1        151.92        144.36        84.33 o
   2  10   1       1042.94       1225.50        88.11 o
   3  10   1         70.54        131.70        40.56 o
   4  10   1       1295.15       1489.24        83.26 o
   5  10   1        590.23        541.02        76.08 o
   6  10   1       1013.33       1030.49        78.45 o
   7  10   1       1154.51       1131.62        98.44 o
   8  10   1        154.77        228.14        56.06 o
   9  10   1       1507.25       1437.07       107.12 o
  10  10   1        373.55        396.37        73.18 o
  11  10   1        818.28        731.54        96.45 o
  -7  11   1         15.19         16.72       103.38 o
  -6  11   1        161.35        115.03        63.40 o
  -5  11   1          1.07         19.79        46.59 o
  -4  11   1        224.50        335.85        61.89 o
  -3  11   1          6.10         69.28        59.08 o
  -2  11   1         36.13         66.00        93.04 o
  -1  11   1         66.29        102.16        60.46 o
   0  11   1        146.02        266.17        98.95 o
   1  11   1          0.25        113.32        47.50 o
   2  11   1        326.52        425.02        68.79 o
   3  11   1        320.16        314.48        62.98 o
   4  11   1        196.77        237.83        56.74 o
   5  11   1        225.16        187.84        73.95 o
   6  11   1          0.15         17.96        51.72 o
   7  11   1         10.17         -8.49        40.29 o
 -22   0   2       2266.31       2425.49       159.28 o
 -21   0   2        335.86        312.69       132.92 o
 -20   0   2       2111.83       2385.50       150.21 o
 -19   0   2         52.24         35.02       101.91 o
 -18   0   2       1035.52        964.53        97.93 o
 -17   0   2         40.51         41.24        32.95 o
 -16   0   2        378.98        351.42        52.95 o
 -15   0   2         23.43        -10.17        28.36 o
 -14   0   2         74.16         42.91        31.23 o
 -13   0   2        675.53        682.27        58.47 o
 -12   0   2       2806.39       2972.63       142.29 o
 -11   0   2      13680.56      13651.50       272.95 o
 -10   0   2      16281.71      16502.10       312.26 o
  -9   0   2      11425.42      10815.25       219.07 o
  -8   0   2       3822.26       5032.49       151.26 o
  -7   0   2      18367.53      21247.09       365.96 o
  -6   0   2       9138.99       9294.50       178.92 o
  -5   0   2      54122.31      56254.86       878.69 o
  -4   0   2       3505.76       4611.14        96.00 o
   0   0   2      21970.56      18219.05       511.01 o
   1   0   2      89723.64      93396.28      2436.89 o
   2   0   2        148.87         72.59        15.56 o
   3   0   2      78448.41      95362.87      1629.30 o
   4   0   2       7648.22       6634.50       126.90 o
   5   0   2       5962.29       6507.13       130.02 o
   6   0   2       1256.62       1390.05        50.17 o
   7   0   2         93.47         33.82        18.62 o
   8   0   2        119.82        114.86        24.86 o
   9   0   2       1595.27       1626.41        64.27 o
  10   0   2          1.69         13.76        20.21 o
  11   0   2       8626.80       8891.92       198.00 o
  12   0   2        621.03        594.07        52.25 o
  13   0   2      11104.74      11405.35       249.30 o
  14   0   2       1265.04       1343.65        75.10 o
  15   0   2       8176.89       8087.63       270.47 o
  16   0   2        157.83        234.83        64.75 o
  17   0   2       3320.71       2924.31       158.74 o
  18   0   2          4.94          9.99        50.21 o
  19   0   2        171.41        124.92        57.41 o
  20   0   2        136.19        171.00        75.32 o
  21   0   2        397.49        417.75        83.47 o
 -22   1   2         33.88         69.52        44.80 o
 -21   1   2          3.00        -29.66        29.66 o
 -20   1   2        278.71        288.80        77.83 o
 -19   1   2          9.15         15.87        34.22 o
 -18   1   2        684.90        719.11        63.61 o
 -17   1   2         14.72          0.66        32.26 o
 -16   1   2        581.86        563.70        45.79 o
 -15   1   2        612.46        613.92        47.78 o
 -14   1   2         50.38         78.33        24.34 o
 -13   1   2        613.39        571.91        40.27 o
 -12   1   2        321.03        351.83        36.55 o
 -11   1   2       1129.94       1117.38        44.26 o
 -10   1   2        727.92        740.32        35.68 o
  -9   1   2        677.57        719.83        33.14 o
  -8   1   2        701.23        692.17        31.63 o
  -7   1   2       3317.23       3041.77        79.16 o
  -6   1   2      11605.57      11901.28       155.15 o
  -5   1   2       1237.32       1186.00        32.99 o
  -4   1   2       1403.59       1569.01        34.92 o
  -3   1   2      10543.64      11729.29       156.31 o
  -2   1   2         92.34        136.94        13.10 o
  -1   1   2       4576.15       5279.61        85.26 o
   0   1   2        295.88        280.57        15.64 o
   1   1   2       2349.02       2984.71        56.48 o
   2   1   2       5138.79       5896.42        86.35 o
   3   1   2      22466.40      26341.50       329.76 o
   4   1   2        144.78        149.99        17.86 o
   5   1   2       3205.05       3058.77        62.58 o
   6   1   2        115.94        163.77        15.79 o
   7   1   2        630.47        634.70        27.08 o
   8   1   2         39.30         33.28        13.09 o
   9   1   2       1757.49       1740.82        71.33 o
  10   1   2        639.84        682.80        33.87 o
  11   1   2       2096.79       2066.89        56.60 o
  12   1   2        807.95        845.59        40.99 o
  13   1   2        236.52        384.64        50.51 o
  14   1   2         97.64         85.39        30.72 o
  15   1   2        248.39        315.73        41.33 o
  16   1   2         53.51        112.00        36.70 o
  17   1   2         11.19         18.36        32.14 o
  18   1   2         29.21        118.54        38.94 o
  19   1   2         52.07         91.05        38.49 o
  20   1   2         20.80         25.99        46.05 o
  21   1   2          8.81         16.29        36.66 o
 -21   2   2        162.45        189.02        54.57 o
 -20   2   2        654.47        667.62        69.12 o
 -19   2   2        159.47        233.19        43.75 o
 -18   2   2       1074.71       1282.94       176.64 o
 -17   2   2         65.14         85.58        32.56 o
 -16   2   2        968.23        862.73        88.64 o
 -15   2   2        280.04        267.65        35.41 o
 -14   2   2       1448.12       1648.25        59.87 o
 -13   2   2       3132.97       3135.82        79.79 o
 -12   2   2       5360.54       5512.78       106.49 o
 -11   2   2      16086.83      16098.70       222.03 o
 -10   2   2       9825.41       9435.42       144.52 o
  -9   2   2       4202.59       3468.19        72.12 o
  -8   2   2        272.85        287.92        30.02 o
  -7   2   2       7743.87       8141.39       119.27 o
  -6   2   2        377.17        385.74        22.52 o
  -5   2   2      17544.84      18521.75       223.77 o
  -4   2   2        641.13        581.59        22.33 o
  -1   2   2       2011.87       2606.44        43.67 o
   0   2   2       3593.84       3158.86        55.83 o
   1   2   2      21682.07      22214.75       254.58 o
   2   2   2        241.85        159.74        14.79 o
   3   2   2      26326.71      30099.55       342.49 o
   4   2   2       4217.82       4269.78        66.44 o
   5   2   2      31038.76      34198.92       434.33 o
   6   2   2         79.82         80.91        17.13 o
   7   2   2       7553.52       7526.65       128.92 o
   8   2   2       1360.25       1399.16        50.43 o
   9   2   2      11831.37      11115.50       158.41 o
  10   2   2         66.94         90.43        27.35 o
  11   2   2       4709.07       4843.75        93.36 o
  12   2   2        446.48        476.11        50.16 o
  13   2   2       5609.71       5381.70       126.11 o
  14   2   2        698.13        722.23        54.35 o
  15   2   2       2339.82       2271.00        86.20 o
  16   2   2        554.50        579.31        52.68 o
  17   2   2       1495.87       1383.23        80.02 o
  18   2   2         58.64         83.70        45.19 o
  19   2   2        216.07        220.06        47.97 o
  20   2   2         29.65         43.12        37.51 o
  21   2   2        265.78        246.11        76.65 o
 -21   3   2         28.84         93.63        48.14 o
 -20   3   2        481.45        415.67        61.39 o
 -19   3   2         78.51         87.01        31.69 o
 -18   3   2        591.29        684.76        92.59 o
 -17   3   2          7.76        -29.45        29.45 o
 -16   3   2         73.23         37.59        32.57 o
 -15   3   2       2505.22       2489.82        93.02 o
 -14   3   2         50.41         56.14        25.99 o
 -13   3   2       2775.21       2813.53        95.11 o
 -12   3   2        516.32        633.74        40.99 o
 -11   3   2       1012.54        958.26        43.08 o
 -10   3   2       7003.76       7454.38       123.89 o
  -9   3   2        514.18        537.76        31.74 o
  -8   3   2       3750.23       3291.01        68.32 o
  -7   3   2        215.66        204.96        22.24 o
  -6   3   2        987.78       1100.99        35.34 o
  -5   3   2        141.41        129.53        16.06 o
  -4   3   2         71.31        143.35        17.39 o
  -3   3   2       3289.23       3651.16        62.25 o
  -2   3   2       3551.70       3763.13        81.46 o
  -1   3   2        621.55        475.70        22.28 o
   0   3   2        189.90        265.87        18.39 o
   1   3   2       4449.33       4575.07        71.79 o
   2   3   2      10562.90      11019.92       156.07 o
   3   3   2        471.13        408.13        22.31 o
   4   3   2       3323.73       3809.92        66.38 o
   5   3   2       1966.24       1998.76        45.19 o
   6   3   2       6389.79       6536.07       100.83 o
   7   3   2        375.76        363.36        32.60 o
   8   3   2       1649.47       1587.89        54.82 o
   9   3   2        395.03        380.55        36.17 o
  10   3   2       1844.20       1751.49        51.94 o
  11   3   2       1019.55       1079.55        66.31 o
  12   3   2       1564.57       1560.80        64.73 o
  13   3   2         48.71         58.14        28.85 o
  14   3   2        220.78        217.21        40.03 o
  15   3   2        554.73        617.24        54.00 o
  16   3   2         22.54         21.97        33.21 o
  17   3   2         39.28         46.75        30.49 o
  18   3   2         29.76         34.17        34.53 o
  19   3   2         42.38          5.10        36.27 o
  20   3   2        135.66        202.97        62.25 o
 -21   4   2         51.86        112.24        82.71 o
 -20   4   2         62.57         56.91        54.37 o
 -19   4   2        128.20        168.86        42.24 o
 -18   4   2       1035.39       1048.53        86.57 o
 -17   4   2        364.61        501.55        62.13 o
 -16   4   2       1675.73       1781.21       102.75 o
 -15   4   2       1215.96       1046.21        71.24 o
 -14   4   2        374.15        456.95        47.58 o
 -13   4   2       2594.13       2447.89        71.11 o
 -12   4   2       2704.60       2734.17        73.55 o
 -11   4   2       3073.91       2913.70        73.43 o
 -10   4   2       3734.34       3756.43       116.03 o
  -9   4   2        519.39        572.35        34.15 o
  -8   4   2       2725.40       2382.95        78.82 o
  -7   4   2       1808.96       1641.25        46.81 o
  -6   4   2       7609.50       8044.08       122.36 o
  -5   4   2       5481.62       5538.91        91.50 o
  -4   4   2       1985.70       2146.43        49.73 o
  -3   4   2        643.20        649.32        28.47 o
  -2   4   2        466.31        621.01        28.18 o
  -1   4   2       4012.99       4380.32        75.61 o
   0   4   2       2901.02       2661.79        55.83 o
   1   4   2      25259.79      28390.52       335.00 o
   2   4   2       3900.58       4023.05        72.25 o
   3   4   2       4381.30       4165.78        74.32 o
   4   4   2       1520.89       1406.41        48.06 o
   5   4   2      13847.62      13945.90       186.37 o
   6   4   2        584.78        544.24        29.25 o
   7   4   2       9197.25       8769.18       133.21 o
   8   4   2         10.69         -6.96        12.84 o
   9   4   2       9069.48       8510.26       135.12 o
  10   4   2        133.63        165.84        31.28 o
  11   4   2       4433.49       4481.64       110.29 o
  12   4   2         28.40         51.97        28.71 o
  13   4   2       1149.09       1061.06        63.15 o
  14   4   2         47.37         18.96        27.89 o
  15   4   2        366.10        386.83        47.21 o
  16   4   2         44.55          7.36        27.36 o
  17   4   2       1506.70       1687.94        88.74 o
  18   4   2        164.59        246.33        43.49 o
  19   4   2        354.65        447.35        61.30 o
  20   4   2        156.75         30.86        60.46 o
 -20   5   2        184.05        191.34        67.36 o
 -19   5   2        245.97        237.32        51.41 o
 -18   5   2        269.48        242.98        48.99 o
 -17   5   2        451.76        364.40        75.78 o
 -16   5   2         85.46         79.68        37.43 o
 -15   5   2       1140.90       1311.80        79.19 o
 -14   5   2         54.94         41.22        34.78 o
 -13   5   2       1153.22       1018.58        79.30 o
 -12   5   2          4.49          3.22        21.63 o
 -11   5   2        215.06        233.39        30.15 o
 -10   5   2       1722.19       1735.62        78.82 o
  -9   5   2          0.25        -12.14        17.65 o
  -8   5   2       8985.70       9301.20       146.70 o
  -7   5   2        422.40        382.38        31.04 o
  -6   5   2       9866.61      10010.33       149.78 o
  -5   5   2       2389.15       2131.21        54.95 o
  -4   5   2       5085.77       4568.30        84.90 o
  -3   5   2       1242.70       1377.97        43.30 o
  -2   5   2       7102.61       7615.56       118.49 o
  -1   5   2       7952.78       8064.74       123.67 o
   0   5   2       2107.13       1939.88        57.14 o
   1   5   2       5810.64       5453.73        94.22 o
   2   5   2       2402.69       2153.09        60.77 o
   3   5   2        736.66        894.73        36.47 o
   4   5   2       3557.40       3654.34        80.82 o
   5   5   2         40.49         76.24        19.14 o
   6   5   2       2929.33       2671.38        64.65 o
   7   5   2          1.65         28.98        17.76 o
   8   5   2       3333.59       3195.74        73.73 o
   9   5   2        379.53        426.12        34.24 o
  10   5   2        514.00        622.76        64.15 o
  11   5   2        155.47         94.33        49.94 o
  12   5   2        627.52        644.35        53.79 o
  13   5   2        477.90        547.80        51.49 o
  14   5   2        504.82        594.80        54.84 o
  15   5   2        234.26        284.14        42.86 o
  16   5   2        408.16        416.86        52.32 o
  17   5   2        306.14        330.84        61.39 o
  18   5   2        473.42        548.19        86.89 o
  19   5   2         59.54         18.90        48.63 o
 -19   6   2         33.09         38.26        40.42 o
 -18   6   2        562.91        732.28        78.06 o
 -17   6   2        291.37        208.91        54.57 o
 -16   6   2        773.85        865.84        80.26 o
 -15   6   2        330.49        347.11        53.64 o
 -14   6   2        176.09        181.30        43.15 o
 -13   6   2        121.15         26.51        29.64 o
 -12   6   2         30.43          1.93        28.63 o
 -11   6   2         13.71         -1.51        27.44 o
 -10   6   2        418.18        446.70        44.49 o
  -9   6   2         20.40          8.41        29.79 o
  -8   6   2          2.17         35.70        21.11 o
  -7   6   2       2306.63       2509.28        77.24 o
  -6   6   2       4871.79       4765.46        94.84 o
  -5   6   2      11799.46      12036.40       177.71 o
  -4   6   2       4248.88       4108.35        85.39 o
  -3   6   2       8446.00       8159.01       131.87 o
  -2   6   2        751.67        684.20        37.35 o
  -1   6   2       2892.63       3072.71        70.50 o
   0   6   2        444.06        473.75        45.31 o
   1   6   2       3355.17       3496.91        92.19 o
   2   6   2        344.40        400.56        31.76 o
   3   6   2         84.89         52.57        20.50 o
   4   6   2        213.86        208.23        28.62 o
   5   6   2       3601.25       3617.70        81.19 o
   6   6   2        383.84        300.58        31.82 o
   7   6   2       6203.17       6155.20       127.62 o
   8   6   2        135.16        209.43        28.46 o
   9   6   2        783.37        902.17        54.75 o
  10   6   2          9.10         34.10        26.16 o
  11   6   2        820.39        929.32        58.49 o
  12   6   2        438.08        492.44        49.92 o
  13   6   2          1.12         28.02        31.95 o
  14   6   2         50.92         65.25        35.29 o
  15   6   2        332.18        334.57        67.54 o
  16   6   2        128.48        104.86        51.87 o
  17   6   2       1794.22       2122.47       163.22 o
  18   6   2        165.72        168.60        59.84 o
 -17   7   2        441.96        558.81        68.94 o
 -16   7   2        728.50        718.42        90.95 o
 -15   7   2        473.89        668.78        72.91 o
 -14   7   2        251.07        286.12        51.82 o
 -13   7   2        279.22        302.71        51.72 o
 -12   7   2        108.57         27.84        33.23 o
 -11   7   2        503.85        631.72        73.64 o
 -10   7   2        380.32        535.99        49.03 o
  -9   7   2       1685.85       1727.60        70.78 o
  -8   7   2       1080.45       1163.81        61.21 o
  -7   7   2       5815.83       5643.79       172.11 o
  -6   7   2       1866.53       1888.92        81.17 o
  -5   7   2       3055.14       2778.23        73.66 o
  -4   7   2       8534.06       8303.16       140.56 o
  -3   7   2        236.65        387.31        39.46 o
  -2   7   2       8132.97       7876.86       135.18 o
  -1   7   2        540.09        591.33        44.33 o
   0   7   2       3702.51       3635.46        82.46 o
   1   7   2         50.66         47.44        21.49 o
   2   7   2       1346.05       1305.76        50.22 o
   3   7   2        196.76        229.73        30.40 o
   4   7   2       2369.87       2346.64        67.52 o
   5   7   2        724.77        705.24        47.45 o
   6   7   2        926.26        899.25        47.31 o
   7   7   2        316.47        374.72        52.62 o
   8   7   2        492.63        535.63        48.29 o
   9   7   2        129.43        133.72        32.99 o
  10   7   2        261.47        324.24        64.59 o
  11   7   2        185.34         98.27        68.74 o
  12   7   2       1481.87       1512.46       100.15 o
  13   7   2         48.05         10.56        40.47 o
  14   7   2        749.43        684.99        86.14 o
  15   7   2         34.40         -9.52        40.07 o
  16   7   2        970.50        965.95       105.71 o
 -16   8   2        530.66        659.86        95.12 o
 -15   8   2         25.17         40.41        45.85 o
 -14   8   2        401.31        387.24        67.87 o
 -13   8   2         44.17         63.57        35.50 o
 -12   8   2          1.96         46.58        46.05 o
 -11   8   2        355.61        441.60        65.41 o
 -10   8   2        106.52         76.24        32.55 o
  -9   8   2        486.33        421.62        46.92 o
  -8   8   2        491.16        493.74        50.15 o
  -7   8   2       1221.96       1197.81        68.37 o
  -6   8   2         77.54         89.18        31.85 o
  -5   8   2       1232.58       1242.45        80.23 o
  -4   8   2        592.66        650.21        52.63 o
  -3   8   2        341.57        428.85        44.95 o
  -2   8   2       1078.39        958.72        49.23 o
  -1   8   2          2.12        -25.41        25.41 o
   0   8   2       1271.53       1327.57        53.94 o
   1   8   2          8.30        -12.11        21.75 o
   2   8   2        999.06        945.73        49.75 o
   3   8   2         87.13        116.99        28.97 o
   4   8   2         61.04         82.15        33.91 o
   5   8   2       1352.93       1403.20        57.53 o
   6   8   2         74.57         72.78        31.55 o
   7   8   2       1039.06        925.61        82.36 o
   8   8   2         36.92         14.24        33.49 o
   9   8   2        506.43        558.13        77.14 o
  10   8   2        146.42        219.38        54.98 o
  11   8   2        141.23        112.43        46.06 o
  12   8   2        115.57        134.07        46.87 o
  13   8   2          0.23        -34.31        42.04 o
  14   8   2        290.45        342.13        69.64 o
  15   8   2          3.31          4.58        43.80 o
 -14   9   2       1165.27       1138.39       115.12 o
 -13   9   2        624.64        650.11       132.91 o
 -12   9   2        993.84        988.55       111.16 o
 -11   9   2        402.75        382.66        71.26 o
 -10   9   2        902.29       1130.20        89.89 o
  -9   9   2       1214.16       1149.43        78.02 o
  -8   9   2        298.18        302.81        44.35 o
  -7   9   2        953.80        893.46        61.44 o
  -6   9   2        458.54        474.50        50.13 o
  -5   9   2        420.03        499.99        49.64 o
  -4   9   2        364.19        453.55        47.61 o
  -3   9   2         12.43         28.58        27.87 o
  -2   9   2        920.18        963.91        60.65 o
  -1   9   2          0.91          6.11        24.57 o
   0   9   2       1176.65       1186.31        54.94 o
   1   9   2        282.06        309.08        36.40 o
   2   9   2       1557.82       1460.49        67.00 o
   3   9   2        466.84        547.07        52.67 o
   4   9   2       3386.16       3344.89       138.82 o
   5   9   2        545.97        658.15        65.03 o
   6   9   2       3453.81       3492.41       122.53 o
   7   9   2          5.80         87.00        43.05 o
   8   9   2       2597.92       2329.18       123.12 o
   9   9   2        289.32        295.41        59.67 o
  10   9   2       1429.31       1664.97       108.36 o
  11   9   2        145.19        152.13        53.14 o
  12   9   2        579.09        598.42        90.10 o
  13   9   2          0.93        -36.76        36.76 o
 -11  10   2          2.61         29.45        47.32 o
 -10  10   2         72.52         36.80        61.59 o
  -9  10   2         12.27         57.18        56.14 o
  -8  10   2          0.97         29.73        32.61 o
  -7  10   2         41.60         30.38        37.01 o
  -6  10   2          3.17         45.99        34.87 o
  -5  10   2         63.37         37.48        31.79 o
  -4  10   2        224.41        286.98        44.56 o
  -3  10   2          2.38         43.60        30.10 o
  -2  10   2        173.71        215.10        55.85 o
  -1  10   2          4.22          4.90        31.91 o
   0  10   2         19.30         16.77        32.40 o
   1  10   2          0.72         42.75        41.79 o
   2  10   2        315.49        418.87        87.59 o
   3  10   2         47.26         94.33        45.57 o
   4  10   2        761.58        859.02        69.55 o
   5  10   2        130.09        128.07        38.82 o
   6  10   2         55.70          9.66        36.10 o
   7  10   2         32.74        -14.87        36.02 o
   8  10   2        110.56         77.93        47.65 o
   9  10   2         26.32         68.60        47.37 o
  10  10   2        374.06        479.95        76.99 o
  -7  11   2        487.84        604.08        81.06 o
  -6  11   2        277.98        221.09        76.80 o
  -5  11   2        134.22        230.67        65.51 o
  -4  11   2        322.57        493.17       114.85 o
  -3  11   2          1.15         44.17        45.06 o
  -2  11   2       1017.14       1212.54       131.59 o
  -1  11   2         18.56         88.66        56.41 o
   0  11   2       1895.51       1918.84       111.41 o
   1  11   2        159.56        132.42        49.76 o
   2  11   2       1440.13       1427.68       102.15 o
   3  11   2        202.71        234.99        53.33 o
   4  11   2        649.48        788.71        95.37 o
   5  11   2        146.49        289.47       124.06 o
   6  11   2        289.18        265.03        74.51 o
 -22   1   3       1328.93       1671.36       114.54 o
 -21   1   3        607.70        602.54        67.82 o
 -20   1   3       1796.57       1643.82        88.43 o
 -19   1   3         49.83        132.17        34.82 o
 -18   1   3       1478.14       1586.51        79.49 o
 -17   1   3        152.03        163.37        30.55 o
 -16   1   3       1183.33       1275.08        56.64 o
 -15   1   3          8.07        -13.49        21.01 o
 -14   1   3         43.09         36.38        22.35 o
 -13   1   3       1286.83       1214.39        49.87 o
 -12   1   3       3884.38       4135.36       121.74 o
 -11   1   3        773.50        732.88        37.48 o
 -10   1   3      30972.95      31954.09       387.10 o
  -9   1   3       5115.12       5213.36       108.32 o
  -8   1   3      28596.60      29042.03       347.35 o
  -7   1   3         65.55        158.69        18.80 o
  -6   1   3      43753.45      49965.32       560.45 o
  -5   1   3      12101.42      12105.42       154.19 o
  -4   1   3     129083.09     149968.28      1760.22 o
   3   1   3         56.03         25.45        12.46 o
   4   1   3       8430.08       9054.29       132.98 o
   5   1   3        359.72        376.05        25.19 o
   6   1   3       6618.08       7076.75       117.06 o
   7   1   3        837.82        801.97        35.25 o
   8   1   3       1220.25       1437.79        39.74 o
   9   1   3        204.35        202.35        19.56 o
  10   1   3       3468.88       3346.07       117.57 o
  11   1   3       5054.87       4998.07        94.21 o
  12   1   3       3611.92       3420.71        99.07 o
  13   1   3       5456.35       5155.36       118.94 o
  14   1   3       2970.07       2861.83        88.45 o
  15   1   3       4171.09       3730.35       122.49 o
  16   1   3       1104.56       1044.36       110.40 o
  17   1   3       1566.56       1504.51        83.11 o
  18   1   3        218.88        240.61        48.70 o
  19   1   3        373.45        392.88        66.94 o
  20   1   3         41.15         33.76        39.75 o
 -22   2   3          0.16         18.83        43.88 o
 -21   2   3        234.94        188.46        48.96 o
 -20   2   3        186.06        268.88        43.86 o
 -19   2   3        447.34        468.41        50.09 o
 -18   2   3       1117.39       1072.23        80.64 o
 -17   2   3          0.50        -14.04        34.93 o
 -16   2   3         11.06         22.51        24.41 o
 -15   2   3          5.12         23.14        25.47 o
 -14   2   3       1325.63       1145.70        60.38 o
 -13   2   3         20.66         35.14        22.52 o
 -12   2   3       4527.73       4658.25        96.20 o
 -11   2   3       3284.00       2955.94        91.93 o
 -10   2   3       5872.03       5863.53       108.54 o
  -9   2   3       2471.54       2332.16        57.57 o
  -8   2   3         35.09         53.40        16.36 o
  -7   2   3         21.78         31.96        13.41 o
  -6   2   3      17899.10      19562.28       239.23 o
  -5   2   3        374.68        401.01        21.15 o
  -4   2   3       5977.37       6275.88       101.71 o
  -3   2   3       6096.22       6928.01       106.78 o
  -2   2   3       3726.56       3745.77        74.05 o
  -1   2   3       1677.19       1863.48        35.75 o
   0   2   3       5736.23       6562.42        99.93 o
   1   2   3      12659.67      13459.61       181.53 o
   2   2   3      13201.74      14617.88       176.37 o
   3   2   3       2412.13       2446.12        44.91 o
   4   2   3      10929.01      11344.18       164.16 o
   5   2   3       1586.24       1651.85        47.00 o
   6   2   3       2423.04       2847.30        67.07 o
   7   2   3       3695.62       3716.15        98.68 o
   8   2   3        449.16        492.64        34.50 o
   9   2   3       6349.40       6750.78       128.22 o
  10   2   3       1619.49       1546.35        57.45 o
  11   2   3       6805.02       6927.98       220.52 o
  12   2   3        861.99        848.18        52.39 o
  13   2   3        858.06        843.39        54.16 o
  14   2   3        785.46        814.92        82.97 o
  15   2   3         90.67         57.89        29.06 o
  16   2   3        126.89         85.21        33.69 o
  17   2   3        372.04        371.90        55.42 o
  18   2   3        167.69        159.57        41.93 o
  19   2   3         72.22        147.94        44.09 o
  20   2   3         98.24         77.83        39.86 o
 -21   3   3        153.17        188.57        47.93 o
 -20   3   3        654.40        677.75        73.39 o
 -19   3   3        171.30        156.64        42.89 o
 -18   3   3       2604.35       2563.90       106.04 o
 -17   3   3       1007.08       1139.29        67.85 o
 -16   3   3       4446.32       4773.41       124.69 o
 -15   3   3         11.67         29.59        25.67 o
 -14   3   3       3089.67       3090.92        81.98 o
 -13   3   3        119.07        117.30        27.02 o
 -12   3   3       9680.99       9546.64       159.62 o
 -11   3   3        299.83        389.16        32.39 o
 -10   3   3       2752.28       2368.77        61.88 o
  -9   3   3         11.49         -4.95        14.58 o
  -8   3   3       2500.18       2332.04        55.91 o
  -7   3   3         62.94         47.95        13.98 o
  -6   3   3       5159.82       5015.81        83.37 o
  -5   3   3       1227.06       1220.13        46.35 o
  -4   3   3        520.07        466.58        28.48 o
  -3   3   3         85.83         57.75        15.03 o
  -2   3   3      13695.08      13661.10       170.95 o
  -1   3   3       5109.24       4805.60        83.32 o
   0   3   3      17851.14      19795.48       236.55 o
   1   3   3       4960.39       5122.49        78.18 o
   2   3   3      16403.80      18007.92       218.85 o
   3   3   3        817.05        877.32        28.46 o
   4   3   3      26652.81      29464.76       345.15 o
   5   3   3      10556.32      10374.18       141.66 o
   6   3   3      16000.36      16659.41       240.63 o
   7   3   3       5870.51       5614.12       109.14 o
   8   3   3       6249.48       6125.03       119.51 o
   9   3   3       2611.80       2651.71        75.17 o
  10   3   3       2313.45       2405.90        75.77 o
  11   3   3       2032.12       1920.89        97.27 o
  12   3   3        601.65        619.33        49.78 o
  13   3   3        563.40        444.53        44.28 o
  14   3   3        308.21        255.16        46.85 o
  15   3   3         66.00         56.71        30.37 o
  16   3   3        175.43        154.47        36.20 o
  17   3   3        580.43        624.18        57.47 o
  18   3   3        467.61        406.58        57.82 o
  19   3   3        224.86        207.40        45.95 o
  20   3   3         60.00         54.12        39.43 o
 -21   4   3        236.70        252.36        57.98 o
 -20   4   3         11.59         39.26        39.45 o
 -19   4   3        268.42        262.42        53.18 o
 -18   4   3        101.61         19.62        41.66 o
 -17   4   3       1135.42       1152.25        80.49 o
 -16   4   3         43.87         60.35        34.63 o
 -15   4   3        990.37       1023.48        75.04 o
 -14   4   3         23.51         -5.78        24.22 o
 -13   4   3       1406.68       1368.50        55.32 o
 -12   4   3       1138.38       1116.45        49.45 o
 -11   4   3       2159.67       2035.57        74.26 o
 -10   4   3        415.70        386.12        37.77 o
  -9   4   3       1083.37       1099.85        47.62 o
  -8   4   3       5281.85       5027.73        91.75 o
  -7   4   3       2025.75       2038.20        51.28 o
  -6   4   3       2515.86       2054.45        70.14 o
  -5   4   3         12.07          2.52        14.69 o
  -4   4   3       1955.87       2249.57        54.18 o
  -3   4   3       2800.50       2553.90        53.57 o
  -2   4   3       7974.58       9320.84       131.07 o
  -1   4   3      12288.76      12946.40       169.93 o
   0   4   3      14878.00      16511.49       208.96 o
   1   4   3      15409.21      16869.20       258.30 o
   2   4   3        488.27        405.00        23.81 o
   3   4   3       2262.17       2189.88        50.48 o
   4   4   3       4331.81       4339.09        77.83 o
   5   4   3       1365.42       1375.09        41.54 o
   6   4   3       7309.54       7401.28       139.36 o
   7   4   3       2880.91       2684.71        60.56 o
   8   4   3       3729.54       3704.14        80.80 o
   9   4   3       1213.15       1262.88        70.76 o
  10   4   3        190.27        219.69        33.62 o
  11   4   3        839.71        928.05        55.01 o
  12   4   3        924.09        797.65        77.38 o
  13   4   3         90.18        104.90        32.14 o
  14   4   3        153.54        173.24        35.56 o
  15   4   3         42.85         30.63        31.53 o
  16   4   3        135.33         80.43        32.58 o
  17   4   3         30.34         45.47        33.12 o
  18   4   3        483.78        486.40        70.35 o
  19   4   3        172.12        324.46        87.40 o
 -20   5   3         49.28         15.17        39.76 o
 -19   5   3          9.23         41.73        38.26 o
 -18   5   3       1132.05       1088.74        85.91 o
 -17   5   3         68.83        107.72        40.20 o
 -16   5   3       2864.59       2731.64       114.09 o
 -15   5   3        726.46        738.17        70.30 o
 -14   5   3       1442.83       1302.11        76.85 o
 -13   5   3         91.87         92.42        31.34 o
 -12   5   3       3190.67       2987.21        99.67 o
 -11   5   3        148.29        161.67        31.92 o
 -10   5   3        193.10        198.42        29.10 o
  -9   5   3        594.31        652.78        48.21 o
  -8   5   3       3610.80       3403.40       101.06 o
  -7   5   3       1838.26       1782.07        51.65 o
  -6   5   3       6741.39       6533.18       109.34 o
  -5   5   3         35.97         30.56        18.11 o
  -4   5   3      14326.67      13486.35       184.82 o
  -3   5   3       1197.69       1160.87        40.08 o
  -2   5   3      15726.95      16262.76       213.69 o
  -1   5   3       1293.41       1476.43        44.05 o
   0   5   3       1495.27       1436.95        50.05 o
   1   5   3        564.24        510.95        46.67 o
   2   5   3        269.04        310.27        36.96 o
   3   5   3        323.81        421.22        28.16 o
   4   5   3       1631.62       1508.08        46.33 o
   5   5   3        815.07        860.68        37.35 o
   6   5   3       3347.64       3569.97        76.32 o
   7   5   3        379.62        380.77        29.90 o
   8   5   3       4944.80       4775.85        93.30 o
   9   5   3       1296.70       1348.10        59.38 o
  10   5   3       1730.12       1714.56        68.43 o
  11   5   3         70.13        112.57        34.09 o
  12   5   3        805.41        857.92        57.51 o
  13   5   3          4.56         -9.95        24.69 o
  14   5   3         18.04        -26.68        26.68 o
  15   5   3        408.23        486.27        53.13 o
  16   5   3        197.42        129.72        41.16 o
  17   5   3       1379.77       1499.66       150.50 o
  18   5   3        331.99        409.56       145.97 o
 -19   6   3        203.19        224.52        54.42 o
 -18   6   3         36.64        -37.51        37.51 o
 -17   6   3        381.69        456.91        63.17 o
 -16   6   3         18.52         65.09        37.43 o
 -15   6   3        384.11        347.02        55.61 o
 -14   6   3          0.19        -29.80        29.80 o
 -13   6   3       1169.82       1250.15        77.94 o
 -12   6   3          4.91          0.00        27.24 o
 -11   6   3        183.12        196.64        36.84 o
 -10   6   3        376.12        362.34        40.33 o
  -9   6   3        992.55       1011.28        57.42 o
  -8   6   3        539.36        629.60        49.85 o
  -7   6   3       5674.60       5654.77       123.49 o
  -6   6   3        572.15        618.95        44.25 o
  -5   6   3       8925.75       8570.01       138.12 o
  -4   6   3       1097.94       1110.14        44.13 o
  -3   6   3      10379.79      10124.00       153.75 o
  -2   6   3        583.41        561.61        34.95 o
  -1   6   3       6627.20       6450.75       119.77 o
   0   6   3         89.92         77.35        24.87 o
   1   6   3       4044.45       4146.85        84.12 o
   2   6   3         78.55         66.70        22.09 o
   3   6   3       1676.93       1716.93        67.70 o
   4   6   3        369.10        399.77        33.30 o
   5   6   3        624.99        593.42        37.31 o
   6   6   3       1494.20       1422.14        52.62 o
   7   6   3       1631.25       1673.20        69.57 o
   8   6   3       4432.37       4431.43       109.50 o
   9   6   3        694.28        768.51        52.72 o
  10   6   3       1107.06       1234.56        61.40 o
  11   6   3        641.94        733.99        62.77 o
  12   6   3        575.68        523.34        59.24 o
  13   6   3        592.26        673.39        66.72 o
  14   6   3        347.11        396.55        68.89 o
  15   6   3        721.49        634.86        87.77 o
  16   6   3        398.13        397.91        73.65 o
  17   6   3        289.55        289.35       137.13 o
 -18   7   3        250.05        241.08        58.55 o
 -17   7   3         79.67         72.82        42.76 o
 -16   7   3        798.61        828.03        81.63 o
 -15   7   3        195.63        242.00        50.69 o
 -14   7   3        380.93        425.18        59.24 o
 -13   7   3         16.87          1.52        31.21 o
 -12   7   3        190.79        268.96        55.73 o
 -11   7   3         58.20         79.90        29.33 o
 -10   7   3        206.52        226.70        39.30 o
  -9   7   3         45.05         63.95        28.15 o
  -8   7   3       1123.13       1072.84        58.76 o
  -7   7   3        271.95        278.22        39.45 o
  -6   7   3       4353.82       4161.63       227.24 o
  -5   7   3        455.03        506.21        53.65 o
  -4   7   3       8431.62       8109.06       138.15 o
  -3   7   3         13.44          3.93        22.45 o
  -2   7   3       4269.70       4150.46        96.21 o
  -1   7   3        242.30        276.88        34.76 o
   0   7   3       1494.19       1408.65        57.73 o
   1   7   3        405.68        572.31        39.04 o
   2   7   3         53.70         48.01        24.19 o
   3   7   3        102.22        163.92        27.22 o
   4   7   3         64.76         97.19        26.69 o
   5   7   3         44.27         33.23        24.30 o
   6   7   3        634.12        762.29        46.12 o
   7   7   3        146.57        133.92        39.99 o
   8   7   3        962.89        824.06        66.98 o
   9   7   3       1067.34       1106.51        87.06 o
  10   7   3        573.91        541.18        58.69 o
  11   7   3        472.48        346.74        59.94 o
  12   7   3         65.02        101.61        44.89 o
  13   7   3        259.78        318.23        61.67 o
  14   7   3          6.94        -34.65        34.65 o
  15   7   3        215.89        221.81        63.13 o
  16   7   3         62.97         41.64        48.75 o
 -16   8   3         16.90         56.11        41.36 o
 -15   8   3       1084.83       1103.97        97.21 o
 -14   8   3          3.32         32.38        35.00 o
 -13   8   3       1152.05       1266.83        90.39 o
 -12   8   3          0.15        -32.94        32.94 o
 -11   8   3        395.71        399.86        54.80 o
 -10   8   3         46.29         56.83        30.29 o
  -9   8   3       1020.46       1158.44        63.41 o
  -8   8   3        123.17         90.80        31.89 o
  -7   8   3       1929.55       1889.40        75.47 o
  -6   8   3         69.67         53.79        34.18 o
  -5   8   3       3051.62       3070.68       129.25 o
  -4   8   3        706.41        729.69        55.32 o
  -3   8   3       2060.07       1972.76        84.74 o
  -2   8   3       2775.31       2613.67        85.22 o
  -1   8   3       1222.14       1191.40        52.46 o
   0   8   3       2529.14       2382.39        70.58 o
   1   8   3       2170.15       2038.69        66.19 o
   2   8   3        408.76        386.95        42.02 o
   3   8   3       2425.79       2299.91        91.09 o
   4   8   3        179.63        182.55        36.60 o
   5   8   3       2370.44       2183.42       124.30 o
   6   8   3        501.19        557.42        49.72 o
   7   8   3       2623.60       2365.25       207.63 o
   8   8   3       2088.33       1833.56       106.50 o
   9   8   3       1855.06       1815.14       108.29 o
  10   8   3       1043.06        986.58        95.14 o
  11   8   3        872.19        777.77        91.18 o
  12   8   3        265.43        322.42        62.47 o
  13   8   3        287.35        281.82        70.03 o
  14   8   3        149.07        169.21        60.58 o
  15   8   3        597.33        507.02       155.07 o
 -14   9   3         86.61         81.65        50.79 o
 -13   9   3         33.53         98.86        49.11 o
 -12   9   3         87.05         26.60        40.50 o
 -11   9   3          1.90         95.91        40.68 o
 -10   9   3         27.59         23.61        35.61 o
  -9   9   3        102.02         72.89        32.65 o
  -8   9   3         48.97        106.90        32.71 o
  -7   9   3        547.25        524.15        50.29 o
  -6   9   3        422.51        405.03        59.58 o
  -5   9   3         72.01        112.27        35.53 o
  -4   9   3        520.89        549.61        53.52 o
  -3   9   3         25.33         10.41        27.35 o
  -2   9   3        213.50        193.65        34.83 o
  -1   9   3        189.70        216.09        33.50 o
   0   9   3        704.49        647.59        62.08 o
   1   9   3          5.70          9.17        39.22 o
   2   9   3        126.38        213.99        44.41 o
   3   9   3         22.05         28.06        30.43 o
   4   9   3          1.47          4.57        29.05 o
   5   9   3        372.03        400.05        54.67 o
   6   9   3        438.41        447.93        69.40 o
   7   9   3        250.65        258.54        59.45 o
   8   9   3        126.60        225.50        59.25 o
   9   9   3         56.89         79.27        46.06 o
  10   9   3        113.99        214.60        60.07 o
  11   9   3         26.60        135.48        55.69 o
  12   9   3        111.17        174.45        59.20 o
 -11  10   3       1172.01       1424.67       140.48 o
 -10  10   3         22.53         31.36        47.03 o
  -9  10   3       1042.99       1201.05       115.30 o
  -8  10   3        133.53        157.41        55.15 o
  -7  10   3        338.27        424.07        49.39 o
  -6  10   3         81.92         88.60        37.34 o
  -5  10   3        309.96        340.81        49.56 o
  -4  10   3         60.30         80.62        38.02 o
  -3  10   3        271.23        229.96        45.01 o
  -2  10   3        783.73        906.76        75.36 o
  -1  10   3        791.76        755.38        70.05 o
   0  10   3        686.90        836.13        76.32 o
   1  10   3       1989.77       1949.52       115.54 o
   2  10   3        145.06         93.97        47.30 o
   3  10   3       2271.40       2393.18       167.23 o
   4  10   3        111.07        158.50        56.16 o
   5  10   3       2731.97       2628.58       150.31 o
   6  10   3        321.92        348.87        65.52 o
   7  10   3        837.62       1021.93        94.14 o
   8  10   3        898.51        985.93       103.38 o
   9  10   3        246.62        266.65        65.76 o
  10  10   3        608.59        667.10       108.50 o
  -7  11   3          6.49        -24.33        38.82 o
  -6  11   3         11.63         50.93        63.88 o
  -5  11   3         15.71        125.35        54.52 o
  -4  11   3         42.28        102.76        50.27 o
  -3  11   3          4.01         50.78        33.35 o
  -2  11   3         41.05        108.10        45.03 o
  -1  11   3         76.72        105.81        44.36 o
   0  11   3         94.95        134.89        51.16 o
   1  11   3        211.76        338.68        64.40 o
   2  11   3         15.83         -2.62        41.34 o
   3  11   3        355.18        547.84        78.34 o
   4  11   3          2.85        -15.19        62.03 o
   5  11   3          2.77         32.49        85.66 o
   6  11   3         40.12        125.97        70.65 o
 -22   0   4          3.97        -38.46        45.90 o
 -21   0   4       1883.64       1795.33       218.58 o
 -20   0   4        235.62        225.63        97.48 o
 -19   0   4       1775.41       1754.10        96.11 o
 -18   0   4         91.64        126.16        41.34 o
 -17   0   4       1801.05       1700.62        92.73 o
 -16   0   4        232.20        225.60        76.15 o
 -15   0   4        144.57        130.77        76.08 o
 -14   0   4        138.85        250.30        52.03 o
 -13   0   4          7.94         12.39        27.53 o
 -12   0   4       4894.01       4653.96       134.79 o
 -11   0   4      14558.25      14330.99       285.10 o
 -10   0   4       4884.65       4659.79       125.93 o
  -9   0   4      18347.39      19728.23       356.35 o
  -8   0   4      17507.49      17848.06       395.70 o
  -7   0   4      49017.48      51987.21       829.87 o
  -6   0   4      37082.28      38774.21       624.71 o
  -5   0   4      67771.38      74100.75      1148.69 o
  -4   0   4       1593.84       1579.30        50.98 o
  -3   0   4       5660.33       4028.94        85.76 o
   0   0   4      78241.42      79066.28      1487.58 o
   2   0   4      69139.40      81729.32      1250.60 o
   3   0   4       5713.65       4398.12        92.27 o
   4   0   4      11779.04      11777.12       209.89 o
   5   0   4      10262.91      11043.40       202.60 o
   6   0   4       7315.71       7402.45       151.33 o
   7   0   4         88.17        165.33        23.69 o
   8   0   4         54.08         70.63        20.83 o
   9   0   4       1207.68       1237.15        54.97 o
  10   0   4       4585.74       4404.60       118.36 o
  11   0   4        586.87        713.92        49.96 o
  12   0   4      17843.57      17603.72       411.24 o
  13   0   4        256.16        309.01        68.83 o
  14   0   4      12747.96      12465.70       564.18 o
  15   0   4        160.73        163.38        60.46 o
  16   0   4       4040.74       4022.02       242.21 o
  17   0   4        239.93        173.98        79.75 o
  18   0   4        945.27       1003.98       227.44 o
  19   0   4         18.53         16.47        59.08 o
  20   0   4         49.31         17.78        62.03 o
 -22   1   4         10.96         32.83        40.32 o
 -21   1   4         88.37        141.38        44.06 o
 -20   1   4         12.59         54.02        30.90 o
 -19   1   4        223.58        255.20        54.47 o
 -18   1   4         31.26         18.98        37.43 o
 -17   1   4        578.70        576.16        48.63 o
 -16   1   4         79.68         90.71        28.65 o
 -15   1   4         10.43         -5.24        22.17 o
 -14   1   4         25.31         31.77        23.70 o
 -13   1   4       2357.01       2270.87        66.64 o
 -12   1   4       3284.36       3271.97        77.53 o
 -11   1   4       3169.18       3200.36        90.25 o
 -10   1   4       6388.25       6029.27       105.62 o
  -9   1   4       1789.76       1820.18        50.81 o
  -8   1   4        145.45        177.79        22.46 o
  -7   1   4       3983.13       4436.38        77.65 o
  -6   1   4          0.05          7.95        13.80 o
  -5   1   4      16935.25      18572.80       223.95 o
  -4   1   4        611.52        703.17        25.16 o
  -3   1   4         58.90         66.53        12.16 o
  -2   1   4       2195.39       2094.47        39.16 o
  -1   1   4        124.74        119.89        11.29 o
   0   1   4       9069.74       9303.17       128.52 o
   1   1   4         89.65        144.66        15.96 o
   2   1   4       6510.53       6998.92       104.30 o
   3   1   4          0.78          2.37        11.64 o
   4   1   4          1.67         20.65        12.46 o
   5   1   4       1780.02       1821.97        48.24 o
   6   1   4         75.00        103.10        19.06 o
   7   1   4        154.95        173.36        22.50 o
   8   1   4       2241.34       2251.97        82.82 o
   9   1   4        370.69        409.16        33.98 o
  10   1   4       3583.06       3386.29        84.53 o
  11   1   4         86.54         99.89        18.84 o
  12   1   4        882.73        915.10        50.58 o
  13   1   4         40.15         67.15        27.62 o
  14   1   4         92.95         84.60        31.53 o
  15   1   4          1.91        -28.30        28.30 o
  16   1   4        348.87        322.25        54.23 o
  17   1   4          0.43        -11.45        30.57 o
  18   1   4        708.38        601.47        65.91 o
  19   1   4         52.92         24.44        36.00 o
  20   1   4          8.44         34.94        39.77 o
 -22   2   4          1.62        -34.01        42.36 o
 -21   2   4       1649.37       1680.73       146.24 o
 -20   2   4         65.02         45.62        31.29 o
 -19   2   4       1938.52       1920.64       154.42 o
 -18   2   4        249.70        270.06        42.84 o
 -17   2   4       3638.58       3523.43        94.43 o
 -16   2   4       1286.13       1247.63        58.12 o
 -15   2   4       1709.47       1564.98        76.40 o
 -14   2   4        271.64        285.37        35.18 o
 -13   2   4       4587.81       4374.44        95.50 o
 -12   2   4       3163.11       3245.39        78.03 o
 -11   2   4       2278.48       2198.11        65.87 o
 -10   2   4       6088.13       6005.43       106.17 o
  -9   2   4       4166.37       4164.27       114.75 o
  -8   2   4       4866.90       4627.66        83.29 o
  -7   2   4      13550.45      13267.74       176.06 o
  -6   2   4       2458.85       2449.99        50.96 o
  -5   2   4       9262.73       9299.03       142.26 o
  -4   2   4         48.20         52.38        15.22 o
  -3   2   4       2397.71       2719.25        56.99 o
  -2   2   4       5429.59       5876.68        93.50 o
  -1   2   4      24407.78      25004.65       317.16 o
   0   2   4      18309.03      18762.73       245.02 o
   1   2   4      12803.58      15268.43       205.02 o
   2   2   4      28518.45      31957.40       401.65 o
   3   2   4      13824.87      14301.97       219.42 o
   4   2   4      33843.97      35425.95       448.64 o
   5   2   4       8387.46       8647.01       137.50 o
   6   2   4      33103.41      36580.57       470.33 o
   7   2   4       1985.26       1939.96        57.45 o
   8   2   4       2130.05       1898.24        59.78 o
   9   2   4         81.59         70.71        22.64 o
  10   2   4       2943.65       2836.05        91.53 o
  11   2   4        647.10        643.55        48.11 o
  12   2   4       3449.70       3441.54       105.41 o
  13   2   4        397.87        387.88        46.95 o
  14   2   4       1941.34       1941.89        75.00 o
  15   2   4          0.01         11.12        24.10 o
  16   2   4       1747.38       1671.66        84.58 o
  17   2   4         65.47         79.75        46.05 o
  18   2   4       1042.39       1045.49        83.27 o
  19   2   4         10.05         53.69        36.22 o
  20   2   4        286.43        268.37        56.87 o
 -21   3   4         23.15        -31.86        31.86 o
 -20   3   4        604.46        723.36        73.84 o
 -19   3   4        307.45        293.93        61.39 o
 -18   3   4         94.99         77.92        66.94 o
 -17   3   4        900.67        859.08        63.91 o
 -16   3   4         59.86         65.64        29.37 o
 -15   3   4        384.08        373.65        39.67 o
 -14   3   4        360.73        443.77        39.60 o
 -13   3   4        453.81        487.30        47.34 o
 -12   3   4       4209.12       4159.50        98.40 o
 -11   3   4        306.21        312.71        30.36 o
 -10   3   4       4189.58       4103.22       120.65 o
  -9   3   4          0.45         12.46        15.98 o
  -8   3   4        118.49        113.33        18.28 o
  -7   3   4       2698.32       2550.06        55.53 o
  -6   3   4        737.58        716.67        36.13 o
  -5   3   4       2968.55       2815.72        65.57 o
  -4   3   4        117.48        126.23        18.87 o
  -3   3   4        616.85        716.35        31.59 o
  -2   3   4       1185.68       1181.42        30.86 o
  -1   3   4        118.21        118.20        13.71 o
   0   3   4       4270.93       4233.37        68.22 o
   1   3   4       6026.40       6363.06       140.36 o
   2   3   4       2211.69       2585.66        49.11 o
   3   3   4       3161.56       3441.21        60.99 o
   4   3   4        101.93        174.59        32.90 o
   5   3   4      16923.45      16700.86       237.81 o
   6   3   4          7.48          5.01        15.81 o
   7   3   4       1176.68       1195.35        47.11 o
   8   3   4         15.55         20.81        20.66 o
   9   3   4        171.48        182.16        29.71 o
  10   3   4        264.96        239.33        32.76 o
  11   3   4        415.77        488.86        45.05 o
  12   3   4       1225.33       1117.42        58.52 o
  13   3   4        117.52         66.05        29.66 o
  14   3   4         84.25        119.45        31.99 o
  15   3   4        124.25        177.78        35.56 o
  16   3   4        292.44        313.36        42.56 o
  17   3   4         17.58         62.65        35.99 o
  18   3   4        290.28        214.73        46.90 o
  19   3   4         76.74        131.26        43.07 o
 -21   4   4        421.63        404.62        60.56 o
 -20   4   4         32.88         87.71        42.70 o
 -19   4   4        744.32        788.46        77.29 o
 -18   4   4        128.58        138.73        44.93 o
 -17   4   4       3133.87       3227.63       122.98 o
 -16   4   4        403.19        369.52        56.79 o
 -15   4   4       4115.68       3915.31       124.19 o
 -14   4   4        304.90        321.41        41.07 o
 -13   4   4       3357.72       3559.69        97.31 o
 -12   4   4        830.19        845.26        45.63 o
 -11   4   4       2364.73       2432.42        70.86 o
 -10   4   4        887.77        951.30        42.50 o
  -9   4   4       2748.36       2695.92        77.28 o
  -8   4   4       1131.62        972.19        47.26 o
  -7   4   4       4442.08       4590.60        99.12 o
  -6   4   4        549.61        610.17        37.78 o
  -5   4   4        843.54        723.64        37.53 o
  -4   4   4       5066.85       5036.72        97.95 o
  -3   4   4        190.94         97.02        19.71 o
  -2   4   4       8078.19       7548.53       111.46 o
  -1   4   4       2390.48       2285.25        50.42 o
   0   4   4      13665.98      14651.49       211.92 o
   1   4   4       2842.64       2746.99        63.19 o
   2   4   4      13946.85      14226.05       185.23 o
   3   4   4       3259.08       3265.61        63.85 o
   4   4   4      11549.58      11329.25       156.47 o
   5   4   4       4787.26       4737.67       107.88 o
   6   4   4      13685.67      14336.88       193.52 o
   7   4   4       5181.50       5069.72       106.93 o
   8   4   4       3086.12       2838.13        78.96 o
   9   4   4        909.51        913.44        49.62 o
  10   4   4       2118.47       2139.55        73.76 o
  11   4   4          6.16        -22.09        22.09 o
  12   4   4        581.74        574.00        50.48 o
  13   4   4          1.23          6.38        26.04 o
  14   4   4        394.91        436.27        50.01 o
  15   4   4          8.14         23.28        29.27 o
  16   4   4        756.77        764.29        93.86 o
  17   4   4         73.72         66.65        41.19 o
  18   4   4        855.50        830.67        91.86 o
  19   4   4         14.23         15.56        44.20 o
 -20   5   4        269.64        251.39        56.66 o
 -19   5   4          6.70         12.18        34.80 o
 -18   5   4        197.24        248.42        49.30 o
 -17   5   4        380.64        446.86        62.08 o
 -16   5   4        275.31        324.07        53.24 o
 -15   5   4        631.90        793.82       147.30 o
 -14   5   4        758.47        671.06        54.84 o
 -13   5   4        846.87        856.35        63.11 o
 -12   5   4        691.74        723.68        54.53 o
 -11   5   4         30.75         56.40        27.52 o
 -10   5   4        999.24       1016.44        53.63 o
  -9   5   4       1628.32       1660.90        67.56 o
  -8   5   4        423.70        468.44        43.89 o
  -7   5   4       3482.20       3513.30        88.77 o
  -6   5   4        705.36        619.16        42.06 o
  -5   5   4       2959.36       2797.61        75.14 o
  -4   5   4       2520.31       2338.98        54.88 o
  -3   5   4       5741.14       6245.58       120.43 o
  -2   5   4      10111.03       9938.48       144.44 o
  -1   5   4          1.86          9.98        16.32 o
   0   5   4       3082.16       3046.91        64.77 o
   1   5   4        368.21        340.34        24.45 o
   2   5   4       2559.98       2840.80        62.38 o
   3   5   4        736.51        851.45        35.34 o
   4   5   4        128.78        230.64        23.71 o
   5   5   4       2470.73       2152.49        57.68 o
   6   5   4        605.18        638.25        36.41 o
   7   5   4       3790.87       3916.31        80.73 o
   8   5   4        247.58        278.35        34.81 o
   9   5   4       3732.40       3676.12       103.81 o
  10   5   4         15.12         30.40        27.74 o
  11   5   4       2547.90       2501.36        84.66 o
  12   5   4        191.61        140.43        35.31 o
  13   5   4        467.43        512.37        48.23 o
  14   5   4         24.86        -27.94        31.59 o
  15   5   4        307.98        425.37        57.07 o
  16   5   4         21.89         46.18        37.59 o
  17   5   4        368.53        425.29        59.81 o
  18   5   4          2.90         13.56        42.74 o
 -19   6   4          0.50         86.70        44.47 o
 -18   6   4         10.00          5.66        38.03 o
 -17   6   4        456.64        503.56        66.34 o
 -16   6   4         59.79        129.33        41.82 o
 -15   6   4       1646.50       1735.64        97.21 o
 -14   6   4         23.85         -0.80        32.29 o
 -13   6   4        966.45       1215.40        76.29 o
 -12   6   4        237.60        268.67        39.59 o
 -11   6   4       2725.04       2721.91        88.96 o
 -10   6   4         79.30        108.60        30.85 o
  -9   6   4          3.77         -0.67        23.94 o
  -8   6   4        521.77        557.33        46.88 o
  -7   6   4        571.50        669.07        52.43 o
  -6   6   4       3958.84       3813.53        96.82 o
  -5   6   4       5442.97       5139.05       104.23 o
  -4   6   4       9122.42       9074.19       141.90 o
  -3   6   4       2860.34       2766.48        67.03 o
  -2   6   4       4632.41       4343.59       128.80 o
  -1   6   4       1017.00        952.26        45.90 o
   0   6   4       2482.42       2453.03        60.85 o
   1   6   4         84.36        119.91        22.42 o
   2   6   4          8.68        -14.30        16.34 o
   3   6   4         85.30        129.91        23.47 o
   4   6   4         25.47         25.30        19.06 o
   5   6   4        237.61        244.44        29.96 o
   6   6   4       4532.55       4484.76       106.78 o
   7   6   4        735.70        756.67        50.22 o
   8   6   4       4554.37       4685.56       113.62 o
   9   6   4        906.66        992.42        82.71 o
  10   6   4       1987.17       1792.20        85.29 o
  11   6   4        707.08        760.81        68.26 o
  12   6   4        518.18        502.11        74.18 o
  13   6   4         22.17         50.47        37.70 o
  14   6   4        445.03        607.69        66.66 o
  15   6   4         12.77          3.89        42.36 o
  16   6   4        629.54        672.61        91.23 o
  17   6   4          3.24        -17.45        45.79 o
 -18   7   4        174.91        197.42        53.12 o
 -17   7   4          0.65          4.45        52.87 o
 -16   7   4        649.26        572.79        69.62 o
 -15   7   4         49.14        104.79        40.68 o
 -14   7   4        642.76        621.94        68.42 o
 -13   7   4        508.78        592.97       150.90 o
 -12   7   4        691.68        744.16        57.45 o
 -11   7   4        525.03        555.72        52.73 o
 -10   7   4       2343.84       2430.02       171.22 o
  -9   7   4       1316.14       1340.84        98.34 o
  -8   7   4       4064.58       3836.16       105.56 o
  -7   7   4        242.20        340.66        41.75 o
  -6   7   4       5958.60       5792.01       190.19 o
  -5   7   4       1983.73       1992.52        72.95 o
  -4   7   4       1890.89       1850.02        69.96 o
  -3   7   4       8521.54       8323.76       139.86 o
  -2   7   4        226.91        269.25        31.77 o
  -1   7   4       4578.39       4312.06       146.24 o
   0   7   4          0.65        -18.91        19.54 o
   1   7   4        671.58        710.92        42.05 o
   2   7   4         52.29         51.75        22.47 o
   3   7   4         67.94        100.23        23.97 o
   4   7   4       1938.43       1895.26        90.79 o
   5   7   4        183.12        192.26        34.62 o
   6   7   4        693.94        787.09        54.71 o
   7   7   4       2108.68       1991.42        87.08 o
   8   7   4        228.97        217.15        45.60 o
   9   7   4       1521.67       1434.43        89.21 o
  10   7   4         16.27         48.00        34.00 o
  11   7   4       2536.09       2453.98       104.67 o
  12   7   4          4.56         13.34        40.86 o
  13   7   4       1097.62       1049.35       100.36 o
  14   7   4         20.46         25.14        43.24 o
  15   7   4        477.89        387.66        70.39 o
  16   7   4          7.82        -30.90        53.23 o
 -16   8   4        192.88        184.04        50.00 o
 -15   8   4        387.63        402.30        66.25 o
 -14   8   4        209.48        261.76        53.00 o
 -13   8   4        267.65        296.59        63.67 o
 -12   8   4        242.71        279.50        50.54 o
 -11   8   4         23.82          9.27        26.98 o
 -10   8   4        588.13        568.58        60.11 o
  -9   8   4          7.89          3.04        27.69 o
  -8   8   4        255.12        191.12        48.23 o
  -7   8   4          4.01         13.52        25.96 o
  -6   8   4        286.20        297.66        41.02 o
  -5   8   4        770.01        743.92        55.96 o
  -4   8   4         97.02        100.17        31.91 o
  -3   8   4       2556.31       2436.87        98.36 o
  -2   8   4         18.21         50.62        32.79 o
  -1   8   4       3313.06       3134.46        91.35 o
   0   8   4         32.65         24.61        28.62 o
   1   8   4       2185.01       2048.41        80.50 o
   2   8   4          1.08          7.54        26.92 o
   3   8   4         56.08         41.14        28.67 o
   4   8   4        466.50        467.49        47.81 o
   5   8   4        118.86         84.76        31.68 o
   6   8   4       1644.86       1820.43        86.96 o
   7   8   4         19.67         -6.50        29.22 o
   8   8   4        429.30        614.78        66.31 o
   9   8   4        338.56        384.80        80.57 o
  10   8   4        717.37        771.71        88.93 o
  11   8   4          3.09         15.40        42.14 o
  12   8   4        266.78        355.90        68.09 o
  13   8   4         28.46         -6.78        44.99 o
  14   8   4          0.46         42.68        47.73 o
 -14   9   4        898.31        962.54        87.45 o
 -13   9   4        508.42        578.69        76.19 o
 -12   9   4        277.62        305.00        53.22 o
 -11   9   4        677.82        763.05        71.70 o
 -10   9   4        560.09        614.11        57.01 o
  -9   9   4         44.63         62.04        30.45 o
  -8   9   4        649.48        604.41        72.26 o
  -7   9   4         32.36         54.80        30.44 o
  -6   9   4        699.25        706.40        55.61 o
  -5   9   4         72.25        146.79        36.61 o
  -4   9   4        257.34        247.28        40.92 o
  -3   9   4       1555.60       1376.63        66.00 o
  -2   9   4         69.79        112.03        39.29 o
  -1   9   4       2747.52       2572.33       101.06 o
   0   9   4        180.97        188.87        40.54 o
   1   9   4       3035.30       3106.60       111.51 o
   2   9   4        749.42        700.17        56.98 o
   3   9   4       2001.20       1840.95        77.91 o
   4   9   4       1771.66       1748.54        77.11 o
   5   9   4       1362.27       1461.78        81.91 o
   6   9   4        915.95        804.53        86.40 o
   7   9   4       2085.73       1968.59       113.45 o
   8   9   4         95.97        141.84        46.22 o
   9   9   4       1306.88       1260.00       109.61 o
  10   9   4         15.26         55.19        47.01 o
  11   9   4        554.38        424.09        74.92 o
  12   9   4         84.66        144.27        51.26 o
 -11  10   4        181.25        270.12        61.65 o
 -10  10   4         33.96         71.16        37.11 o
  -9  10   4         18.90         17.55        32.02 o
  -8  10   4         30.40         55.04        34.75 o
  -7  10   4         89.07        134.09        33.25 o
  -6  10   4        163.42        280.04        46.50 o
  -5  10   4         43.81        128.53        43.45 o
  -4  10   4         73.55         70.92        36.94 o
  -3  10   4          1.09         41.26        36.08 o
  -2  10   4         58.67         56.43        37.34 o
  -1  10   4        138.80        147.07        48.60 o
   0  10   4         59.23         28.49        34.41 o
   1  10   4        207.07        265.47        48.96 o
   2  10   4         44.81        180.64        43.51 o
   3  10   4          5.65          9.63        44.29 o
   4  10   4        160.07        197.52        69.35 o
   5  10   4         15.94          1.51        47.47 o
   6  10   4         52.68         25.16        42.92 o
   7  10   4          3.24         37.55        44.06 o
   8  10   4          0.55         -8.70        56.43 o
   9  10   4         72.13        104.55        50.87 o
  -7  11   4         80.97        106.17        47.18 o
  -6  11   4        523.80        577.56        65.98 o
  -5  11   4         96.09        238.20        53.54 o
  -4  11   4        115.46         82.17        44.64 o
  -3  11   4        314.71        345.92        56.03 o
  -2  11   4         51.42         78.84        41.16 o
  -1  11   4        790.66        986.48       105.15 o
   0  11   4        147.09        132.79        49.43 o
   1  11   4       1456.82       1529.35       102.16 o
   2  11   4        344.88        311.04        64.54 o
   3  11   4        984.12       1133.76       131.39 o
   4  11   4        442.72        464.77        95.02 o
   5  11   4        471.33        499.19       147.69 o
 -22   1   5        486.88        544.81       114.69 o
 -21   1   5        899.57       1206.98        71.09 o
 -20   1   5        860.37        981.83        86.97 o
 -19   1   5       1007.91       1049.71        74.36 o
 -18   1   5        970.61       1047.85        55.73 o
 -17   1   5       2402.72       2295.64       103.34 o
 -16   1   5         70.50         46.67        27.03 o
 -15   1   5       1815.38       1565.96        60.80 o
 -14   1   5        554.74        528.08        41.14 o
 -13   1   5       2227.55       2084.21        64.04 o
 -12   1   5         20.87         35.69        19.72 o
 -11   1   5      14547.53      14313.96       221.42 o
 -10   1   5          6.14         41.85        18.42 o
  -9   1   5      31896.93      30380.97       367.27 o
  -8   1   5       8356.02       9387.09       137.14 o
  -7   1   5      60733.86      65998.86       737.09 o
  -6   1   5       4487.47       4255.50        73.09 o
  -5   1   5      13691.33      13449.88       170.60 o
  -4   1   5      16139.87      15515.67       189.72 o
  -3   1   5       5474.82       5310.02        78.11 o
  -1   1   5      73684.09      90570.08       980.24 o
   0   1   5         52.91         35.26        10.40 o
   3   1   5      16735.82      18136.82       251.32 o
   4   1   5       2815.87       2821.56        60.88 o
   5   1   5      25642.78      27886.89       363.48 o
   6   1   5        167.18        213.92        23.48 o
   7   1   5       3573.95       3367.33       114.02 o
   8   1   5        109.69        167.32        24.69 o
   9   1   5       4055.27       4067.35        92.59 o
  10   1   5       3442.63       3224.42        84.02 o
  11   1   5       5214.48       5256.76       127.21 o
  12   1   5       1768.29       1814.38        67.61 o
  13   1   5       9014.73       8435.58       164.91 o
  14   1   5       1315.51       1138.28        84.72 o
  15   1   5       1738.39       1635.25        84.84 o
  16   1   5       1138.56        997.36       102.32 o
  17   1   5        792.78        823.39        74.18 o
  18   1   5        379.52        372.52        60.97 o
  19   1   5        194.57         76.70        42.40 o
  20   1   5         29.58         46.51        52.01 o
 -22   2   5          6.23         16.32        62.99 o
 -21   2   5         83.59        114.75        40.69 o
 -20   2   5        233.22        211.36        48.25 o
 -19   2   5         60.10         63.53        33.50 o
 -18   2   5        848.82        942.32        56.62 o
 -17   2   5         74.99         46.73        46.01 o
 -16   2   5        198.54        205.91        34.11 o
 -15   2   5         16.47         16.86        23.56 o
 -14   2   5          7.25        -19.12        19.93 o
 -13   2   5       3309.62       3405.06        91.04 o
 -12   2   5        561.16        593.85        42.89 o
 -11   2   5       7498.36       7883.09       132.13 o
 -10   2   5       6824.67       7086.04       119.21 o
  -9   2   5        658.94        667.91        33.42 o
  -8   2   5       1435.34       1302.79        44.72 o
  -7   2   5       2221.97       2373.86        59.74 o
  -6   2   5       1784.64       1817.12        51.82 o
  -5   2   5      17860.11      18482.63       252.38 o
  -4   2   5      11731.33      12389.65       199.11 o
  -3   2   5       1568.86       1578.28        42.88 o
  -2   2   5         97.59        152.97        16.29 o
  -1   2   5       3397.63       3449.45        64.72 o
   0   2   5        680.62        787.03        30.10 o
   1   2   5        470.48        483.71        26.47 o
   2   2   5       9153.27       9745.23       143.56 o
   3   2   5        429.45        459.18        27.31 o
   4   2   5        778.92        813.56        32.36 o
   5   2   5       1853.23       1813.99        50.98 o
   6   2   5        421.70        438.12        32.01 o
   7   2   5        336.33        405.48        32.51 o
   8   2   5       1429.41       1517.21        58.50 o
   9   2   5         52.82         27.30        19.69 o
  10   2   5        929.13        942.93        48.26 o
  11   2   5       1147.67       1008.57        51.51 o
  12   2   5       1656.14       1444.00        62.77 o
  13   2   5         44.22         83.92        30.68 o
  14   2   5         24.60         -0.37        24.45 o
  15   2   5        877.42        928.32        76.74 o
  16   2   5          0.01         -6.53        29.99 o
  17   2   5        802.45        904.82        77.31 o
  18   2   5        100.75        116.17        40.68 o
  19   2   5        198.42        149.88        59.26 o
 -21   3   5        435.21        487.42        66.31 o
 -20   3   5        496.45        502.86        63.29 o
 -19   3   5        811.48        867.70        78.21 o
 -18   3   5       1359.78       1418.58        84.23 o
 -17   3   5       3117.52       3212.16       101.66 o
 -16   3   5       2096.16       1870.85       125.66 o
 -15   3   5       3461.17       3313.53        87.88 o
 -14   3   5        442.11        507.99        41.23 o
 -13   3   5       1473.45       1600.77        63.03 o
 -12   3   5         16.44          3.42        20.26 o
 -11   3   5       4844.48       4767.90        95.89 o
 -10   3   5        153.79        141.35        24.59 o
  -9   3   5       2846.02       2665.44        70.62 o
  -8   3   5        388.27        363.53        25.95 o
  -7   3   5       3629.69       3355.96        79.18 o
  -6   3   5        157.46        211.51        25.23 o
  -5   3   5       9344.46       9575.86       151.93 o
  -4   3   5        352.75        381.75        30.50 o
  -3   3   5       9270.08       9143.21       160.81 o
  -2   3   5       1166.71       1228.33        32.08 o
  -1   3   5      20621.36      21487.04       278.97 o
   0   3   5          0.05        -12.03        12.03 o
   1   3   5      34771.12      37246.62       472.38 o
   2   3   5       1206.28       1218.31        40.86 o
   3   3   5      18972.71      19301.24       264.51 o
   4   3   5        972.60        901.44        31.12 o
   5   3   5      36813.28      37742.79       543.17 o
   6   3   5          2.12         -8.33        16.24 o
   7   3   5       7959.46       8036.61       142.59 o
   8   3   5        885.23        912.51        44.87 o
   9   3   5       4228.15       4388.40       122.38 o
  10   3   5        457.99        477.11        41.80 o
  11   3   5        675.55        763.98        49.65 o
  12   3   5        869.62        843.63        82.53 o
  13   3   5        740.68        671.75        52.50 o
  14   3   5        394.37        340.68        50.61 o
  15   3   5        179.89        210.44        50.44 o
  16   3   5         42.93         86.97        37.48 o
  17   3   5        935.79        920.42        78.87 o
  18   3   5        200.97        285.46        51.71 o
  19   3   5        398.05        414.77        59.05 o
 -21   4   5        457.83        685.27        91.69 o
 -20   4   5         23.34         26.78        36.27 o
 -19   4   5         69.17         91.36        44.03 o
 -18   4   5       1199.48       1224.80        87.83 o
 -17   4   5         76.89         91.33        52.01 o
 -16   4   5       2175.69       2184.28        83.95 o
 -15   4   5         81.88        105.78        33.15 o
 -14   4   5       2936.77       2823.73        92.74 o
 -13   4   5        592.29        645.00        52.85 o
 -12   4   5         47.75         63.41        24.61 o
 -11   4   5        860.63        973.68        44.40 o
 -10   4   5         22.28          3.36        16.50 o
  -9   4   5        693.32        784.81        61.53 o
  -8   4   5         80.39         84.68        24.17 o
  -7   4   5        573.42        483.37        37.43 o
  -6   4   5       2448.92       2404.43        67.23 o
  -5   4   5        433.01        522.56        35.53 o
  -4   4   5       4942.93       4698.92        94.47 o
  -3   4   5        960.07       1034.52        41.34 o
  -2   4   5       1939.60       2065.25        47.24 o
  -1   4   5      11491.95      11989.66       160.86 o
   0   4   5       5035.52       4659.05       103.48 o
   1   4   5       5838.26       6097.26       111.33 o
   2   4   5       7667.80       7523.93       130.06 o
   3   4   5       1190.77       1110.96        37.87 o
   4   4   5       1719.63       1621.54        58.11 o
   5   4   5       4023.92       3914.44        74.15 o
   6   4   5        467.92        493.42        37.03 o
   7   4   5       4743.13       4401.11        98.64 o
   8   4   5        221.24        204.22        40.72 o
   9   4   5       2244.58       2430.62        75.77 o
  10   4   5       1812.77       1728.32        85.33 o
  11   4   5        325.76        345.24        41.66 o
  12   4   5        934.51        910.58        68.45 o
  13   4   5         17.76         46.67        27.55 o
  14   4   5         27.82         69.68        30.31 o
  15   4   5         77.94         27.65        32.81 o
  16   4   5         57.11         37.29        34.16 o
  17   4   5        329.32        319.61        66.96 o
  18   4   5         38.76         18.24        42.56 o
 -20   5   5         10.71         16.20        38.61 o
 -19   5   5         78.47         97.57        38.84 o
 -18   5   5         23.30         24.02        39.67 o
 -17   5   5        770.80        768.32        75.03 o
 -16   5   5       1353.15       1503.51        86.76 o
 -15   5   5       1485.81       1516.39        78.15 o
 -14   5   5       1299.80       1209.63        75.45 o
 -13   5   5       2854.13       2726.26       142.68 o
 -12   5   5       2061.85       1819.43       118.75 o
 -11   5   5       2230.32       2335.40        80.48 o
 -10   5   5         12.88         -5.97        26.59 o
  -9   5   5       1912.88       1784.42        66.77 o
  -8   5   5        187.01        223.74        34.00 o
  -7   5   5       5993.02       5741.93       165.39 o
  -6   5   5         98.00        116.41        28.18 o
  -5   5   5       8020.47       7966.21       143.89 o
  -4   5   5        302.27        365.78        37.60 o
  -3   5   5      17775.25      18328.43       237.38 o
  -2   5   5       1409.91       1454.02        51.63 o
  -1   5   5       7658.87       7436.93       116.57 o
   0   5   5        405.74        372.84        50.58 o
   1   5   5       1288.95       1206.97        38.93 o
   2   5   5          0.58         -8.84        12.42 o
   3   5   5         10.01          5.52        14.94 o
   4   5   5        337.13        345.33        26.61 o
   5   5   5       3753.84       3576.28        74.78 o
   6   5   5         77.38        128.83        22.13 o
   7   5   5      11381.07      11181.57       190.85 o
   8   5   5        690.96        755.71        52.92 o
   9   5   5       3873.24       3777.82        99.69 o
  10   5   5        600.34        558.35        48.70 o
  11   5   5       1138.97       1127.34       100.75 o
  12   5   5        682.42        686.21        65.47 o
  13   5   5        693.37        544.73        61.26 o
  14   5   5         98.95        141.18        43.89 o
  15   5   5         36.86         59.25        38.00 o
  16   5   5        167.15        147.30        69.49 o
  17   5   5        129.97        228.53        46.79 o
  18   5   5        477.78        297.44        66.63 o
 -19   6   5         46.24         75.00        40.71 o
 -18   6   5         47.73         40.28        40.27 o
 -17   6   5        136.21        141.99        44.77 o
 -16   6   5        118.89        159.85        46.81 o
 -15   6   5        219.81        220.34        49.04 o
 -14   6   5       1387.62       1511.35       121.93 o
 -13   6   5        343.68        313.28        43.98 o
 -12   6   5       2971.98       2992.75        97.20 o
 -11   6   5        755.72        739.94        57.37 o
 -10   6   5       2408.44       2239.42       175.41 o
  -9   6   5        266.68        221.25        36.14 o
  -8   6   5       1397.27       1389.88        61.87 o
  -7   6   5          4.78         20.78        24.59 o
  -6   6   5       4362.73       4308.85       104.72 o
  -5   6   5          9.48          7.32        21.47 o
  -4   6   5       6698.03       6561.54       131.44 o
  -3   6   5         28.97         22.77        17.27 o
  -2   6   5       3983.80       3764.19        78.81 o
  -1   6   5          3.93        -14.21        16.30 o
   0   6   5        507.21        517.02        42.49 o
   1   6   5         36.60         45.50        17.13 o
   2   6   5        213.47        238.12        25.39 o
   3   6   5         23.16         26.49        19.64 o
   4   6   5          7.61         30.65        19.66 o
   5   6   5          0.73         19.15        19.96 o
   6   6   5        399.25        494.81        43.56 o
   7   6   5       3198.71       2868.15       124.07 o
   8   6   5       6202.23       6290.91       190.58 o
   9   6   5       1143.52       1026.58        72.73 o
  10   6   5       2937.13       2907.87       108.07 o
  11   6   5        429.39        450.61        57.33 o
  12   6   5       1251.95       1260.07        78.58 o
  13   6   5        504.26        492.74        60.73 o
  14   6   5        710.51        852.56        75.29 o
  15   6   5        119.68        134.82        44.09 o
  16   6   5        261.84        242.94        80.39 o
  17   6   5        119.08          1.81        47.30 o
 -18   7   5          5.75         32.50        40.79 o
 -17   7   5        351.02        365.05        71.20 o
 -16   7   5         11.45         24.51        35.52 o
 -15   7   5       1002.63       1212.90        86.12 o
 -14   7   5         15.93         48.30        41.90 o
 -13   7   5       1049.03       1100.19        67.83 o
 -12   7   5         29.59         30.25        28.87 o
 -11   7   5        645.18        786.28        60.08 o
 -10   7   5          3.58        -16.41        25.13 o
  -9   7   5        279.32        354.10        44.80 o
  -8   7   5         82.88        115.72        33.08 o
  -7   7   5       1472.58       1428.80        66.38 o
  -6   7   5        422.58        376.27        43.68 o
  -5   7   5       3974.10       3515.48       163.85 o
  -4   7   5        658.49        747.83        52.30 o
  -3   7   5       3670.05       3612.88        97.06 o
  -2   7   5        793.06        785.49        41.46 o
  -1   7   5       2241.93       2125.65        61.04 o
   0   7   5        499.87        426.09        34.78 o
   1   7   5        916.06        977.52        47.09 o
   2   7   5          1.77        -21.84        21.84 o
   3   7   5        287.68        242.83        36.24 o
   4   7   5        936.11        958.30        56.36 o
   5   7   5         73.73        109.48        32.51 o
   6   7   5       1253.96       1283.36        72.11 o
   7   7   5       1334.04       1311.18        74.75 o
   8   7   5        103.20        151.31        39.55 o
   9   7   5        927.40        959.91        80.58 o
  10   7   5        487.20        523.25        62.21 o
  11   7   5       1301.77       1177.89        91.66 o
  12   7   5         88.19        113.92        40.08 o
  13   7   5        346.09        342.98        79.45 o
  14   7   5          0.39         23.92        46.93 o
  15   7   5         74.97        117.60        53.72 o
 -16   8   5        108.38        103.92        43.89 o
 -15   8   5        342.27        333.28        58.41 o
 -14   8   5        618.59        557.03        74.30 o
 -13   8   5         68.56         71.00        41.12 o
 -12   8   5       1255.90       1236.92        70.24 o
 -11   8   5        177.66        166.55        38.88 o
 -10   8   5        382.40        375.47        46.65 o
  -9   8   5        442.08        464.54        50.25 o
  -8   8   5         79.62         50.10        40.75 o
  -7   8   5        106.92        113.08        31.91 o
  -6   8   5       1366.82       1307.07        64.10 o
  -5   8   5         11.05         -2.97        29.09 o
  -4   8   5       3334.67       2987.46        96.41 o
  -3   8   5        147.75        182.99        35.59 o
  -2   8   5       3788.80       3579.50       117.12 o
  -1   8   5       1584.18       1534.40        85.24 o
   0   8   5       3368.14       3336.15        95.84 o
   1   8   5        573.44        636.09        50.85 o
   2   8   5       1835.29       1776.07        72.58 o
   3   8   5         29.34         45.09        28.47 o
   4   8   5       1003.46        961.15        64.28 o
   5   8   5         69.16        129.73        40.25 o
   6   8   5       1191.71       1056.06        74.78 o
   7   8   5        127.19        174.48        44.34 o
   8   8   5       3485.08       3431.22       123.73 o
   9   8   5        132.20        155.66        50.14 o
  10   8   5       1441.92       1408.86        99.35 o
  11   8   5        355.27        390.69        69.80 o
  12   8   5        192.79        291.53        64.64 o
  13   8   5        388.06        481.99        77.79 o
  14   8   5        220.58        228.06       100.11 o
 -14   9   5          5.62         -6.46        42.60 o
 -13   9   5         45.60         12.61        38.94 o
 -12   9   5          9.82          8.36        31.95 o
 -11   9   5         82.94        121.01        48.16 o
 -10   9   5          5.22         38.07        31.92 o
  -9   9   5          4.11         16.38        30.39 o
  -8   9   5         82.86         97.90        33.47 o
  -7   9   5          4.90         -2.15        28.22 o
  -6   9   5         37.85         29.30        28.64 o
  -5   9   5        374.53        398.18        54.39 o
  -4   9   5         41.31         69.62        35.24 o
  -3   9   5        114.06        164.41        41.70 o
  -2   9   5        237.51        319.99        55.14 o
  -1   9   5        340.44        403.23        55.68 o
   0   9   5        234.00        344.96        51.24 o
   1   9   5        893.89        817.66       112.98 o
   2   9   5         12.68        -24.68        30.67 o
   3   9   5         52.13         52.23        32.89 o
   4   9   5        329.84        316.86        44.85 o
   5   9   5        158.52        143.79        40.78 o
   6   9   5        524.15        550.63        62.65 o
   7   9   5         51.13         64.12        41.85 o
   8   9   5        468.15        468.30        74.00 o
   9   9   5        182.73        230.24        80.80 o
  10   9   5         10.25         47.05        44.13 o
  11   9   5        227.21        267.81        61.39 o
  12   9   5         83.33         77.98        52.37 o
 -11  10   5         11.46         35.27        42.63 o
 -10  10   5        712.35        830.61        69.52 o
  -9  10   5        118.90        158.16        38.81 o
  -8  10   5         57.08        122.27        38.19 o
  -7  10   5        251.64        287.41        48.89 o
  -6  10   5        203.03        249.48        47.95 o
  -5  10   5        419.23        491.50        69.35 o
  -4  10   5        772.64        654.14        67.07 o
  -3  10   5          5.27         68.62        35.99 o
  -2  10   5       1756.25       1751.61       137.28 o
  -1  10   5        267.41        195.27        47.73 o
   0  10   5       2728.51       2538.34       118.52 o
   1  10   5        405.83        405.60        55.28 o
   2  10   5       2383.73       2234.12       118.22 o
   3  10   5         38.77         47.77        43.85 o
   4  10   5       2092.20       1813.63       206.77 o
   5  10   5         33.50          7.96        61.19 o
   6  10   5       1161.14       1156.00       124.37 o
   7  10   5         11.28         79.60        59.22 o
   8  10   5        288.46        307.07        68.43 o
   9  10   5        161.27        181.63        59.53 o
  -7  11   5         88.49         84.99        43.01 o
  -6  11   5        168.00        212.88        47.35 o
  -5  11   5          0.01        -19.89        42.90 o
  -4  11   5        357.05        403.42        60.77 o
  -3  11   5        216.45        202.33        86.55 o
  -2  11   5        248.30        342.40        79.30 o
  -1  11   5         16.64         56.96        38.58 o
   0  11   5          2.47         76.87        49.22 o
   1  11   5         58.72        100.02        62.06 o
   2  11   5          1.26          6.74        43.26 o
   3  11   5        131.00        148.87        76.80 o
   4  11   5         31.53         92.60        62.56 o
 -22   0   6        381.72        373.30        75.41 o
 -21   0   6          7.50         11.39        62.03 o
 -20   0   6       2058.29       2178.77       111.18 o
 -19   0   6        267.15        195.19        46.71 o
 -18   0   6       2238.80       2226.90       108.00 o
 -17   0   6        563.62        510.24        64.22 o
 -16   0   6       1641.27       1585.69       173.48 o
 -15   0   6          1.53        -29.84        29.84 o
 -14   0   6        967.74        974.59        69.79 o
 -13   0   6        138.61        140.41        41.45 o
 -12   0   6       5244.62       5229.41       145.60 o
 -11   0   6       2893.95       2592.03       115.21 o
 -10   0   6      33381.45      32236.39       553.66 o
  -9   0   6      11823.29      11812.14       248.58 o
  -8   0   6      34071.81      32947.93       553.68 o
  -7   0   6       5286.92       4641.23       115.13 o
  -6   0   6      14266.92      15340.35       276.77 o
  -5   0   6      31801.78      34122.43       554.77 o
  -4   0   6       6903.79       6583.37       135.18 o
  -3   0   6       2889.35       2509.46        69.18 o
  -2   0   6      51523.11      64557.50      1000.78 o
   0   0   6          3.85         99.52        19.32 o
   1   0   6      17622.87      20333.93       412.17 o
   2   0   6       6176.69       5413.01       112.90 o
   3   0   6       7996.33       7404.59       187.42 o
   4   0   6       7197.77       7820.49       154.08 o
   5   0   6      12675.39      13294.05       270.37 o
   6   0   6       8442.72       8776.25       246.34 o
   7   0   6      12510.76      13111.24       247.85 o
   8   0   6        543.74        570.26        43.12 o
   9   0   6       6614.08       7109.02       162.21 o
  10   0   6       4107.06       3987.60       112.28 o
  11   0   6      12068.69      11700.75       243.76 o
  12   0   6       2497.65       1988.26       119.00 o
  13   0   6       5866.04       5361.92       522.82 o
  14   0   6         29.78         45.96        44.87 o
  15   0   6       6773.07       6262.89       282.09 o
  16   0   6        429.40        329.90        72.38 o
  17   0   6       1475.50       1392.74       114.36 o
  18   0   6        165.45        160.23        55.32 o
  19   0   6         14.61        105.09        60.95 o
 -22   1   6          8.93        -22.34        33.31 o
 -21   1   6          4.20         23.48        32.19 o
 -20   1   6        108.07         88.52        31.75 o
 -19   1   6         10.80         -3.90        24.71 o
 -18   1   6          0.25         -0.79        24.59 o
 -17   1   6         69.19         88.45        27.31 o
 -16   1   6         99.77        121.97        30.85 o
 -15   1   6       1892.00       1719.00        64.95 o
 -14   1   6        118.05        102.20        25.71 o
 -13   1   6        323.66        322.46        33.69 o
 -12   1   6       1643.94       1511.45        59.14 o
 -11   1   6         59.69         86.03        22.16 o
 -10   1   6          0.26         19.38        17.17 o
  -9   1   6       1483.93       1431.13        45.88 o
  -8   1   6       3668.34       3545.22        71.16 o
  -7   1   6         53.67        104.48        17.38 o
  -6   1   6       3452.66       3331.28        63.33 o
  -5   1   6        510.34        556.33        24.88 o
  -4   1   6      11570.30      11719.58       164.56 o
  -3   1   6       2025.01       1933.46        44.50 o
  -2   1   6        324.32        367.62        20.11 o
  -1   1   6          1.28          6.22        10.25 o
   0   1   6        970.71       1058.41        28.49 o
   1   1   6      11001.47      11611.36       146.50 o
   2   1   6       6939.83       7351.34       100.98 o
   3   1   6       1412.57       1581.17        36.54 o
   4   1   6         78.63         52.64        15.67 o
   5   1   6       2053.75       1954.95        52.64 o
   6   1   6          0.48         29.45        15.97 o
   7   1   6       1760.94       1791.48        54.89 o
   8   1   6        343.35        350.85        32.51 o
   9   1   6          7.99          6.84        20.55 o
  10   1   6         94.18        101.15        26.50 o
  11   1   6       1374.55       1265.04        55.88 o
  12   1   6         17.05         -8.47        24.56 o
  13   1   6         43.04         46.14        35.29 o
  14   1   6         70.67         72.99        33.02 o
  15   1   6        267.69        299.11        47.38 o
  16   1   6         14.80         20.54        35.37 o
  17   1   6        673.16        675.20        68.82 o
  18   1   6         60.83         76.70        67.36 o
  19   1   6         93.22         68.29        37.10 o
 -22   2   6        870.38        894.07        79.98 o
 -21   2   6         41.66         38.03        35.74 o
 -20   2   6       2001.12       1986.17        98.62 o
 -19   2   6          1.18         34.43        30.77 o
 -18   2   6       2489.21       2708.47        85.24 o
 -17   2   6         20.44         15.80        23.99 o
 -16   2   6       2275.27       2104.33        71.40 o
 -15   2   6         26.64         53.83        25.21 o
 -14   2   6        572.34        597.62        49.10 o
 -13   2   6        258.49        258.52        40.33 o
 -12   2   6       4192.07       4214.57        98.41 o
 -11   2   6       1056.91        983.49        46.01 o
 -10   2   6       7198.15       6803.14       116.62 o
  -9   2   6        947.93        893.67        37.54 o
  -8   2   6       5535.60       4718.90        85.30 o
  -7   2   6       3367.37       3219.74        63.87 o
  -6   2   6      16830.73      17757.63       223.83 o
  -5   2   6       1974.52       1766.62        50.73 o
  -4   2   6      15313.39      16414.99       226.92 o
  -3   2   6       4727.51       4927.54        76.50 o
  -2   2   6       6760.42       6149.04        89.15 o
  -1   2   6       1899.65       1520.61        45.55 o
   0   2   6       6599.63       7587.52       258.79 o
   1   2   6      29171.52      32169.21       409.17 o
   2   2   6       8132.64       8457.65       130.62 o
   3   2   6       6148.41       5549.64       121.94 o
   4   2   6       6110.26       6350.16       109.50 o
   5   2   6       7010.06       6727.11       118.06 o
   6   2   6       2376.10       2414.07        63.46 o
   7   2   6       6576.92       6431.25       120.87 o
   8   2   6        745.62        806.55        43.01 o
   9   2   6       3452.26       3694.24       116.58 o
  10   2   6       1242.41       1240.58        89.50 o
  11   2   6       2721.94       2585.11        80.51 o
  12   2   6        449.35        566.81        52.84 o
  13   2   6       1697.22       1495.16        65.72 o
  14   2   6        455.58        393.28        56.28 o
  15   2   6       2077.32       2147.52        95.46 o
  16   2   6        134.52         72.57        41.78 o
  17   2   6       1438.67       1368.23       167.13 o
  18   2   6         47.99         89.21        39.44 o
  19   2   6        490.97        627.71       125.77 o
 -22   3   6        203.66        223.55        50.80 o
 -21   3   6        204.95        200.05        49.98 o
 -20   3   6        214.32        179.42        44.75 o
 -19   3   6        540.06        582.10        67.58 o
 -18   3   6        436.42        445.23        60.50 o
 -17   3   6       1126.26       1037.47        64.75 o
 -16   3   6        313.67        272.95        41.55 o
 -15   3   6       2045.46       1967.98       102.38 o
 -14   3   6         11.27         60.68        26.73 o
 -13   3   6        134.40        151.59        28.80 o
 -12   3   6       1297.64       1161.19        48.80 o
 -11   3   6         69.02         23.64        31.92 o
 -10   3   6         26.98         16.16        23.35 o
  -9   3   6       1119.75       1074.56        43.03 o
  -8   3   6       2454.10       2265.90        74.11 o
  -7   3   6        909.64        944.45        43.64 o
  -6   3   6        478.07        456.62        33.92 o
  -5   3   6        855.45        883.26        38.58 o
  -4   3   6       3689.14       3627.04       102.43 o
  -3   3   6       1641.02       1681.43        56.19 o
  -2   3   6        197.28        211.02        16.64 o
  -1   3   6       1636.71       1659.97        53.16 o
   0   3   6       1007.42        939.85        45.73 o
   1   3   6       5854.42       6180.86       118.30 o
   2   3   6        529.64        524.56        30.67 o
   3   3   6       4629.88       4577.21        88.88 o
   4   3   6       1065.52        875.43        42.65 o
   5   3   6       1472.88       1719.69        51.73 o
   6   3   6       1717.08       1607.97        87.54 o
   7   3   6          1.89         -4.03        18.60 o
   8   3   6        908.21        839.94        46.10 o
   9   3   6         22.31          2.89        21.98 o
  10   3   6         56.44         47.51        25.07 o
  11   3   6       1232.27       1165.02        57.61 o
  12   3   6         15.07         53.02        32.80 o
  13   3   6         54.61         55.26        28.10 o
  14   3   6        368.85        342.44        42.27 o
  15   3   6         66.01         24.05        32.29 o
  16   3   6        458.76        518.35        68.23 o
  17   3   6        312.90        325.77        53.60 o
  18   3   6        304.05        307.22        65.54 o
  19   3   6         72.35        105.65        49.87 o
 -21   4   6         25.88         60.16        41.58 o
 -20   4   6        504.15        512.37        65.26 o
 -19   4   6          1.47         18.38        34.85 o
 -18   4   6       1304.01       1247.62        84.52 o
 -17   4   6        429.53        466.08        59.50 o
 -16   4   6       3246.08       3158.68       103.87 o
 -15   4   6        188.36        180.60        36.55 o
 -14   4   6        389.83        392.89        45.94 o
 -13   4   6         69.06         94.28        31.97 o
 -12   4   6       3883.13       3840.47       104.73 o
 -11   4   6        115.45        104.27        29.88 o
 -10   4   6        242.46        201.69        32.88 o
  -9   4   6         42.33         32.75        22.89 o
  -8   4   6        898.93       1124.14        52.79 o
  -7   4   6       1902.95       2380.54        69.63 o
  -6   4   6      10250.75      10556.05       173.88 o
  -5   4   6       2302.97       2317.28        64.28 o
  -4   4   6       8942.32       8569.78       143.61 o
  -3   4   6      10236.83       9967.06       178.91 o
  -2   4   6       5989.33       6085.74        96.01 o
  -1   4   6       6750.28       7094.85       184.06 o
   0   4   6       5746.36       5745.92       108.02 o
   1   4   6      17034.49      16615.12       240.93 o
   2   4   6       2228.20       2089.93        59.29 o
   3   4   6       2218.09       2024.11        72.44 o
   4   4   6       4861.70       4628.88        94.97 o
   5   4   6       1367.30       1313.73        39.19 o
   6   4   6       3277.91       2971.33        75.19 o
   7   4   6        878.89        747.09        43.60 o
   8   4   6       2010.55       1974.04        66.77 o
   9   4   6       1242.45       1205.03        55.79 o
  10   4   6        532.20        603.49        47.37 o
  11   4   6       2427.39       2383.72        81.22 o
  12   4   6         11.57         47.28        26.43 o
  13   4   6       1475.45       1355.49        67.32 o
  14   4   6          1.47         30.70        30.87 o
  15   4   6        300.28        305.23        51.59 o
  16   4   6          7.59         -9.87        42.13 o
  17   4   6        672.46        779.29        91.96 o
  18   4   6         35.48         68.42        95.49 o
 -20   5   6         26.12         36.71        40.09 o
 -19   5   6         63.96         54.44        38.53 o
 -18   5   6        383.64        326.62        54.10 o
 -17   5   6        816.44        769.57        75.20 o
 -16   5   6        263.46        255.70        42.95 o
 -15   5   6       1688.97       1670.54        82.28 o
 -14   5   6       1341.04       1390.20        69.34 o
 -13   5   6       1241.11       1159.63        66.63 o
 -12   5   6         25.88         60.30        29.16 o
 -11   5   6       2443.74       2408.63        82.30 o
 -10   5   6        338.71        340.39        41.52 o
  -9   5   6       1634.47       1512.82        63.50 o
  -8   5   6         52.65         84.95        25.77 o
  -7   5   6       3536.03       3542.06        96.04 o
  -6   5   6         14.95         62.47        23.59 o
  -5   5   6       5551.05       5674.91       115.93 o
  -4   5   6       1414.81       1624.74        55.84 o
  -3   5   6       6906.46       6904.17       128.27 o
  -2   5   6         73.12         69.84        16.89 o
  -1   5   6       5922.16       6012.66       100.60 o
   0   5   6        145.50        206.38        22.71 o
   1   5   6       1235.26       1266.96        50.37 o
   2   5   6       2045.73       2068.68        63.88 o
   3   5   6          2.72         -2.50        18.70 o
   4   5   6       1774.36       1698.45        59.00 o
   5   5   6        160.05        146.50        22.58 o
   6   5   6       6059.53       6087.68       106.29 o
   7   5   6        202.33        261.82        33.27 o
   8   5   6       3282.51       3385.48       110.69 o
   9   5   6       1092.00        980.32        97.73 o
  10   5   6        580.31        702.73        64.03 o
  11   5   6       1574.43       1377.76        77.42 o
  12   5   6        623.56        501.94        60.01 o
  13   5   6        371.87        382.50        54.98 o
  14   5   6        280.95        197.47        47.02 o
  15   5   6        266.51        254.61        51.51 o
  16   5   6        293.10        264.47        51.88 o
  17   5   6          0.06          4.41        43.34 o
 -19   6   6          5.13          3.80        37.30 o
 -18   6   6         46.15         39.47        40.08 o
 -17   6   6         25.09        -16.78        33.85 o
 -16   6   6       1298.27       1146.15        87.64 o
 -15   6   6          1.94        -26.75        26.75 o
 -14   6   6       1333.85       1241.34        69.37 o
 -13   6   6          0.79         14.59        32.77 o
 -12   6   6       6309.07       6228.40       177.94 o
 -11   6   6          4.45         -5.38        28.14 o
 -10   6   6        981.86        980.88        60.95 o
  -9   6   6        251.15        243.49        46.50 o
  -8   6   6         18.02         16.70        23.61 o
  -7   6   6        600.66        683.52        49.94 o
  -6   6   6        451.25        439.36        47.48 o
  -5   6   6       2672.46       2707.27       110.34 o
  -4   6   6       3998.36       3838.02       127.05 o
  -3   6   6       1099.53       1049.78        40.54 o
  -2   6   6       1009.87        935.91        39.99 o
  -1   6   6        914.66        863.05        45.23 o
   0   6   6       1116.30       1098.20        40.51 o
   1   6   6         93.80        144.46        21.00 o
   2   6   6         97.08        132.29        21.42 o
   3   6   6        236.02        238.10        33.95 o
   4   6   6          2.83         -7.68        29.42 o
   5   6   6        548.50        667.35        62.89 o
   6   6   6       1989.31       1951.82        85.11 o
   7   6   6       3806.69       3464.96       171.39 o
   8   6   6        581.58        622.35        61.65 o
   9   6   6       5507.93       5252.04       149.06 o
  10   6   6       1008.81       1103.12        72.22 o
  11   6   6       2840.50       2827.97       110.78 o
  12   6   6        633.89        759.18        67.29 o
  13   6   6        433.04        448.37        59.41 o
  14   6   6          0.16        -23.56        30.28 o
  15   6   6          8.02         15.03        35.89 o
  16   6   6         11.64         46.54        41.32 o
 -18   7   6         70.54         99.90        45.17 o
 -17   7   6        205.62        143.50        48.89 o
 -16   7   6         18.80         13.31        45.19 o
 -15   7   6       1584.16       1628.22       105.04 o
 -14   7   6         95.15         98.86        36.82 o
 -13   7   6       2230.51       2238.97       115.49 o
 -12   7   6         76.81        118.64        34.92 o
 -11   7   6       2741.29       2615.27        96.11 o
 -10   7   6       1570.22       1528.02        94.02 o
  -9   7   6       2538.49       2340.06        84.65 o
  -8   7   6       1088.48       1047.40        59.60 o
  -7   7   6       3332.76       3109.04       116.54 o
  -6   7   6         29.60         30.91        27.09 o
  -5   7   6       4024.93       3724.18       100.26 o
  -4   7   6        748.37        715.50        51.59 o
  -3   7   6       2687.66       2687.44        82.91 o
  -2   7   6       1158.60       1144.80        54.94 o
  -1   7   6       2064.15       2024.89        59.59 o
   0   7   6        912.48       1054.10        54.86 o
   1   7   6        295.23        240.23        39.50 o
   2   7   6        482.24        454.05        44.58 o
   3   7   6         21.68         30.26        25.71 o
   4   7   6         92.82         66.17        30.74 o
   5   7   6       2665.98       2428.08       124.92 o
   6   7   6       1481.75       1417.82        76.85 o
   7   7   6       4378.35       4428.68       159.88 o
   8   7   6        288.35        236.95        55.85 o
   9   7   6        784.85        785.78        70.08 o
  10   7   6       1140.22       1137.21       100.62 o
  11   7   6        105.32        146.72        40.38 o
  12   7   6       1800.20       1819.47       178.21 o
  13   7   6         28.59         96.44        39.79 o
  14   7   6        399.66        397.22        71.59 o
  15   7   6          3.44          0.12        45.94 o
 -16   8   6        224.34        323.62        76.79 o
 -15   8   6        314.44        423.43        68.97 o
 -14   8   6        455.27        590.80        84.84 o
 -13   8   6         42.18         49.17        29.15 o
 -12   8   6        502.57        535.21        56.75 o
 -11   8   6         41.29         -4.52        27.57 o
 -10   8   6        343.21        433.07        48.76 o
  -9   8   6          4.96          2.60        26.26 o
  -8   8   6        105.58         53.58        37.18 o
  -7   8   6         56.45         -2.20        50.28 o
  -6   8   6        497.43        502.56        48.42 o
  -5   8   6          9.49          9.64        24.46 o
  -4   8   6       1117.00       1049.15        59.82 o
  -3   8   6         55.76         33.30        31.15 o
  -2   8   6       1449.46       1558.96        97.21 o
  -1   8   6          0.78         34.15        30.80 o
   0   8   6       1109.85       1106.13        73.40 o
   1   8   6          3.89         13.99        26.72 o
   2   8   6        232.67        319.93        42.63 o
   3   8   6        105.20        125.08        34.03 o
   4   8   6        204.85        219.30        48.22 o
   5   8   6       1694.15       1586.31        89.53 o
   6   8   6          3.39         -7.38        32.16 o
   7   8   6       1253.85       1260.53        92.73 o
   8   8   6         48.50        127.91        60.97 o
   9   8   6        785.88       1029.11        77.39 o
  10   8   6        140.69        157.42        52.87 o
  11   8   6         77.14         56.87        45.36 o
  12   8   6        365.46        308.47        67.93 o
  13   8   6          0.80         40.42        45.71 o
 -14   9   6         10.61          3.82        35.84 o
 -13   9   6        653.01        684.36       107.60 o
 -12   9   6        261.00        275.65        43.55 o
 -11   9   6        239.45        265.59        42.81 o
 -10   9   6        456.51        444.96        51.34 o
  -9   9   6        205.54        169.92        51.26 o
  -8   9   6         49.21         63.49        30.97 o
  -7   9   6        477.46        446.76        49.85 o
  -6   9   6         19.18         33.49        31.53 o
  -5   9   6       1766.75       1823.69       101.84 o
  -4   9   6        150.58        139.82        42.55 o
  -3   9   6       2639.19       2492.79       103.67 o
  -2   9   6       1200.37       1184.05        75.12 o
  -1   9   6       2579.43       2340.30        98.41 o
   0   9   6       2543.32       2416.38       100.28 o
   1   9   6       1329.76       1380.53        78.43 o
   2   9   6       2295.91       2258.74        97.67 o
   3   9   6        766.88        808.00        71.20 o
   4   9   6        847.91        816.42        76.74 o
   5   9   6       1391.81       1522.71       114.68 o
   6   9   6        368.89        363.75        77.87 o
   7   9   6       1283.27       1265.67        97.89 o
   8   9   6         54.90         44.95        43.24 o
   9   9   6        191.01        164.30        54.71 o
  10   9   6        174.53        104.45        51.37 o
  11   9   6         20.28        118.69        51.19 o
 -11  10   6        158.19        212.89        60.71 o
 -10  10   6        138.23        128.14        41.43 o
  -9  10   6          1.48         48.43        34.31 o
  -8  10   6          3.43        -21.91        31.77 o
  -7  10   6        378.47        345.85        53.05 o
  -6  10   6          5.39         61.89        37.21 o
  -5  10   6        724.03        735.17        80.91 o
  -4  10   6         16.46         66.35        36.96 o
  -3  10   6        176.00        325.35        75.89 o
  -2  10   6          1.74         14.24        56.70 o
  -1  10   6          0.23         60.97        37.85 o
   0  10   6        267.11        289.46        53.86 o
   1  10   6        119.20        138.75        53.29 o
   2  10   6        236.74        245.21        48.29 o
   3  10   6         68.11         63.65        46.00 o
   4  10   6         29.79          2.95        79.75 o
   5  10   6         38.10        -19.84        63.51 o
   6  10   6          1.76        -55.08        55.93 o
   7  10   6        113.22        143.20        47.42 o
   8  10   6         10.44         79.19        43.80 o
  -6  11   6         18.94         22.61        37.22 o
  -5  11   6        785.37        744.56        80.64 o
  -4  11   6         22.65         78.17        48.36 o
  -3  11   6        278.21        271.74        53.07 o
  -2  11   6         89.77         90.98        76.32 o
  -1  11   6        101.16         99.60        42.76 o
   0  11   6        665.70        702.32        72.70 o
   1  11   6        301.13        347.93        92.45 o
   2  11   6        948.92       1004.55       128.69 o
   3  11   6        582.96        593.06       106.34 o
 -22   1   7         86.68         36.71        37.13 o
 -21   1   7        755.97        741.71        61.78 o
 -20   1   7        360.63        418.42        44.38 o
 -19   1   7       1622.84       1508.21        65.87 o
 -18   1   7        506.05        455.55        44.34 o
 -17   1   7       1344.58       1609.00        64.18 o
 -16   1   7       3746.24       3803.07       123.72 o
 -15   1   7        711.52        970.00        52.43 o
 -14   1   7       1315.85       1411.21        56.70 o
 -13   1   7       1174.47       1252.03        56.63 o
 -12   1   7       6806.88       6632.88       120.94 o
 -11   1   7       6010.52       5719.46       107.17 o
 -10   1   7       7117.45       6676.62       129.35 o
  -9   1   7       8535.42       8674.77       135.33 o
  -8   1   7       9444.27       9283.57       138.31 o
  -7   1   7       5699.11       5548.39        93.10 o
  -6   1   7      33063.96      33252.96       389.19 o
  -5   1   7       8900.12       9099.50       127.71 o
  -3   1   7       2683.14       3237.52        58.67 o
  -2   1   7      36847.70      44318.38       496.98 o
   0   1   7      21727.52      21781.62       281.85 o
   1   1   7       7735.08       8634.93       131.09 o
   2   1   7      21199.00      23353.82       275.47 o
   3   1   7        423.93        399.02        25.67 o
   4   1   7      13880.27      13193.52       171.04 o
   5   1   7        257.27        293.64        26.88 o
   6   1   7      11459.17      11186.08       175.75 o
   7   1   7        675.24        735.55        38.26 o
   8   1   7       7000.49       6706.04       126.95 o
   9   1   7        267.07        359.99        34.99 o
  10   1   7       1793.69       1929.07        65.91 o
  11   1   7        151.70        192.21        32.07 o
  12   1   7       4521.50       4294.47       127.38 o
  13   1   7          9.30          0.29        29.96 o
  14   1   7       4911.50       4241.06       132.70 o
  15   1   7        303.08        221.42        43.38 o
  16   1   7       1409.34       1451.97       112.55 o
  17   1   7         64.83         56.98        37.97 o
  18   1   7        505.89        615.03        66.51 o
  19   1   7         89.19         80.00        40.79 o
 -22   2   7         85.26        182.88        46.90 o
 -21   2   7        144.33        129.27        64.80 o
 -20   2   7        249.32        240.72        58.41 o
 -19   2   7          0.54         46.32        30.34 o
 -18   2   7        375.32        340.94        39.98 o
 -17   2   7        177.53        259.14        37.26 o
 -16   2   7       1095.85       1047.69        54.24 o
 -15   2   7         96.50        198.05        32.12 o
 -14   2   7        533.46        540.53        45.56 o
 -13   2   7        498.93        463.56        45.16 o
 -12   2   7         41.39         22.78        20.91 o
 -11   2   7        508.76        511.01        35.71 o
 -10   2   7        463.26        438.09        32.61 o
  -9   2   7        324.15        257.45        25.70 o
  -8   2   7        103.35        130.90        20.02 o
  -7   2   7          2.75         18.80        12.25 o
  -6   2   7       8459.87       7972.37       117.99 o
  -5   2   7      12842.93      13660.75       177.89 o
  -4   2   7       3879.63       4179.76        70.86 o
  -3   2   7        320.20        307.57        20.05 o
  -2   2   7        929.58        838.12        28.04 o
  -1   2   7       2270.08       2101.82        51.98 o
   0   2   7       4447.45       4620.78        85.74 o
   1   2   7        920.45        976.26        36.06 o
   2   2   7      10286.29      10944.90       163.68 o
   3   2   7       1353.73       1350.73        35.13 o
   4   2   7       1752.94       1732.83        71.00 o
   5   2   7        485.78        476.96        34.99 o
   6   2   7         94.92         90.90        21.35 o
   7   2   7         17.42         -2.97        18.28 o
   8   2   7       2127.08       2343.23       101.70 o
   9   2   7        486.53        572.71        43.38 o
  10   2   7         18.02         -2.34        21.51 o
  11   2   7        234.70        192.67        37.88 o
  12   2   7        124.46        163.25        36.84 o
  13   2   7          3.78         44.38        31.48 o
  14   2   7        135.64        165.06        39.79 o
  15   2   7        269.97        239.16        44.17 o
  16   2   7        436.94        417.04        69.18 o
  17   2   7         54.49         78.66        39.08 o
  18   2   7        361.62        301.51        62.25 o
  19   2   7         22.42         31.47        45.98 o
 -22   3   7        364.38        413.64        61.90 o
 -21   3   7        642.69        754.84        95.93 o
 -20   3   7        455.83        584.92        65.36 o
 -19   3   7        901.50       1000.63        83.45 o
 -18   3   7        283.35        218.43        38.66 o
 -17   3   7       2528.62       2403.76        88.50 o
 -16   3   7        404.85        414.28        59.59 o
 -15   3   7         37.49         13.28        31.31 o
 -14   3   7        519.85        556.14        43.54 o
 -13   3   7        987.32       1041.13        50.96 o
 -12   3   7       1975.13       1865.33        60.63 o
 -11   3   7        868.57        963.08        43.67 o
 -10   3   7        138.97        125.17        22.30 o
  -9   3   7        484.09        430.56        38.98 o
  -8   3   7        187.42         99.99        25.95 o
  -7   3   7       1656.40       1770.74        58.07 o
  -6   3   7       9869.89       9901.19       162.25 o
  -5   3   7       4640.79       4667.16        94.07 o
  -4   3   7      13257.15      12886.18       191.90 o
  -3   3   7       4287.77       4305.74       108.76 o
  -2   3   7      36625.67      39174.25       490.35 o
  -1   3   7       1012.57       1042.48        39.04 o
   0   3   7      50361.91      55595.73       691.34 o
   1   3   7        479.46        589.90        33.04 o
   2   3   7      23091.96      23968.33       359.83 o
   3   3   7        579.42        622.89        32.69 o
   4   3   7       1464.73       1058.30        61.15 o
   5   3   7        437.49        447.94        30.55 o
   6   3   7       1329.81       1187.01        46.08 o
   7   3   7         34.79         67.97        21.57 o
   8   3   7        639.77        696.61        44.36 o
   9   3   7        108.38        148.95        28.86 o
  10   3   7       1017.16       1048.55        53.46 o
  11   3   7         42.09         40.47        26.53 o
  12   3   7       2885.82       2841.34        88.83 o
  13   3   7         46.20         50.29        26.70 o
  14   3   7       1709.49       1548.90        80.01 o
  15   3   7        252.66        237.52        48.63 o
  16   3   7       1306.13       1341.67        98.52 o
  17   3   7         74.17         88.93        49.27 o
  18   3   7        830.42        775.19       103.35 o
 -21   4   7          0.24         26.56        40.79 o
 -20   4   7         46.83         93.21        40.04 o
 -19   4   7        275.84        358.63        57.66 o
 -18   4   7         50.14         80.75        35.39 o
 -17   4   7       1068.33       1293.31        71.88 o
 -16   4   7        111.38        137.40        35.25 o
 -15   4   7       2692.43       2667.92        92.50 o
 -14   4   7          9.30        -24.38        26.47 o
 -13   4   7        110.66        131.96        35.80 o
 -12   4   7        764.23        741.09        55.24 o
 -11   4   7         11.63         24.49        26.28 o
 -10   4   7       1880.69       1782.29        77.45 o
  -9   4   7          7.14          9.80        22.54 o
  -8   4   7       3545.30       3531.03        90.33 o
  -7   4   7        299.78        262.36        31.67 o
  -6   4   7       2837.21       3017.97       120.01 o
  -5   4   7       7434.02       7108.24       129.89 o
  -4   4   7         40.87         28.24        17.86 o
  -3   4   7       7529.17       7966.49       144.43 o
  -2   4   7        802.68        769.81        31.74 o
  -1   4   7       2372.11       2227.04        61.05 o
   0   4   7       1418.11       1430.01        54.94 o
   1   4   7       7147.38       6402.82       178.22 o
   2   4   7       1766.42       1823.76        57.01 o
   3   4   7        576.33        614.61        36.33 o
   4   4   7       2366.62       2274.24       109.86 o
   5   4   7       1123.79       1009.15        56.45 o
   6   4   7       2755.89       2564.85       127.80 o
   7   4   7       1044.31       1023.24        65.16 o
   8   4   7        795.89        784.46        46.75 o
   9   4   7        124.75        163.89        31.17 o
  10   4   7        112.25         77.44        31.37 o
  11   4   7        664.27        680.63        88.68 o
  12   4   7        823.38        893.67        74.99 o
  13   4   7        844.88        890.42        73.56 o
  14   4   7        259.52        300.31        49.92 o
  15   4   7        344.35        262.20        58.91 o
  16   4   7         54.05        135.62        51.18 o
  17   4   7        188.47        154.32        54.68 o
 -20   5   7         23.76          2.70        38.44 o
 -19   5   7        107.73        121.41        60.11 o
 -18   5   7          0.27         -5.14        35.10 o
 -17   5   7        441.36        464.09        61.79 o
 -16   5   7        276.10        290.56        50.40 o
 -15   5   7       1459.52       1340.90        86.56 o
 -14   5   7       1158.35       1164.61        67.81 o
 -13   5   7       3545.84       3256.00       190.43 o
 -12   5   7       4914.15       4861.64       123.73 o
 -11   5   7        993.12       1023.71        59.53 o
 -10   5   7       1676.89       1534.80        80.52 o
  -9   5   7         52.86         59.85        28.39 o
  -8   5   7       1221.78       1343.23        58.43 o
  -7   5   7        132.87        151.11        29.50 o
  -6   5   7       1683.73       1501.64        60.07 o
  -5   5   7        135.62        135.05        26.62 o
  -4   5   7       4745.19       4758.09       102.62 o
  -3   5   7        845.11        780.25        45.50 o
  -2   5   7      14025.39      13997.23       190.79 o
  -1   5   7       1464.92       1460.03        44.15 o
   0   5   7      12129.22      12096.31       216.40 o
   1   5   7       3017.49       2771.08        75.67 o
   2   5   7        510.19        497.38        38.20 o
   3   5   7       1284.79       1151.67        50.67 o
   4   5   7        418.49        362.33        34.33 o
   5   5   7       1361.84       1362.62        53.85 o
   6   5   7       1486.47       1468.12        72.20 o
   7   5   7        548.96        563.49        73.99 o
   8   5   7       3671.88       3555.50       126.37 o
   9   5   7        171.15        166.66        42.79 o
  10   5   7       5467.83       5212.98       148.39 o
  11   5   7        444.82        403.81        71.63 o
  12   5   7       1496.95       1600.57        83.69 o
  13   5   7        243.17        267.83        46.25 o
  14   5   7        144.63        147.55        39.43 o
  15   5   7         68.76         37.90        39.36 o
  16   5   7         14.50        -29.42        50.38 o
  17   5   7         38.79         -9.63        47.51 o
 -19   6   7         59.39         41.40        42.41 o
 -18   6   7         89.93        138.59        61.82 o
 -17   6   7        427.32        402.38        61.39 o
 -16   6   7        543.83        416.80        68.73 o
 -15   6   7        548.32        546.46        59.96 o
 -14   6   7       1423.21       1167.13        67.96 o
 -13   6   7       1717.75       1762.74        78.06 o
 -12   6   7       2383.92       2244.03        85.27 o
 -11   6   7       2901.58       2898.51        95.28 o
 -10   6   7       1289.69       1201.51        63.19 o
  -9   6   7       1391.06       1481.93        66.58 o
  -8   6   7        695.72        698.26        53.15 o
  -7   6   7       1034.11       1079.06        56.23 o
  -6   6   7        370.75        415.96        45.63 o
  -5   6   7        933.60        857.52        48.66 o
  -4   6   7        119.03        112.20        26.89 o
  -3   6   7       1670.81       1719.18        66.51 o
  -2   6   7       1005.23       1038.17        41.27 o
  -1   6   7        430.63        429.17        29.31 o
   0   6   7         18.17        -17.08        20.42 o
   1   6   7         34.89         10.25        22.38 o
   2   6   7        679.01        684.37        58.10 o
   3   6   7       2225.00       2199.60        72.13 o
   4   6   7         15.04          3.49        24.17 o
   5   6   7       1782.02       1577.76        77.88 o
   6   6   7          0.01        -29.06        29.06 o
   7   6   7       4105.29       4076.28       223.41 o
   8   6   7          6.90         -0.06        32.79 o
   9   6   7       4545.25       4398.20       137.48 o
  10   6   7        212.94        227.76        46.27 o
  11   6   7       2553.39       2324.83       102.23 o
  12   6   7         52.19         66.31        35.68 o
  13   6   7        840.78        838.92        77.25 o
  14   6   7         26.11         59.16        36.71 o
  15   6   7        153.86        217.87        49.39 o
  16   6   7         49.36         47.83        37.22 o
 -18   7   7         89.47        101.21        46.12 o
 -17   7   7          1.70         39.16        37.98 o
 -16   7   7        628.54        545.94        78.65 o
 -15   7   7        391.43        488.28        78.45 o
 -14   7   7       1421.17       1452.88        76.00 o
 -13   7   7        621.31        663.30        61.26 o
 -12   7   7       1110.08       1146.84        85.88 o
 -11   7   7        693.44        726.70        60.85 o
 -10   7   7        260.47        237.56        40.30 o
  -9   7   7        539.75        540.79        70.08 o
  -8   7   7          3.00        -20.61        35.73 o
  -7   7   7        421.57        437.43        46.92 o
  -6   7   7        153.86        177.30        35.37 o
  -5   7   7        527.47        567.26        48.21 o
  -4   7   7       1783.37       1673.82        72.84 o
  -3   7   7        454.32        502.36        45.79 o
  -2   7   7       1330.75       1295.33        71.09 o
  -1   7   7        433.12        480.67        43.48 o
   0   7   7       1754.20       1682.94        94.22 o
   1   7   7        326.41        330.42        42.81 o
   2   7   7        392.91        434.16        43.18 o
   3   7   7        114.18        111.50        31.70 o
   4   7   7         32.11         63.50        40.91 o
   5   7   7        484.05        459.73        54.80 o
   6   7   7       1261.20       1182.89        75.84 o
   7   7   7        214.81        183.71        44.09 o
   8   7   7        999.05       1021.54        79.04 o
   9   7   7        109.75         92.59        39.82 o
  10   7   7       2192.04       2078.65       121.93 o
  11   7   7          1.62          8.43        33.11 o
  12   7   7        656.24        690.41        72.48 o
  13   7   7         49.65        126.79        41.74 o
  14   7   7         23.73         -9.01        44.49 o
 -16   8   7        811.80        840.77        98.04 o
 -15   8   7         61.84        113.82        46.87 o
 -14   8   7       1239.41       1061.99        89.20 o
 -13   8   7        605.20        626.32        60.93 o
 -12   8   7        216.19        220.46        42.42 o
 -11   8   7       1425.99       1357.44        86.38 o
 -10   8   7         90.92        112.75        36.24 o
  -9   8   7        919.21        979.31        64.15 o
  -8   8   7          5.33         54.42        30.28 o
  -7   8   7        699.55        803.22        61.71 o
  -6   8   7         99.39         50.56        35.93 o
  -5   8   7       1175.42       1036.49        64.63 o
  -4   8   7        639.46        631.94        70.79 o
  -3   8   7       2316.15       2002.35       100.62 o
  -2   8   7       1012.99        910.44        68.99 o
  -1   8   7       1901.12       1743.70        83.40 o
   0   8   7        114.40        210.36        44.45 o
   1   8   7       1217.29       1242.48        73.22 o
   2   8   7        541.79        563.20        55.09 o
   3   8   7       4185.85       4128.95       112.28 o
   4   8   7        319.17        350.86        53.07 o
   5   8   7       1116.52       1125.82        75.54 o
   6   8   7        276.42        347.09        53.68 o
   7   8   7       1016.67       1077.01        77.06 o
   8   8   7         87.69        156.34        51.65 o
   9   8   7       1423.36       1305.63        96.35 o
  10   8   7        126.36        147.57        43.91 o
  11   8   7        941.57        863.86        97.29 o
  12   8   7        443.50        436.09        75.52 o
  13   8   7        322.14        364.51        72.04 o
 -14   9   7         32.99        100.29        43.91 o
 -13   9   7          5.91         32.90        35.33 o
 -12   9   7          6.57         25.69        30.15 o
 -11   9   7        289.28        239.98        47.48 o
 -10   9   7          0.56        -15.70        28.63 o
  -9   9   7        181.20        203.85        40.17 o
  -8   9   7        105.01        144.57        39.91 o
  -7   9   7          9.43        -17.68        27.88 o
  -6   9   7        256.81        214.08        45.84 o
  -5   9   7         96.76        123.65        38.72 o
  -4   9   7        838.14        758.57        80.19 o
  -3   9   7         34.74         15.19        35.59 o
  -2   9   7        152.44        111.76        42.96 o
  -1   9   7         69.31        121.31        47.32 o
   0   9   7        353.55        398.01        56.62 o
   1   9   7         51.78         97.09        40.93 o
   2   9   7        167.67        259.12        48.89 o
   3   9   7         52.69        161.63        76.80 o
   4   9   7          8.07        -26.17        38.33 o
   5   9   7        219.17        227.10        61.39 o
   6   9   7        253.57        216.98        47.66 o
   7   9   7        193.13        183.43        41.03 o
   8   9   7         69.39         99.22        48.81 o
   9   9   7          2.02        -37.61        42.02 o
  10   9   7         29.13        -21.91        43.91 o
 -11  10   7        442.71        455.12        62.90 o
 -10  10   7         32.15         77.69        38.37 o
  -9  10   7        789.05        879.58       108.29 o
  -8  10   7         78.33         70.63        65.66 o
  -7  10   7        624.66        634.83        81.43 o
  -6  10   7        760.57        628.80        68.73 o
  -5  10   7        687.69        646.31        67.76 o
  -4  10   7       1062.02       1275.25        94.99 o
  -3  10   7       1362.93       1363.59        86.37 o
  -2  10   7        458.22        478.85        59.69 o
  -1  10   7       1947.56       2011.57        98.22 o
   0  10   7          5.26         72.23        37.34 o
   1  10   7       2502.16       2571.52       109.96 o
   2  10   7        145.69        151.52        66.35 o
   3  10   7       1544.84       1571.29       144.15 o
   4  10   7          3.95         58.34        96.00 o
   5  10   7        814.68        869.21       156.55 o
   6  10   7        182.73        314.56        84.11 o
   7  10   7        268.98        318.09        91.90 o
  -6  11   7        358.82        449.39        71.84 o
  -5  11   7        121.12        132.17        41.24 o
  -4  11   7         39.95        119.27        40.21 o
  -3  11   7        174.26        326.63        71.27 o
  -2  11   7         77.11         78.57        46.13 o
  -1  11   7         21.20         69.76        38.87 o
   0  11   7         90.51         97.75        44.62 o
   1  11   7        261.24        320.14        65.54 o
   2  11   7          0.09         81.61        59.49 o
 -22   0   8         71.72         87.69        51.74 o
 -21   0   8        287.98        273.75        71.51 o
 -20   0   8        117.09        155.20        45.56 o
 -19   0   8       2403.24       2181.55       186.28 o
 -18   0   8        920.76        830.20        79.65 o
 -17   0   8       7403.00       7650.83       211.92 o
 -16   0   8       1272.67       1114.72        81.03 o
 -15   0   8       5173.66       4965.40       177.52 o
 -14   0   8        540.27        599.75        62.96 o
 -13   0   8       2521.27       2545.72       102.25 o
 -12   0   8          1.35         38.42        31.72 o
 -11   0   8      17472.06      19195.95       366.43 o
 -10   0   8        102.72         98.10        31.61 o
  -9   0   8      15672.04      14038.86       275.44 o
  -8   0   8       2092.59       2517.05        89.02 o
  -7   0   8      20522.22      21324.89       458.46 o
  -6   0   8       1488.51       1572.90        62.23 o
  -5   0   8       7826.36       7899.95       164.71 o
  -4   0   8        621.43        586.87        39.43 o
  -2   0   8         89.01         10.75        18.60 o
  -1   0   8       8323.60       7863.14       156.60 o
   0   0   8       2137.32       1886.61        60.07 o
   1   0   8       5408.99       4568.54       106.06 o
   2   0   8      11535.14      11133.06       209.37 o
   3   0   8      21419.70      22964.59       390.64 o
   4   0   8       9797.65      10847.08       209.66 o
   5   0   8      31405.67      32423.56       540.58 o
   6   0   8      18365.30      18834.94       381.88 o
   7   0   8      11704.40      11378.98       427.70 o
   8   0   8       2840.68       3013.36       131.92 o
   9   0   8       2077.05       2058.90        77.05 o
  10   0   8       2325.76       2096.61       236.30 o
  11   0   8        934.40        984.72        92.97 o
  12   0   8       1458.69       1363.86       106.34 o
  13   0   8        815.80        746.10        92.88 o
  14   0   8       2586.84       1937.31       352.98 o
  15   0   8        299.44        288.57        69.55 o
  16   0   8       1896.37       1671.78       124.91 o
  17   0   8        667.27        818.50       163.94 o
  18   0   8        506.19        535.04       100.43 o
 -22   1   8          3.26          2.25        36.44 o
 -21   1   8         66.65        117.14        35.39 o
 -20   1   8         48.59         65.92        31.92 o
 -19   1   8        154.02        166.22        35.03 o
 -18   1   8         34.31         47.12        28.83 o
 -17   1   8        270.34        258.29        36.98 o
 -16   1   8        135.30        154.60        32.67 o
 -15   1   8         37.87         -7.59        23.57 o
 -14   1   8        152.50        189.87        33.64 o
 -13   1   8        246.39        298.40        33.61 o
 -12   1   8        588.66        609.19        41.27 o
 -11   1   8         54.11         50.34        25.16 o
 -10   1   8        172.97        227.67        27.02 o
  -9   1   8       2049.79       2149.40        85.72 o
  -8   1   8       1391.64       1306.42        43.83 o
  -7   1   8       1003.77        923.95        38.97 o
  -6   1   8         62.62         14.12        14.83 o
  -5   1   8      11652.20      11435.12       155.49 o
  -4   1   8        700.01        713.09        28.99 o
  -3   1   8       5089.13       5629.93        90.70 o
  -2   1   8        201.89        262.35        20.17 o
  -1   1   8       4996.84       5468.60        84.83 o
   0   1   8       5059.36       5627.89        86.30 o
   1   1   8      10326.36      11305.27       148.76 o
   2   1   8       5890.24       6541.79        98.16 o
   3   1   8       8402.84       9070.35       127.24 o
   4   1   8       1176.85       1089.70        54.03 o
   5   1   8        102.93        169.54        30.84 o
   6   1   8        896.29        920.60        48.64 o
   7   1   8       2590.98       2642.35        70.88 o
   8   1   8          0.22        -12.13        19.69 o
   9   1   8        178.58        193.38        31.16 o
  10   1   8         46.66         50.66        24.59 o
  11   1   8        149.52        111.99        37.33 o
  12   1   8         13.52         14.14        29.38 o
  13   1   8        137.47         66.79        33.79 o
  14   1   8         20.36         17.36        31.03 o
  15   1   8          9.04        -28.99        30.93 o
  16   1   8         37.11         -3.33        33.95 o
  17   1   8         37.62         21.80        37.07 o
  18   1   8         27.92         -4.68        34.87 o
 -22   2   8        151.59        221.83        48.50 o
 -21   2   8        934.96        873.48        97.21 o
 -20   2   8        210.94        295.82        42.31 o
 -19   2   8       1646.67       1674.25        78.21 o
 -18   2   8        142.37        160.79        38.33 o
 -17   2   8       2462.62       2520.15       126.24 o
 -16   2   8          8.43         17.99        25.31 o
 -15   2   8       1311.75       1229.23        69.75 o
 -14   2   8         28.53         35.33        23.86 o
 -13   2   8       1676.81       1748.48        60.89 o
 -12   2   8        254.12        304.39        32.79 o
 -11   2   8       6999.65       7221.53       126.20 o
 -10   2   8         45.59         50.79        22.59 o
  -9   2   8       7855.12       6817.73       131.73 o
  -8   2   8        931.88        990.02        55.26 o
  -7   2   8      14668.32      14931.03       199.46 o
  -6   2   8        358.15        357.52        23.39 o
  -5   2   8      16045.23      15571.77       201.31 o
  -4   2   8          7.89         20.53        13.13 o
  -3   2   8       9395.27       8600.19       122.01 o
  -2   2   8       6578.37       6439.44        97.28 o
  -1   2   8      16674.35      18572.56       227.63 o
   0   2   8       3249.53       3174.04        77.72 o
   1   2   8      25612.43      28061.74       368.12 o
   2   2   8       1533.91       1399.92        53.45 o
   3   2   8       1884.87       1795.97        42.13 o
   4   2   8      11337.40      11604.70       183.21 o
   5   2   8       8528.72       8096.80       139.35 o
   6   2   8       2618.31       2445.95        67.62 o
   7   2   8       2282.97       2152.85        73.60 o
   8   2   8        582.79        702.18        56.04 o
   9   2   8        509.35        593.56        56.43 o
  10   2   8        716.05        678.42        72.57 o
  11   2   8        624.96        689.43        48.92 o
  12   2   8        585.95        594.74        48.29 o
  13   2   8       1610.88       1402.64        89.11 o
  14   2   8       1229.01       1208.47        76.00 o
  15   2   8        787.16        776.80        70.52 o
  16   2   8       1369.70       1400.00        82.50 o
  17   2   8        504.35        306.42        52.68 o
  18   2   8       1124.51        998.42       103.39 o
 -22   3   8         29.11         -0.16        40.51 o
 -21   3   8         97.34        128.39        42.55 o
 -20   3   8         64.20         73.47        39.01 o
 -19   3   8         38.20         42.32        31.11 o
 -18   3   8        606.91        641.93        57.43 o
 -17   3   8         34.69         86.70        32.18 o
 -16   3   8        162.61        178.35        40.57 o
 -15   3   8        360.93        381.54        44.41 o
 -14   3   8         50.20         77.75        30.15 o
 -13   3   8          7.95         17.59        27.88 o
 -12   3   8        151.92        181.60        28.62 o
 -11   3   8        504.35        483.67        39.74 o
 -10   3   8        489.22        496.50        34.34 o
  -9   3   8         15.88          8.65        33.10 o
  -8   3   8       4240.20       4277.49       146.25 o
  -7   3   8        155.64        147.80        26.02 o
  -6   3   8       1927.61       1974.81        81.73 o
  -5   3   8       3549.45       3176.53        75.93 o
  -4   3   8       6583.79       6718.94       133.90 o
  -3   3   8       1738.75       1708.72        42.99 o
  -2   3   8       4783.23       4899.59        80.53 o
  -1   3   8        151.25        165.41        22.71 o
   0   3   8       6694.50       6851.53       152.63 o
   1   3   8        314.18        343.60        29.83 o
   2   3   8       1782.75       1599.84        50.96 o
   3   3   8        864.34        822.60        37.46 o
   4   3   8        111.67        115.79        26.28 o
   5   3   8       1255.91       1351.71        52.69 o
   6   3   8       1752.20       1781.94        57.08 o
   7   3   8       1955.28       1866.06        61.75 o
   8   3   8        133.23        118.14        29.05 o
   9   3   8        404.00        471.73        41.03 o
  10   3   8         14.95        -17.67        21.74 o
  11   3   8          0.91         -5.10        24.80 o
  12   3   8        236.03        208.93        36.31 o
  13   3   8          5.13         21.40        28.24 o
  14   3   8        441.88        367.73        65.36 o
  15   3   8        133.14        206.24        53.32 o
  16   3   8        156.06        155.30        51.87 o
  17   3   8        543.10        488.08        78.20 o
  18   3   8          1.32         17.35        46.71 o
 -21   4   8        748.21        764.29        78.17 o
 -20   4   8        146.61        124.44        42.95 o
 -19   4   8        346.69        437.60        84.54 o
 -18   4   8        112.55        116.09        34.09 o
 -17   4   8        671.07        646.95        59.88 o
 -16   4   8        559.79        521.55        53.59 o
 -15   4   8        882.59        981.72        64.61 o
 -14   4   8          8.34        -11.72        26.47 o
 -13   4   8       3423.61       3220.31       106.70 o
 -12   4   8         11.09         12.97        27.83 o
 -11   4   8       2769.48       2864.31        88.25 o
 -10   4   8        539.18        495.05        57.48 o
  -9   4   8       2315.79       2234.45        73.62 o
  -8   4   8        691.15        741.64        46.34 o
  -7   4   8       2717.47       2465.50        72.94 o
  -6   4   8        125.42         81.99        25.18 o
  -5   4   8       6620.20       6366.67       121.82 o
  -4   4   8        590.80        581.05        37.75 o
  -3   4   8      13185.84      13364.46       179.72 o
  -2   4   8        832.37        881.88        39.59 o
  -1   4   8      14927.36      14749.44       245.09 o
   0   4   8        732.32        645.42        42.63 o
   1   4   8      13124.95      13511.53       225.59 o
   2   4   8        621.18        605.57        38.82 o
   3   4   8       2547.60       2474.54        67.82 o
   4   4   8        934.23        932.24        42.04 o
   5   4   8       1999.36       1847.48        75.16 o
   6   4   8         15.62         33.10        27.90 o
   7   4   8        742.88        705.79        74.56 o
   8   4   8        476.61        497.52        54.23 o
   9   4   8        732.54        832.82        66.55 o
  10   4   8        626.54        593.26        68.22 o
  11   4   8        427.98        456.82        55.75 o
  12   4   8       1987.04       1888.27       116.82 o
  13   4   8        281.87        212.82        44.94 o
  14   4   8       1108.29       1002.67        75.79 o
  15   4   8        107.93        119.88        52.19 o
  16   4   8        555.76        464.25        76.08 o
  17   4   8        195.45        141.55        57.35 o
 -20   5   8        116.45        129.23        46.94 o
 -19   5   8         11.14         -9.73        37.34 o
 -18   5   8        739.42        784.43       101.04 o
 -17   5   8         38.79         85.93        38.45 o
 -16   5   8        886.38        968.26        67.39 o
 -15   5   8        218.09        196.17        39.75 o
 -14   5   8       2751.25       2731.08        95.18 o
 -13   5   8          0.21        -20.26        28.25 o
 -12   5   8       1551.34       1410.54        75.77 o
 -11   5   8        540.22        528.38        83.49 o
 -10   5   8       1021.36       1044.11        58.82 o
  -9   5   8       1388.62       1449.16        64.06 o
  -8   5   8       1394.36       1379.64        60.56 o
  -7   5   8        504.56        547.14        52.65 o
  -6   5   8       1746.82       1740.75        62.12 o
  -5   5   8          5.89         -9.34        19.55 o
  -4   5   8       3603.00       3454.04        84.77 o
  -3   5   8        397.94        436.44        39.19 o
  -2   5   8       3951.59       3990.99       107.26 o
  -1   5   8       1123.98       1025.26        47.82 o
   0   5   8       3704.67       3754.42        90.16 o
   1   5   8       1313.66       1405.95       103.38 o
   2   5   8        550.13        528.53        39.89 o
   3   5   8       2170.19       2330.25        70.58 o
   4   5   8        662.68        608.39        42.99 o
   5   5   8       2470.47       2430.90        92.94 o
   6   5   8        398.85        537.05        61.82 o
   7   5   8       2098.76       2082.44        87.91 o
   8   5   8        262.06        297.86        47.38 o
   9   5   8        765.76        689.03        63.62 o
  10   5   8       2408.24       2207.05        95.02 o
  11   5   8         42.35         71.66        34.52 o
  12   5   8       1500.47       1487.87        82.28 o
  13   5   8         24.66         44.16        35.71 o
  14   5   8        926.71        897.98        82.71 o
  15   5   8          6.45         34.65        37.09 o
  16   5   8         70.95         29.86        46.00 o
 -19   6   8          0.46        -34.71        34.71 o
 -18   6   8          0.50        -12.61        32.69 o
 -17   6   8        335.25        289.43        62.96 o
 -16   6   8        287.16        233.71        44.49 o
 -15   6   8       1448.15       1505.94       107.57 o
 -14   6   8         15.67          1.20        30.44 o
 -13   6   8       4470.43       4481.46       124.86 o
 -12   6   8        318.19        260.34        42.74 o
 -11   6   8       7333.14       7201.29       178.06 o
 -10   6   8         19.41         90.23        31.95 o
  -9   6   8       1119.39       1035.66        60.26 o
  -8   6   8          2.17         13.47        24.68 o
  -7   6   8        570.28        620.28        49.86 o
  -6   6   8        125.65        140.84        31.11 o
  -5   6   8          2.23          0.73        27.10 o
  -4   6   8        813.42        847.35        50.94 o
  -3   6   8       1563.04       1587.65        76.32 o
  -2   6   8         76.95         85.74        22.55 o
  -1   6   8       2510.37       2298.59        71.84 o
   0   6   8        228.02        228.76        33.61 o
   1   6   8       2004.89       1814.46        66.98 o
   2   6   8        378.51        480.14        43.28 o
   3   6   8        507.09        636.22        47.03 o
   4   6   8        521.34        604.41        47.57 o
   5   6   8        637.56        715.57        63.34 o
   6   6   8        326.04        489.16        94.22 o
   7   6   8       1879.62       1811.55        94.65 o
   8   6   8       3001.64       2718.55       191.00 o
   9   6   8       1794.20       1412.67        78.84 o
  10   6   8       2738.45       2697.08       109.51 o
  11   6   8       1468.07       1389.47        95.42 o
  12   6   8       1309.75       1374.97        84.11 o
  13   6   8         96.34         94.52        38.82 o
  14   6   8         64.99         57.55        43.50 o
  15   6   8          2.86        -27.31        31.81 o
 -18   7   8        164.44        166.63        50.86 o
 -17   7   8         87.70         67.97        64.04 o
 -16   7   8        966.09        944.74        87.74 o
 -15   7   8        315.73        336.65        48.56 o
 -14   7   8       2275.04       2424.41        95.78 o
 -13   7   8         11.00         26.49        29.89 o
 -12   7   8       2267.05       2036.37        90.51 o
 -11   7   8        132.48        125.73        35.59 o
 -10   7   8       2712.37       2704.29       101.75 o
  -9   7   8       3287.02       3191.34       106.51 o
  -8   7   8       1760.89       1637.29        70.57 o
  -7   7   8        802.23        890.02        57.49 o
  -6   7   8       1622.83       1558.93       121.33 o
  -5   7   8         58.49         76.59        28.99 o
  -4   7   8       2091.81       2129.78        88.60 o
  -3   7   8        361.42        403.78        61.72 o
  -2   7   8       1482.98       1340.89       129.53 o
  -1   7   8         39.20         45.10        32.11 o
   0   7   8       2206.28       2216.70       114.77 o
   1   7   8       1387.59       1452.84        65.62 o
   2   7   8       1469.11       1441.89        65.14 o
   3   7   8       1105.30       1060.30        59.30 o
   4   7   8       2891.49       2712.53       103.85 o
   5   7   8         33.12         -1.24        34.02 o
   6   7   8       2613.27       2673.05       105.95 o
   7   7   8        579.55        534.97        69.92 o
   8   7   8       2353.83       2086.84        97.06 o
   9   7   8        284.52        378.01        56.03 o
  10   7   8       1223.40       1270.43        81.28 o
  11   7   8        632.30        705.94        71.55 o
  12   7   8        125.34        154.83        48.18 o
  13   7   8        770.04        886.87        82.53 o
  14   7   8         24.37          9.77        35.76 o
 -16   8   8        171.58        186.01        54.99 o
 -15   8   8        328.99        306.69        69.92 o
 -14   8   8         37.97         77.72        37.61 o
 -13   8   8        398.52        430.55        65.05 o
 -12   8   8        228.65        255.35        50.38 o
 -11   8   8        842.22        899.27        65.14 o
 -10   8   8        542.05        484.86        53.59 o
  -9   8   8        265.03        300.92        41.93 o
  -8   8   8        809.83        817.29        61.64 o
  -7   8   8        477.28        480.37        56.80 o
  -6   8   8         33.43         32.01        30.87 o
  -5   8   8        800.67        768.12        67.61 o
  -4   8   8         61.83         24.05        29.32 o
  -3   8   8        477.92        506.58        59.88 o
  -2   8   8        908.18        946.41        69.07 o
  -1   8   8        679.47        690.48        64.93 o
   0   8   8       1148.08       1048.46        75.24 o
   1   8   8        573.27        594.43        62.61 o
   2   8   8         76.77         86.90        49.14 o
   3   8   8         62.92         78.62        59.26 o
   4   8   8        138.91        161.98        39.86 o
   5   8   8        191.88        152.61        41.27 o
   6   8   8        193.60        155.38        40.01 o
   7   8   8        292.98        277.88        57.19 o
   8   8   8         58.48         50.60        40.81 o
   9   8   8        270.59        427.95        87.83 o
  10   8   8         96.89         49.18        37.59 o
  11   8   8        486.65        554.09        66.99 o
  12   8   8         64.97         90.20        52.19 o
 -14   9   8        274.87        279.28        58.67 o
 -13   9   8        117.49        183.69        39.77 o
 -12   9   8        211.63        224.79        44.64 o
 -11   9   8        148.24        155.28        45.27 o
 -10   9   8       1005.90       1007.45       100.62 o
  -9   9   8        690.73        608.33        70.35 o
  -8   9   8       1288.29       1153.49        81.44 o
  -7   9   8        327.79        220.29        41.89 o
  -6   9   8       3002.15       3073.99       117.30 o
  -5   9   8         15.65          1.35        32.80 o
  -4   9   8       3862.49       3685.28       126.79 o
  -3   9   8          7.52         37.23        34.11 o
  -2   9   8       2844.82       2755.00       109.79 o
  -1   9   8        160.53        200.04        82.09 o
   0   9   8       1951.72       1970.17        94.04 o
   1   9   8       1211.79       1283.68        79.95 o
   2   9   8        964.59        957.34        92.08 o
   3   9   8        495.27        560.91        91.83 o
   4   9   8        519.73        501.01        75.38 o
   5   9   8         50.46         64.53        45.79 o
   6   9   8        390.24        340.09        54.54 o
   7   9   8          7.82          9.86        35.47 o
   8   9   8        367.99        353.75        69.80 o
   9   9   8         21.24          2.99        42.46 o
  10   9   8        391.28        495.10        82.65 o
 -11  10   8         16.00         48.12        46.93 o
 -10  10   8         47.28         34.78        39.18 o
  -9  10   8         11.49        -31.61        31.61 o
  -8  10   8          0.07        -18.06        33.47 o
  -7  10   8        115.58        163.07        47.07 o
  -6  10   8        167.87        144.38        44.11 o
  -5  10   8         98.01        107.59        39.59 o
  -4  10   8        173.64        152.61        49.03 o
  -3  10   8          0.97         34.71        62.83 o
  -2  10   8        114.25        175.22        49.88 o
  -1  10   8        169.88        226.05        76.32 o
   0  10   8         66.98        172.31        49.79 o
   1  10   8        341.16        341.64        68.17 o
   2  10   8        350.08        489.74        74.88 o
   3  10   8        117.85        158.41        54.09 o
   4  10   8         76.15        105.70        75.04 o
   5  10   8        164.52        284.09        68.11 o
   6  10   8         22.07          1.99        62.46 o
   7  10   8          0.66        -41.35        50.88 o
  -4  11   8        948.97        940.27        85.43 o
  -3  11   8          2.08        -39.24        39.24 o
  -2  11   8        304.25        285.03        55.94 o
  -1  11   8         25.23        131.65        45.04 o
   0  11   8        265.41        265.32        67.11 o
   1  11   8        251.52        150.64        97.48 o
 -22   1   9        123.74        149.00        46.90 o
 -21   1   9         72.59        138.74        45.06 o
 -20   1   9       1587.27       1465.92        74.73 o
 -19   1   9        166.66        204.84        34.54 o
 -18   1   9       3787.26       3792.56       101.68 o
 -17   1   9        520.04        463.26        44.05 o
 -16   1   9       4380.85       4386.81       106.31 o
 -15   1   9       1268.40       1197.41        63.53 o
 -14   1   9       1932.45       2043.81        67.89 o
 -13   1   9       1951.69       1907.72        64.13 o
 -12   1   9       2438.23       2625.87        82.38 o
 -11   1   9       3760.47       3693.68        84.42 o
 -10   1   9       3975.74       3832.90        82.71 o
  -9   1   9       4774.15       4401.83        88.95 o
  -8   1   9      10196.03       9857.63       147.97 o
  -7   1   9      10139.75       9489.89       141.61 o
  -6   1   9       3742.11       3783.47        73.26 o
  -5   1   9       2102.32       1918.24        48.69 o
  -4   1   9       2254.05       2198.58        50.82 o
  -3   1   9        493.77        502.00        26.58 o
  -2   1   9        186.68        116.35        16.80 o
  -1   1   9       1735.96       1293.15        37.13 o
   0   1   9       1754.95       2235.76        90.45 o
   1   1   9      18525.31      20547.71       251.97 o
   2   1   9       7207.25       6832.65       104.42 o
   3   1   9      16706.59      16809.78       214.04 o
   4   1   9       4281.05       4080.95        76.22 o
   5   1   9      34429.78      36690.71       466.37 o
   6   1   9       2749.71       2707.90        99.98 o
   7   1   9      17768.12      16728.22       252.09 o
   8   1   9       1028.45       1136.46        50.69 o
   9   1   9        970.12       1109.08        52.66 o
  10   1   9          5.27         -8.09        22.70 o
  11   1   9       1114.70       1029.65        89.03 o
  12   1   9        233.75        298.14        47.81 o
  13   1   9        482.26        512.70        57.43 o
  14   1   9         20.08        126.80        51.59 o
  15   1   9       2049.75       1977.66       111.30 o
  16   1   9          2.21          5.31        36.88 o
  17   1   9       1657.94       1714.78       197.40 o
  18   1   9         25.00        127.11        43.94 o
 -22   2   9        167.28        258.80        53.06 o
 -21   2   9        177.08        171.78        40.45 o
 -20   2   9        364.05        287.83        45.82 o
 -19   2   9        561.49        585.75        57.88 o
 -18   2   9         94.04        130.12        35.12 o
 -17   2   9        128.09        155.36        35.94 o
 -16   2   9        311.07        344.29        43.91 o
 -15   2   9          0.23        -23.16        23.16 o
 -14   2   9        833.96        861.30        62.75 o
 -13   2   9         20.71         -6.11        22.75 o
 -12   2   9        959.24        929.77        46.71 o
 -11   2   9          2.47          7.84        19.97 o
 -10   2   9         88.67         66.17        30.90 o
  -9   2   9        929.77        953.30        40.20 o
  -8   2   9        267.93        292.39        26.64 o
  -7   2   9         17.15         -0.99        14.68 o
  -6   2   9       1439.03       1248.90        56.00 o
  -5   2   9        734.12        784.36        39.01 o
  -4   2   9       5378.58       4936.79       106.19 o
  -3   2   9       1072.98       1050.54        39.41 o
  -2   2   9          2.45         31.29        12.51 o
  -1   2   9       3072.13       3243.52        60.81 o
   0   2   9         87.00        132.81        20.89 o
   1   2   9       8255.56       8524.39       140.54 o
   2   2   9       3043.52       3074.37        95.46 o
   3   2   9       5918.09       6075.81       104.90 o
   4   2   9        617.07        634.72        36.89 o
   5   2   9        127.37        153.02        24.54 o
   6   2   9       1069.07       1123.72        47.46 o
   7   2   9        987.61       1095.85        49.27 o
   8   2   9        334.32        362.26        36.15 o
   9   2   9       3585.04       3427.98        90.97 o
  10   2   9       1248.98       1205.09        57.10 o
  11   2   9        436.51        437.28        42.07 o
  12   2   9          8.15         -4.50        26.79 o
  13   2   9         22.71         59.00        32.59 o
  14   2   9        325.38        347.57        51.60 o
  15   2   9        183.07        175.01        40.60 o
  16   2   9        370.89        375.82        68.27 o
  17   2   9          1.16         42.83        45.85 o
 -21   3   9         14.87         79.13        41.88 o
 -20   3   9        665.00        676.81        62.41 o
 -19   3   9         59.30         80.75        45.33 o
 -18   3   9        328.47        354.46        45.26 o
 -17   3   9         36.97         29.01        29.03 o
 -16   3   9       1456.77       1553.36        72.80 o
 -15   3   9          1.24        -21.67        27.67 o
 -14   3   9        535.21        502.87        59.29 o
 -13   3   9        201.79        196.56        38.32 o
 -12   3   9       1671.19       1719.65        70.71 o
 -11   3   9       2331.89       2591.54        68.49 o
 -10   3   9       5519.46       5555.43       114.71 o
  -9   3   9       3088.50       2830.74        81.84 o
  -8   3   9       2974.75       2970.90        81.03 o
  -7   3   9      11589.73      11023.89       182.87 o
  -6   3   9      12499.71      11681.16       187.47 o
  -5   3   9       5788.76       5214.13       104.54 o
  -4   3   9       4211.67       4013.09        79.31 o
  -3   3   9      13710.53      13399.43       179.30 o
  -2   3   9       3720.79       3793.95        93.80 o
  -1   3   9       4459.01       4156.95        88.09 o
   0   3   9       2149.66       2212.19        67.03 o
   1   3   9       5265.56       5093.29       112.74 o
   2   3   9         97.41        148.61        22.91 o
   3   3   9       6553.08       6445.23       119.33 o
   4   3   9        119.99        173.05        32.11 o
   5   3   9       1784.73       1867.23        56.96 o
   6   3   9        735.11        750.71        41.49 o
   7   3   9       2080.17       2062.89        66.62 o
   8   3   9          0.38         -3.24        21.00 o
   9   3   9        669.99        820.20        64.68 o
  10   3   9        145.81        189.43        33.20 o
  11   3   9       1883.57       1894.23       115.97 o
  12   3   9          2.95         17.10        30.87 o
  13   3   9       2552.08       2434.10       122.69 o
  14   3   9         61.83         73.05        68.42 o
  15   3   9       1673.96       1567.05       105.71 o
  16   3   9         72.89        -38.33        56.41 o
  17   3   9       1757.87       1739.14       135.91 o
 -21   4   9        388.04        390.34        87.10 o
 -20   4   9          4.18        -22.29        32.86 o
 -19   4   9         73.83         60.69        32.70 o
 -18   4   9         21.06         23.53        41.64 o
 -17   4   9          8.80        -12.56        30.48 o
 -16   4   9        674.13        615.06        56.83 o
 -15   4   9        106.76         83.84        32.64 o
 -14   4   9       1304.95       1162.31        66.16 o
 -13   4   9        528.70        527.05        52.53 o
 -12   4   9          0.96        -24.89        24.89 o
 -11   4   9       3022.45       2859.05        89.94 o
 -10   4   9        251.25        254.15        38.39 o
  -9   4   9       3052.33       2923.89        86.63 o
  -8   4   9         98.18         78.57        25.98 o
  -7   4   9       3878.45       3623.82        90.88 o
  -6   4   9        384.61        345.91        35.72 o
  -5   4   9       1021.87        952.65        52.73 o
  -4   4   9      11037.38      10617.09       230.55 o
  -3   4   9       1054.21        978.48        41.95 o
  -2   4   9      10703.60      10205.37       190.52 o
  -1   4   9       1274.11       1440.01        52.13 o
   0   4   9       2826.39       2839.63        74.58 o
   1   4   9       1920.29       1969.29        97.27 o
   2   4   9        706.96        793.20        52.42 o
   3   4   9        167.53        175.14        27.79 o
   4   4   9        789.52        821.91        48.37 o
   5   4   9        352.38        323.93        52.19 o
   6   4   9        489.09        553.23        65.23 o
   7   4   9        473.25        433.57        66.94 o
   8   4   9        619.02        714.54        62.13 o
   9   4   9         23.78          6.26        31.25 o
  10   4   9        616.82        728.32        64.59 o
  11   4   9        488.28        443.68        56.40 o
  12   4   9        886.22        926.45        71.20 o
  13   4   9        436.20        404.61        55.97 o
  14   4   9        538.43        619.36       107.00 o
  15   4   9        415.46        411.71        70.98 o
  16   4   9        223.22        273.68        76.13 o
 -20   5   9        201.23        259.62        53.22 o
 -19   5   9         27.93         -6.38        34.65 o
 -18   5   9         29.96         84.78        37.43 o
 -17   5   9          9.08          4.55        48.28 o
 -16   5   9        602.45        658.00        60.32 o
 -15   5   9        105.29         50.51        36.60 o
 -14   5   9       1048.93       1038.91        87.22 o
 -13   5   9       1276.02       1210.58        67.42 o
 -12   5   9       5555.14       5300.84       131.61 o
 -11   5   9       4187.96       3762.40       316.43 o
 -10   5   9        824.02        905.63        57.72 o
  -9   5   9       3154.11       3264.80        94.58 o
  -8   5   9         29.78         49.16        26.50 o
  -7   5   9       2172.96       2044.56        72.13 o
  -6   5   9         22.87         39.67        24.00 o
  -5   5   9       1064.61       1022.48        48.69 o
  -4   5   9       2091.54       1915.65        62.98 o
  -3   5   9        102.46        126.46        18.95 o
  -2   5   9       3455.65       3463.18        84.75 o
  -1   5   9       6900.61       7048.44       135.62 o
   0   5   9       4321.24       4119.57        96.42 o
   1   5   9       5741.84       5745.14       120.74 o
   2   5   9       3202.50       3052.85        83.18 o
   3   5   9       1110.64       1114.24        52.73 o
   4   5   9         98.90        144.25        29.24 o
   5   5   9        593.35        662.48        61.32 o
   6   5   9        378.42        421.38        53.72 o
   7   5   9       2102.33       2064.88       109.19 o
   8   5   9        293.71        354.61        52.57 o
   9   5   9       2362.80       2123.55        93.45 o
  10   5   9         10.30         42.45        34.16 o
  11   5   9       2433.54       2241.76        98.82 o
  12   5   9        164.17        154.32        40.89 o
  13   5   9        989.48       1159.85        79.57 o
  14   5   9         58.89         63.86        42.31 o
  15   5   9        137.42        183.77        77.43 o
  16   5   9          0.96         30.25        50.29 o
 -19   6   9        164.42        137.13        47.82 o
 -18   6   9        140.51        200.64        62.53 o
 -17   6   9        537.48        540.36       105.76 o
 -16   6   9        154.80        213.10        51.18 o
 -15   6   9       1582.63       1484.89        76.42 o
 -14   6   9        352.62        261.52        45.03 o
 -13   6   9       2288.07       2181.10       142.20 o
 -12   6   9        369.70        354.21        47.97 o
 -11   6   9       4232.85       4158.27       115.66 o
 -10   6   9       1006.59       1153.82       119.15 o
  -9   6   9        948.66       1010.93        60.29 o
  -8   6   9        223.32        231.80        37.05 o
  -7   6   9        396.92        430.36        44.00 o
  -6   6   9         21.23         13.57        33.79 o
  -5   6   9          5.10         30.33        23.97 o
  -4   6   9        351.94        385.24        38.98 o
  -3   6   9         27.13         20.02        27.74 o
  -2   6   9       1289.60       1113.43        56.15 o
  -1   6   9        688.83        723.27        50.55 o
   0   6   9       3024.36       3003.56        86.07 o
   1   6   9        469.16        504.76        66.51 o
   2   6   9       5079.07       4847.82       114.02 o
   3   6   9        881.86        864.26        52.53 o
   4   6   9       1301.86       1210.36        70.61 o
   5   6   9        155.59        160.20        40.30 o
   6   6   9       1500.91       1325.73        74.65 o
   7   6   9         34.04         17.10        32.75 o
   8   6   9       2014.00       1892.93        91.36 o
   9   6   9         28.68         15.89        33.89 o
  10   6   9       1877.78       1638.99        87.48 o
  11   6   9         49.19         62.32        36.76 o
  12   6   9        924.12        973.34        81.21 o
  13   6   9         44.38         74.65        39.25 o
  14   6   9        149.35         97.98        42.81 o
 -18   7   9          1.39        -12.89        41.47 o
 -17   7   9         61.78         81.86        41.79 o
 -16   7   9        193.41        183.17        43.10 o
 -15   7   9        333.87        335.82        69.03 o
 -14   7   9        745.92        748.06        64.25 o
 -13   7   9        356.18        393.21        48.91 o
 -12   7   9       2174.73       2072.21       111.49 o
 -11   7   9        482.96        453.14        50.56 o
 -10   7   9        792.69        715.24        59.41 o
  -9   7   9         33.64         19.89        29.32 o
  -8   7   9        206.58        180.71        35.83 o
  -7   7   9        205.48        234.92        36.17 o
  -6   7   9         53.82         76.80        31.56 o
  -5   7   9        109.02         39.39        29.84 o
  -4   7   9        301.25        374.00        75.89 o
  -3   7   9        345.49        251.97        56.70 o
  -2   7   9          2.01        -28.36        30.05 o
  -1   7   9       3554.64       3134.51       135.00 o
   0   7   9        276.05        236.36        46.02 o
   1   7   9       3708.14       3759.87       117.95 o
   2   7   9        272.08        291.38        40.52 o
   3   7   9        546.62        580.08        59.34 o
   4   7   9         67.69         68.36        34.97 o
   5   7   9        666.31        756.35        67.99 o
   6   7   9        105.86        181.84        42.55 o
   7   7   9        225.21        271.00        45.55 o
   8   7   9        189.78        181.50        44.17 o
   9   7   9        755.83        640.84        68.09 o
  10   7   9        412.28        448.20        59.94 o
  11   7   9        998.82        887.33        76.50 o
  12   7   9        122.26        186.88        48.60 o
  13   7   9        294.79        373.75        58.84 o
 -16   8   9          1.39          5.65        39.76 o
 -15   8   9        832.41        954.14       142.38 o
 -14   8   9          0.33         40.79        33.98 o
 -13   8   9        624.83        778.62        84.71 o
 -12   8   9        421.19        355.49        70.40 o
 -11   8   9        900.79        979.67        78.47 o
 -10   8   9       1428.87       1455.75        73.63 o
  -9   8   9        393.87        460.00        67.36 o
  -8   8   9       1041.75       1132.23        80.97 o
  -7   8   9        677.62        673.82        92.52 o
  -6   8   9        605.44        706.58        81.61 o
  -5   8   9        800.88        682.87        65.75 o
  -4   8   9        519.67        532.47        59.35 o
  -3   8   9       1428.13       1414.50       147.69 o
  -2   8   9        646.88        912.21        73.56 o
  -1   8   9       1244.73       1083.24        76.44 o
   0   8   9       1736.27       1836.67        88.15 o
   1   8   9        418.54        448.55        56.44 o
   2   8   9       2561.51       2522.56       121.64 o
   3   8   9        630.38        686.88        77.20 o
   4   8   9        463.66        564.25        62.02 o
   5   8   9          5.44         -3.28        33.59 o
   6   8   9        452.27        512.32        59.39 o
   7   8   9         10.69         20.81        34.44 o
   8   8   9        392.03        482.67        62.52 o
   9   8   9          4.61         36.06        42.46 o
  10   8   9       1032.34       1114.03       121.51 o
  11   8   9          0.14         -1.69        36.20 o
 -13   9   9          1.39         34.25        38.12 o
 -12   9   9         63.50         91.62        38.85 o
 -11   9   9         13.33         78.06        41.26 o
 -10   9   9        375.22        428.77        61.98 o
  -9   9   9         67.81         74.93        43.91 o
  -8   9   9        205.92        261.05        49.06 o
  -7   9   9         98.65        101.41        42.78 o
  -6   9   9        120.55        162.32        41.23 o
  -5   9   9         98.85        136.64        39.55 o
  -4   9   9          1.88         53.81        35.74 o
  -3   9   9        556.06        685.42        80.17 o
  -2   9   9          0.45        -28.68        30.87 o
  -1   9   9        288.31        291.13        51.28 o
   0   9   9         61.83         88.57        42.11 o
   1   9   9        320.27        372.09        57.19 o
   2   9   9         13.78         93.70        43.02 o
   3   9   9          0.32         -0.54        38.75 o
   4   9   9          0.05          9.56        39.15 o
   5   9   9         21.84        -29.79        39.11 o
   6   9   9         35.29         34.99        44.27 o
   7   9   9          5.82          2.83        31.57 o
   8   9   9         21.16         67.91        48.60 o
   9   9   9         86.74        129.06        52.18 o
 -10  10   9        550.61        619.03        70.14 o
  -9  10   9        345.73        391.49        65.69 o
  -8  10   9       1221.09       1242.40       103.93 o
  -7  10   9        875.39        821.46        77.93 o
  -6  10   9        893.88       1114.39        81.73 o
  -5  10   9       1388.98       1328.39        94.22 o
  -4  10   9        792.27        890.40       158.17 o
  -3  10   9       1179.89       1412.83       102.07 o
  -2  10   9        730.27        853.72        89.11 o
  -1  10   9        554.61        618.19        69.69 o
   0  10   9        916.30       1087.06        95.50 o
   1  10   9         17.91          8.54        39.44 o
   2  10   9        785.36        868.46        94.74 o
   3  10   9          0.15         26.47        45.85 o
   4  10   9        309.74        327.19       126.55 o
   5  10   9         44.30        165.16        87.14 o
   6  10   9        233.44        131.79        91.57 o
 -22   0  10        279.99        305.42        73.73 o
 -21   0  10        120.34        136.70        44.25 o
 -20   0  10       2381.77       2322.38       117.22 o
 -19   0  10       1214.72       1309.76        90.91 o
 -18   0  10       4688.11       4666.68       161.97 o
 -17   0  10       3415.77       2997.46       126.22 o
 -16   0  10       8712.56       8476.97       224.46 o
 -15   0  10       4913.16       4861.27       156.17 o
 -14   0  10       1776.31       1786.00        91.49 o
 -13   0  10        266.39        208.12        44.91 o
 -12   0  10        922.08        788.95        67.53 o
 -11   0  10        566.64        508.45        55.13 o
 -10   0  10       2402.52       2442.86        93.90 o
  -9   0  10       3802.22       3613.08       111.34 o
  -8   0  10       2779.35       2484.02        91.93 o
  -7   0  10         23.03         -1.66        23.39 o
  -6   0  10      26914.12      27779.45       477.92 o
  -5   0  10       1502.32       1514.41        63.56 o
  -4   0  10      26270.44      25813.18       442.61 o
  -3   0  10        125.95        107.11        24.73 o
  -2   0  10         39.82         29.03        19.28 o
  -1   0  10          7.40        -17.07        17.07 o
   0   0  10       2665.90       3740.70       150.66 o
   1   0  10        547.49        759.65        55.36 o
   2   0  10       5337.95       5567.48       131.38 o
   3   0  10       6220.82       5982.27       139.30 o
   4   0  10      28244.69      29772.71       537.10 o
   5   0  10       1241.32       1247.06        59.06 o
   6   0  10      22150.53      23554.95       419.19 o
   7   0  10       2049.32       2172.39        88.80 o
   8   0  10       7283.46       6866.46       222.52 o
   9   0  10        479.29        504.89        93.04 o
  10   0  10        130.54        153.38        55.93 o
  11   0  10        155.82         93.53       153.60 o
  12   0  10         17.89         19.31        40.69 o
  13   0  10         18.29         -4.82        39.03 o
  14   0  10        112.97        127.01        54.30 o
  15   0  10        824.41        730.08       101.32 o
  16   0  10        572.07        668.70       127.01 o
  17   0  10       1155.30       1264.76       117.69 o
 -22   1  10         69.20        106.93        35.74 o
 -21   1  10         16.28         81.08        32.51 o
 -20   1  10        216.06        275.01        46.42 o
 -19   1  10        103.96         81.91        45.41 o
 -18   1  10        182.85        120.31        31.91 o
 -17   1  10         63.17         76.54        29.36 o
 -16   1  10        331.45        283.91        38.46 o
 -15   1  10        830.24        802.07        52.99 o
 -14   1  10       1019.62       1091.91        60.18 o
 -13   1  10        991.40       1022.44        60.84 o
 -12   1  10        876.94        886.49        47.84 o
 -11   1  10         46.09         23.26        20.50 o
 -10   1  10        160.08        168.21        26.25 o
  -9   1  10        162.03        172.63        24.85 o
  -8   1  10         15.36         39.19        17.83 o
  -7   1  10         98.02        102.14        20.58 o
  -6   1  10         71.79         83.77        34.13 o
  -5   1  10       6867.63       6944.22       111.06 o
  -4   1  10        346.90        329.66        27.89 o
  -3   1  10          1.88         -3.42        13.51 o
  -2   1  10        616.82        647.46        41.04 o
  -1   1  10       2179.30       2296.27        52.51 o
   0   1  10       1188.66       1005.14        34.25 o
   1   1  10       1145.96       1131.85        37.47 o
   2   1  10       3916.91       4245.70        77.22 o
   3   1  10         67.93         57.28        17.41 o
   4   1  10        275.71        267.08        24.04 o
   5   1  10        520.78        600.10        48.22 o
   6   1  10        503.62        587.57        41.10 o
   7   1  10          0.53        -20.99        25.08 o
   8   1  10       2183.53       2273.24        84.81 o
   9   1  10        155.67        287.69        39.64 o
  10   1  10        567.43        490.19        53.64 o
  11   1  10          5.27         31.36        30.70 o
  12   1  10        126.73         94.54        36.52 o
  13   1  10        184.88        173.28        41.27 o
  14   1  10         13.42         44.29        35.35 o
  15   1  10        336.51        300.64        51.47 o
  16   1  10        185.82        200.03        45.78 o
  17   1  10          2.67         65.26        45.94 o
 -22   2  10        347.66        329.26        56.42 o
 -21   2  10        197.61        183.97        39.80 o
 -20   2  10        750.04        708.71        86.23 o
 -19   2  10        365.17        359.76        52.22 o
 -18   2  10       2030.07       2014.47       102.79 o
 -17   2  10        972.71        951.10        64.37 o
 -16   2  10       1803.01       1818.84        77.71 o
 -15   2  10        641.49        676.16        49.80 o
 -14   2  10        332.92        428.14        40.35 o
 -13   2  10        823.10        813.79        49.10 o
 -12   2  10       1588.07       1546.25        56.01 o
 -11   2  10       1115.69       1244.01        66.71 o
 -10   2  10       7003.31       7134.18       124.85 o
  -9   2  10       2169.35       2070.70        58.01 o
  -8   2  10      10781.00      10405.81       156.41 o
  -7   2  10        172.23        186.52        23.40 o
  -6   2  10      33479.20      34705.71       413.99 o
  -5   2  10         76.00         95.55        19.58 o
  -4   2  10      23202.64      23038.44       285.24 o
  -3   2  10        168.91        235.39        22.43 o
  -2   2  10       5670.69       5233.46        88.08 o
  -1   2  10         11.82          2.21        13.93 o
   0   2  10         19.02         84.49        18.93 o
   1   2  10        495.56        446.28        26.15 o
   2   2  10       2704.86       2817.15        58.75 o
   3   2  10        476.12        491.89        33.69 o
   4   2  10       4491.76       4474.15        80.78 o
   5   2  10         15.60         33.34        20.74 o
   6   2  10       6909.37       6928.12       133.08 o
   7   2  10        353.45        427.44        46.46 o
   8   2  10       5241.94       5319.56       169.82 o
   9   2  10        102.43        144.22        36.97 o
  10   2  10       1637.37       1569.98       120.37 o
  11   2  10        362.87        424.28        55.31 o
  12   2  10        906.45        904.87       100.19 o
  13   2  10        222.10        240.16        55.98 o
  14   2  10        497.17        467.26        72.92 o
  15   2  10        828.90        932.39        97.71 o
  16   2  10        831.87        887.84        96.51 o
  17   2  10        771.26        994.86       104.92 o
 -21   3  10          5.15         -4.43        34.62 o
 -20   3  10        255.33        251.59        46.50 o
 -19   3  10          1.76         33.08        30.71 o
 -18   3  10        193.99        214.60        45.59 o
 -17   3  10         20.63         14.74        27.22 o
 -16   3  10        303.59        268.28        41.98 o
 -15   3  10       1290.92       1327.61        68.21 o
 -14   3  10        280.39        277.13        41.88 o
 -13   3  10        513.80        561.70        60.60 o
 -12   3  10        122.05        141.04        33.87 o
 -11   3  10        114.43         84.19        29.29 o
 -10   3  10        765.89        915.78        55.50 o
  -9   3  10       2947.85       3132.47        87.83 o
  -8   3  10        947.87        831.56        58.95 o
  -7   3  10        785.49        774.87        58.09 o
  -6   3  10        513.33        544.28        39.65 o
  -5   3  10       8344.86       8503.59       129.59 o
  -4   3  10       1855.21       1726.82        47.07 o
  -3   3  10       2884.77       2652.71        58.64 o
  -2   3  10          3.68         43.60        17.59 o
  -1   3  10       1983.78       1992.82        58.91 o
   0   3  10        308.19        294.02        29.71 o
   1   3  10        525.82        581.10        36.54 o
   2   3  10        889.70        798.81        45.53 o
   3   3  10          2.27         -5.16        17.86 o
   4   3  10        598.42        578.86        86.97 o
   5   3  10        707.00        742.91        56.69 o
   6   3  10         96.20         58.13        21.37 o
   7   3  10        172.70        247.60        42.02 o
   8   3  10       1364.04       1395.04        72.91 o
   9   3  10        314.46        244.85        58.84 o
  10   3  10        861.98        786.88        62.99 o
  11   3  10        172.87        188.62        38.51 o
  12   3  10        220.11        266.11        57.78 o
  13   3  10        889.86        859.29        95.44 o
  14   3  10         22.79        107.75        48.95 o
  15   3  10        957.04        821.24       143.40 o
  16   3  10          0.11        -24.78        40.86 o
 -21   4  10        233.75        248.96        58.23 o
 -20   4  10        225.96        175.59        46.15 o
 -19   4  10          2.82         11.39        31.57 o
 -18   4  10        543.41        601.74        65.59 o
 -17   4  10        423.45        400.11        49.76 o
 -16   4  10        365.46        414.57        49.38 o
 -15   4  10        313.77        258.08        41.68 o
 -14   4  10        499.60        505.77        52.88 o
 -13   4  10        476.67        528.31        63.25 o
 -12   4  10       2749.16       2754.92        91.64 o
 -11   4  10         36.22         47.20        30.03 o
 -10   4  10       5518.27       5354.10       125.12 o
  -9   4  10        229.69        238.23        37.59 o
  -8   4  10       5870.02       5720.40       183.25 o
  -7   4  10          1.19         -3.04        21.41 o
  -6   4  10      12750.67      12573.43       204.79 o
  -5   4  10       1153.59        994.57        47.90 o
  -4   4  10      10773.49      10219.62       149.64 o
  -3   4  10       3327.75       3207.26        66.56 o
  -2   4  10       3362.40       3194.60       101.46 o
  -1   4  10       1096.88       1121.04        47.02 o
   0   4  10       3374.09       3232.30        81.14 o
   1   4  10         51.30         11.36        23.31 o
   2   4  10       1988.91       1896.72        94.78 o
   3   4  10        767.19        849.65        45.16 o
   4   4  10        683.32        730.92        59.42 o
   5   4  10         30.86         39.92        31.73 o
   6   4  10       1877.22       1915.69        82.88 o
   7   4  10        558.66        598.83        58.26 o
   8   4  10        766.30        800.33        66.42 o
   9   4  10        177.93        204.53        42.00 o
  10   4  10       1844.47       1615.01        82.80 o
  11   4  10        978.99        736.00        67.03 o
  12   4  10       1240.19       1272.26        76.68 o
  13   4  10        929.93        947.43        96.51 o
  14   4  10        220.05        214.51        56.78 o
  15   4  10        624.33        697.58        88.62 o
  16   4  10        262.99        231.79        59.94 o
 -20   5  10        120.05        132.06        45.13 o
 -19   5  10         75.25         60.49        39.83 o
 -18   5  10         41.31         51.32        37.17 o
 -17   5  10        191.97        185.90        38.80 o
 -16   5  10         48.81         39.38        32.44 o
 -15   5  10       1245.99       1262.98        68.31 o
 -14   5  10        185.06        185.96        38.60 o
 -13   5  10       1854.39       1882.13       129.32 o
 -12   5  10       1274.74       1123.93        65.15 o
 -11   5  10       1536.50       1388.41        67.64 o
 -10   5  10       2226.17       2009.47        77.34 o
  -9   5  10        873.88        914.75        58.39 o
  -8   5  10       1133.68       1077.92        56.93 o
  -7   5  10        109.65        162.86        31.09 o
  -6   5  10         56.46         94.52        26.48 o
  -5   5  10        171.33        160.34        28.14 o
  -4   5  10       4554.46       4379.25        98.53 o
  -3   5  10       1656.93       1761.09        48.36 o
  -2   5  10       1506.58       1309.67        60.21 o
  -1   5  10       4401.43       4399.25       136.86 o
   0   5  10        585.56        627.14        63.71 o
   1   5  10       5641.43       5662.36       133.58 o
   2   5  10          5.77         21.22        24.28 o
   3   5  10       2656.15       2650.58        80.24 o
   4   5  10        214.77        204.68        41.81 o
   5   5  10       2317.03       2121.98        90.35 o
   6   5  10        765.95        883.59        68.79 o
   7   5  10        557.41        555.54        59.54 o
   8   5  10        592.46        496.78        57.25 o
   9   5  10       1204.99       1379.14        81.01 o
  10   5  10        246.54        221.53        45.87 o
  11   5  10       1050.63       1155.10        76.99 o
  12   5  10         83.47        117.43        41.87 o
  13   5  10        858.76        932.30        79.75 o
  14   5  10         16.57         13.36        59.51 o
  15   5  10        236.63        194.28        56.74 o
 -19   6  10         24.11         92.88        43.97 o
 -18   6  10        209.08        245.64        96.66 o
 -17   6  10         67.93         46.82        32.33 o
 -16   6  10        449.27        356.42        49.52 o
 -15   6  10        103.73         83.36        33.57 o
 -14   6  10        780.80        803.71        64.87 o
 -13   6  10        474.09        496.41        52.17 o
 -12   6  10       2447.07       2432.97        92.85 o
 -11   6  10        799.28        758.38        78.05 o
 -10   6  10       2595.78       2535.15        88.81 o
  -9   6  10         97.76        112.73        33.78 o
  -8   6  10         65.90         88.97        40.73 o
  -7   6  10          0.46         -5.98        24.13 o
  -6   6  10         85.57        114.58        30.56 o
  -5   6  10        152.45        103.42        34.86 o
  -4   6  10        111.98        147.75        37.72 o
  -3   6  10        439.23        443.61        55.00 o
  -2   6  10       1794.30       1685.98        85.70 o
  -1   6  10          9.20        -10.70        25.26 o
   0   6  10       9347.87       9007.15       169.33 o
   1   6  10         17.99         28.39        27.05 o
   2   6  10       3802.43       3753.68        99.97 o
   3   6  10       1007.14       1041.24        79.73 o
   4   6  10        154.54         74.66        48.18 o
   5   6  10          6.04        -10.49        28.38 o
   6   6  10        415.87        454.21        55.13 o
   7   6  10        125.71         68.68        38.40 o
   8   6  10        112.83         76.47        48.51 o
   9   6  10        407.79        360.21        55.58 o
  10   6  10       1101.83       1196.31       101.90 o
  11   6  10        387.29        408.04        59.69 o
  12   6  10       1113.96       1170.93        84.89 o
  13   6  10        201.45        248.12        57.98 o
  14   6  10         81.71         64.22        38.03 o
 -17   7  10        276.63        197.19        52.40 o
 -16   7  10         91.00         78.45        34.55 o
 -15   7  10        761.70        882.61        73.33 o
 -14   7  10         86.32         62.74        35.04 o
 -13   7  10       1346.12       1162.13        73.66 o
 -12   7  10        357.34        279.17        44.68 o
 -11   7  10       1513.06       1468.26        72.77 o
 -10   7  10          3.80         -6.11        31.04 o
  -9   7  10       1138.25       1140.11        66.18 o
  -8   7  10        820.18        754.03        58.70 o
  -7   7  10        806.15        811.38        68.87 o
  -6   7  10          1.38        -24.75        24.75 o
  -5   7  10        251.50        247.04        59.26 o
  -4   7  10        135.13        130.88        36.38 o
  -3   7  10        442.92        479.94        63.53 o
  -2   7  10          1.52         32.44        36.50 o
  -1   7  10       7102.12       6701.46       360.69 o
   0   7  10        413.54        496.67        57.31 o
   1   7  10       7365.18       7215.00       223.65 o
   2   7  10        213.28        142.61        37.76 o
   3   7  10       3106.76       3185.56       113.26 o
   4   7  10        249.68        209.39        45.09 o
   5   7  10       1632.10       1443.74        81.12 o
   6   7  10       1433.75       1510.84        86.11 o
   7   7  10       1852.97       1796.08       101.47 o
   8   7  10        372.68        331.40        53.78 o
   9   7  10        909.11        884.69        78.51 o
  10   7  10         22.39         46.69        39.41 o
  11   7  10        281.55        243.58        54.97 o
  12   7  10        221.06        244.20        51.37 o
 -16   8  10         42.57        143.33       119.63 o
 -15   8  10          0.20         -8.69        37.20 o
 -14   8  10        161.66        209.44        54.38 o
 -13   8  10        249.14        283.95        47.81 o
 -12   8  10        367.16        417.45        50.57 o
 -11   8  10        665.14        759.17        87.41 o
 -10   8  10        362.45        677.41       141.97 o
  -9   8  10        847.27        695.71        70.42 o
  -8   8  10         57.95         41.47        33.48 o
  -7   8  10         89.98         95.73        42.21 o
  -6   8  10        257.48        180.18        42.88 o
  -5   8  10        200.94        182.36        43.57 o
  -4   8  10        365.09        393.43        53.15 o
  -3   8  10        588.45        682.35        67.29 o
  -2   8  10        624.30        741.97        78.03 o
  -1   8  10       1147.75       1048.82        96.78 o
   0   8  10       1216.80       1230.65        81.86 o
   1   8  10        531.71        523.07        60.47 o
   2   8  10        421.49        410.54        68.38 o
   3   8  10          6.62        -17.87        42.47 o
   4   8  10          1.10         11.51        41.36 o
   5   8  10         29.54         36.84        36.59 o
   6   8  10        114.84         99.81        48.30 o
   7   8  10         96.32        133.88        38.60 o
   8   8  10        180.17        164.45        43.78 o
   9   8  10         57.72         28.36        67.36 o
  10   8  10        432.13        403.26        87.81 o
  11   8  10          0.08         -3.82        38.26 o
 -13   9  10        191.44        214.40        52.02 o
 -12   9  10         94.79        100.93        43.10 o
 -11   9  10        929.96        869.37        80.85 o
 -10   9  10          6.91          8.19        34.30 o
  -9   9  10       1853.40       2081.20       103.61 o
  -8   9  10         19.24         59.05        34.56 o
  -7   9  10       2613.91       2462.20       108.81 o
  -6   9  10         37.36         30.16        32.27 o
  -5   9  10       2359.61       2377.12       196.74 o
  -4   9  10         32.95         36.00        34.05 o
  -3   9  10       2140.72       2129.10       167.81 o
  -2   9  10          4.72         28.13        52.58 o
  -1   9  10       2170.92       2077.83       105.31 o
   0   9  10          0.12         -3.23        32.28 o
   1   9  10        934.79        899.10        93.12 o
   2   9  10        107.48        162.30        90.55 o
   3   9  10        196.49        199.42        53.32 o
   4   9  10        117.06        172.14        59.60 o
   5   9  10         57.84         85.49        70.36 o
   6   9  10        128.41        227.18       114.94 o
   7   9  10        301.36        403.50        73.02 o
   8   9  10         32.23         42.97        54.10 o
 -10  10  10         37.40         57.98        46.33 o
  -9  10  10         69.93         54.96        38.51 o
  -8  10  10          0.43         81.99        38.80 o
  -7  10  10         41.93         70.07        60.97 o
  -6  10  10         49.29         87.55        55.00 o
  -5  10  10          8.28        -10.47        34.76 o
  -4  10  10         42.93         91.07        39.51 o
  -3  10  10         48.93         62.98        52.87 o
  -2  10  10         41.04         11.41        42.74 o
  -1  10  10          0.87         22.05        37.52 o
   0  10  10         84.10        120.58        67.41 o
   1  10  10        135.37        123.91        50.08 o
   2  10  10         40.26          4.64        45.06 o
   3  10  10        368.94        306.50       127.24 o
   4  10  10         13.90         24.83        47.56 o
   5  10  10         29.64         72.39        65.77 o
 -22   1  11         45.16         89.79        35.06 o
 -21   1  11        567.28        502.56        54.69 o
 -20   1  11          0.89         20.58        34.27 o
 -19   1  11       3146.80       3043.91       104.89 o
 -18   1  11          2.35          4.80        26.17 o
 -17   1  11       6552.83       6314.04       186.21 o
 -16   1  11         21.97         26.92        26.51 o
 -15   1  11       5076.44       4673.26       165.68 o
 -14   1  11        360.47        388.15        47.40 o
 -13   1  11       1408.18       1442.24        58.84 o
 -12   1  11         97.61        152.76        29.41 o
 -11   1  11       1028.32       1006.38        48.14 o
 -10   1  11         52.66         51.42        22.08 o
  -9   1  11        111.56         77.69        21.49 o
  -8   1  11        441.61        408.48        45.35 o
  -7   1  11      11097.94      11184.10       164.35 o
  -6   1  11      10128.71      10457.16       154.75 o
  -5   1  11      17984.31      18951.32       244.79 o
  -4   1  11       3139.85       2766.65        62.18 o
  -3   1  11      16479.42      16169.87       211.85 o
  -2   1  11       2285.77       1953.48        50.38 o
  -1   1  11       1731.43       1745.84        47.60 o
   0   1  11       8437.70       7996.21       121.23 o
   1   1  11       4672.70       4636.79        91.25 o
   2   1  11       7242.31       7101.81       126.98 o
   3   1  11       8841.14       8875.63       134.46 o
   4   1  11       8351.31       8776.38       133.99 o
   5   1  11       6812.91       6997.17       115.68 o
   6   1  11      12870.88      12574.28       179.42 o
   7   1  11       8443.94       8590.70       157.91 o
   8   1  11       3164.59       3458.71        91.86 o
   9   1  11        194.26        161.40        39.22 o
  10   1  11        273.12        193.77        40.53 o
  11   1  11         13.19         38.13        30.53 o
  12   1  11          6.04         -8.32        30.58 o
  13   1  11         40.66         42.97        32.51 o
  14   1  11        205.98        185.84        42.07 o
  15   1  11        129.68         -2.35        39.89 o
  16   1  11        869.07        875.84        95.05 o
  17   1  11        226.89        364.98        70.21 o
 -22   2  11        112.97         84.45        40.59 o
 -21   2  11        422.06        375.91        50.66 o
 -20   2  11          9.89         39.06        29.66 o
 -19   2  11        519.77        622.82        59.34 o
 -18   2  11        107.23         85.27        32.82 o
 -17   2  11         64.67         47.96        31.74 o
 -16   2  11        283.15        297.03        43.70 o
 -15   2  11       1648.30       1618.78        74.33 o
 -14   2  11        106.80         96.76        29.00 o
 -13   2  11       2927.91       3023.74        81.83 o
 -12   2  11        282.82        324.72        43.09 o
 -11   2  11        610.78        637.47        42.16 o
 -10   2  11        191.02        222.95        28.15 o
  -9   2  11          1.21         -5.55        18.07 o
  -8   2  11       2223.82       2146.93        59.21 o
  -7   2  11       3818.80       4099.75        82.75 o
  -6   2  11       1917.09       1902.39        52.93 o
  -5   2  11        438.75        643.15        34.79 o
  -4   2  11       1029.38       1062.58        44.25 o
  -3   2  11         12.55          5.36        14.60 o
  -2   2  11       1546.99       1376.59        41.85 o
  -1   2  11        129.48        145.11        18.78 o
   0   2  11        281.25        328.09        24.64 o
   1   2  11         97.28        158.75        21.43 o
   2   2  11       1628.00       1652.94        47.16 o
   3   2  11        152.14        229.47        27.88 o
   4   2  11        220.80        259.27        36.33 o
   5   2  11         52.37         64.74        22.96 o
   6   2  11        421.34        553.52        48.69 o
   7   2  11       1040.52       1045.60        61.23 o
   8   2  11       2495.64       2417.65       119.18 o
   9   2  11       1168.24       1166.93        57.76 o
  10   2  11       1659.47       1627.71       112.98 o
  11   2  11        932.26        771.20        80.71 o
  12   2  11          3.42          2.56        34.91 o
  13   2  11         67.22        130.14        55.66 o
  14   2  11        819.94        877.12       113.45 o
  15   2  11         49.79         13.80        75.42 o
  16   2  11        183.86        327.43        99.45 o
 -21   3  11        415.48        475.63        58.48 o
 -20   3  11         61.06         31.63        33.46 o
 -19   3  11        381.82        331.53        50.74 o
 -18   3  11        108.61        176.20        42.63 o
 -17   3  11       1475.19       1329.55        83.92 o
 -16   3  11        147.12        107.11        33.80 o
 -15   3  11       1296.59       1297.90        67.73 o
 -14   3  11          9.68          5.27        29.54 o
 -13   3  11       1707.34       1644.27       140.70 o
 -12   3  11        120.28        185.76        38.17 o
 -11   3  11       7270.28       7145.03       158.94 o
 -10   3  11       1697.87       1687.32        69.20 o
  -9   3  11       8618.57       8675.37       164.39 o
  -8   3  11       2483.00       2252.00        72.85 o
  -7   3  11      12731.58      12379.30       178.41 o
  -6   3  11       5700.63       5246.98        95.13 o
  -5   3  11      13606.73      13519.28       200.35 o
  -4   3  11       2502.22       2329.85        57.33 o
  -3   3  11       8125.08       7877.80       131.22 o
  -2   3  11        298.23        278.08        30.52 o
  -1   3  11        178.38        110.09        24.69 o
   0   3  11       1704.42       1617.71        60.35 o
   1   3  11       1716.51       1658.28        57.22 o
   2   3  11        592.47        516.97        38.40 o
   3   3  11         37.49         55.29        20.93 o
   4   3  11       1021.07       1064.62        51.56 o
   5   3  11       2016.42       2170.77        84.26 o
   6   3  11        818.98        775.88        62.03 o
   7   3  11       1665.95       1729.12        79.92 o
   8   3  11       2027.24       1998.41       139.41 o
   9   3  11        821.99        900.69        72.05 o
  10   3  11       2174.25       2248.17        94.13 o
  11   3  11        867.63        840.53        88.31 o
  12   3  11       2218.39       2196.50       119.70 o
  13   3  11        140.61         75.88        79.59 o
  14   3  11       2003.85       2068.77       154.13 o
  15   3  11          7.26        -11.18        42.54 o
  16   3  11        837.06       1010.15       104.74 o
 -21   4  11         89.73         91.75        41.86 o
 -20   4  11         16.67         71.04        36.25 o
 -19   4  11        158.19        129.97        39.64 o
 -18   4  11         59.92         56.54        34.57 o
 -17   4  11         99.51        169.39        41.60 o
 -16   4  11         41.90         14.70        30.11 o
 -15   4  11        364.94        347.56        46.26 o
 -14   4  11        451.66        481.42        52.51 o
 -13   4  11        128.26        115.30        35.21 o
 -12   4  11       2497.87       2332.88        94.63 o
 -11   4  11          5.83        -16.02        27.96 o
 -10   4  11       4390.15       4500.15       115.07 o
  -9   4  11        461.21        470.49        45.53 o
  -8   4  11       2942.60       2823.24        85.10 o
  -7   4  11          9.45         -0.95        23.88 o
  -6   4  11       2039.66       2001.32        74.28 o
  -5   4  11       5762.31       6127.82       202.17 o
  -4   4  11         65.31         93.24        19.38 o
  -3   4  11       7252.60       6801.13       141.34 o
  -2   4  11       1440.45       1424.03        68.20 o
  -1   4  11       6309.20       6177.02       123.45 o
   0   4  11         44.58         24.88        23.76 o
   1   4  11        538.80        603.95        46.05 o
   2   4  11       3292.82       3279.15        94.06 o
   3   4  11        469.29        475.84        40.30 o
   4   4  11       2185.01       2283.63        89.57 o
   5   4  11          7.59          2.60        28.43 o
   6   4  11        914.37       1081.54       123.64 o
   7   4  11        200.42        166.31        41.12 o
   8   4  11          0.44         -4.13        30.14 o
   9   4  11       1674.94       1566.87        80.91 o
  10   4  11         50.10         38.68        34.24 o
  11   4  11        844.79        754.80        77.59 o
  12   4  11        151.10         58.08        46.41 o
  13   4  11        668.91        765.11        89.38 o
  14   4  11        340.43        266.19        63.36 o
  15   4  11        118.39        146.27        54.18 o
 -20   5  11          2.82         59.90        39.71 o
 -19   5  11        499.39        598.33        68.99 o
 -18   5  11        119.25        196.72        43.63 o
 -17   5  11        432.41        503.65        59.22 o
 -16   5  11         25.65         60.56        34.06 o
 -15   5  11         39.12         24.46        30.93 o
 -14   5  11        146.34        198.39        39.04 o
 -13   5  11       1572.24       1459.60        71.46 o
 -12   5  11        467.24        540.55        53.39 o
 -11   5  11       2829.25       2826.39        93.46 o
 -10   5  11       1387.74       1295.71        66.58 o
  -9   5  11       1425.10       1631.96        69.08 o
  -8   5  11       1449.27       1301.47        60.60 o
  -7   5  11       1312.55       1340.42        72.01 o
  -6   5  11        105.81         97.36        28.63 o
  -5   5  11        543.13        502.60        41.84 o
  -4   5  11        598.26        578.25        55.28 o
  -3   5  11       2751.45       2774.52        80.84 o
  -2   5  11        161.65        131.47        30.04 o
  -1   5  11       9424.99       9517.15       171.07 o
   0   5  11       2673.99       2612.06        79.14 o
   1   5  11       7811.47       7500.99       182.82 o
   2   5  11       4920.68       4777.58       112.37 o
   3   5  11       1568.07       1723.84        80.51 o
   4   5  11       2201.10       2265.98        92.35 o
   5   5  11         63.93         83.87        37.85 o
   6   5  11        891.52        879.70        73.91 o
   7   5  11         71.58         50.89        32.09 o
   8   5  11        590.36        669.98        64.49 o
   9   5  11        368.07        347.86        50.23 o
  10   5  11       1023.35        981.37        75.61 o
  11   5  11        247.08        260.20        48.41 o
  12   5  11       1281.55       1138.85        79.93 o
  13   5  11        149.02        163.61        54.67 o
  14   5  11        476.93        388.18        70.80 o
 -19   6  11          3.76         -6.69        43.61 o
 -18   6  11        498.29        448.04        60.99 o
 -17   6  11         96.24        100.91        38.73 o
 -16   6  11        612.26        563.01        67.29 o
 -15   6  11        139.99        122.73        36.74 o
 -14   6  11        476.62        541.03        56.95 o
 -13   6  11          4.79         -2.27        28.37 o
 -12   6  11       2422.78       2203.88       105.78 o
 -11   6  11          3.91        -22.28        26.54 o
 -10   6  11       1915.02       1746.91       114.19 o
  -9   6  11         28.36         15.34        27.86 o
  -8   6  11       1104.04        978.33        87.08 o
  -7   6  11         88.64         59.05        30.72 o
  -6   6  11         34.04          1.10        28.28 o
  -5   6  11        505.07        596.74        59.34 o
  -4   6  11         82.49         79.04        34.78 o
  -3   6  11       2097.54       1960.31       115.11 o
  -2   6  11       1131.61       1089.34        67.49 o
  -1   6  11       2415.60       2444.26       100.19 o
   0   6  11       2912.12       2939.25        96.45 o
   1   6  11       1651.60       1586.46       138.80 o
   2   6  11       1812.83       1872.04       121.60 o
   3   6  11       1278.87       1152.23        72.85 o
   4   6  11       2307.44       2213.28        93.39 o
   5   6  11        888.92        797.72        68.18 o
   6   6  11        326.41        246.02        45.32 o
   7   6  11        205.40        132.65        40.54 o
   8   6  11        116.47        129.34        44.34 o
   9   6  11        951.07        911.22        77.04 o
  10   6  11         40.76         21.41        33.43 o
  11   6  11        490.19        534.45        64.42 o
  12   6  11          1.26         16.49        36.04 o
  13   6  11        216.88        176.35        54.40 o
 -17   7  11         97.69         51.87        38.69 o
 -16   7  11          0.64        -30.30        30.30 o
 -15   7  11        248.25        256.93        44.90 o
 -14   7  11          0.60         10.74        30.83 o
 -13   7  11       1116.58       1121.43        86.65 o
 -12   7  11          4.87         16.24        28.67 o
 -11   7  11       1441.47       1561.62        76.08 o
 -10   7  11         44.24         54.58        34.70 o
  -9   7  11        367.87        438.92        56.81 o
  -8   7  11          0.25         11.43        29.92 o
  -7   7  11         26.21         13.77        29.53 o
  -6   7  11         43.13         12.59        29.25 o
  -5   7  11         20.93          1.26        35.02 o
  -4   7  11        264.03        300.43        64.98 o
  -3   7  11         10.39          2.02        30.87 o
  -2   7  11       1156.44       1050.57        72.28 o
  -1   7  11       1183.07       1265.51        84.81 o
   0   7  11       1985.85       1976.56        89.91 o
   1   7  11       3793.16       3555.20       118.47 o
   2   7  11       1563.72       1412.26       127.15 o
   3   7  11       1331.18       1320.54        78.36 o
   4   7  11        411.28        438.20        66.94 o
   5   7  11        411.95        537.21        71.93 o
   6   7  11        129.87        165.41        42.10 o
   7   7  11          0.97         -8.19        42.63 o
   8   7  11          0.50        -21.28        41.36 o
   9   7  11         86.40         52.06        37.52 o
  10   7  11         66.04         76.60        38.76 o
  11   7  11        304.88        208.39        50.20 o
  12   7  11        287.51        242.98        62.47 o
 -15   8  11         17.00         50.78        33.57 o
 -14   8  11        697.28        685.50        65.64 o
 -13   8  11         38.74         -8.82        38.72 o
 -12   8  11       1273.66       1164.05        84.37 o
 -11   8  11        305.27        331.18        68.64 o
 -10   8  11       1385.58       1362.18        82.57 o
  -9   8  11        380.89        476.26        84.62 o
  -8   8  11       1567.72       1386.19        83.29 o
  -7   8  11          0.68          1.14        31.32 o
  -6   8  11        562.86        612.43        65.35 o
  -5   8  11         44.47         48.84        34.39 o
  -4   8  11        629.49        582.93        62.66 o
  -3   8  11        274.42        408.11        55.75 o
  -2   8  11       2489.32       2297.06        99.47 o
  -1   8  11        120.96        134.19        45.98 o
   0   8  11       1534.63       1574.97        85.42 o
   1   8  11        403.67        456.50        67.02 o
   2   8  11        308.45        371.12        97.22 o
   3   8  11        714.51        783.46       105.46 o
   4   8  11         92.42        172.04        53.08 o
   5   8  11       1191.40       1087.68        75.38 o
   6   8  11          9.62         18.15        31.95 o
   7   8  11        313.17        306.01        53.78 o
   8   8  11         14.85         50.20        38.80 o
   9   8  11        526.93        616.02        72.90 o
  10   8  11         65.59         81.14        59.24 o
 -13   9  11        143.04        162.94        48.04 o
 -12   9  11          0.27        108.15        43.19 o
 -11   9  11        702.74        726.78        74.48 o
 -10   9  11         16.50         10.68        46.47 o
  -9   9  11        345.49        311.77        54.91 o
  -8   9  11        113.84        100.66        42.40 o
  -7   9  11          0.37         25.08        57.56 o
  -6   9  11         43.78         84.18        38.34 o
  -5   9  11         14.33         42.51        32.22 o
  -4   9  11        396.97        391.25        53.76 o
  -3   9  11          0.07        -23.63        40.50 o
  -2   9  11        204.44        233.47        45.62 o
  -1   9  11          0.35         60.96        38.47 o
   0   9  11        135.00        150.40        46.77 o
   1   9  11        363.92        401.08        95.23 o
   2   9  11         12.76        -26.37        41.34 o
   3   9  11         51.86        108.79        48.55 o
   4   9  11         49.15         17.04        66.46 o
   5   9  11        145.00        103.61       123.18 o
   6   9  11          9.04         77.90        45.69 o
   7   9  11          6.66         30.18        47.59 o
  -9  10  11        549.97        520.92        71.78 o
  -8  10  11        903.80        826.85        79.95 o
  -7  10  11        579.96        617.81        71.82 o
  -6  10  11        844.04        908.52       112.55 o
  -5  10  11        399.19        369.34        69.49 o
  -4  10  11        929.68       1047.74        87.68 o
  -3  10  11         80.32         77.93        40.59 o
  -2  10  11        685.87        733.83        75.59 o
  -1  10  11         19.21         86.39        78.28 o
   0  10  11        165.83        216.87        60.07 o
   1  10  11        287.73        295.03        63.63 o
   2  10  11         37.46         11.06        44.61 o
   3  10  11        187.81        226.14       140.33 o
 -22   0  12        241.08        150.98        87.14 o
 -21   0  12        243.21        264.17        71.85 o
 -20   0  12        795.33        956.36        81.41 o
 -19   0  12       1453.46       1502.62        95.89 o
 -18   0  12       1407.96       1431.55        97.02 o
 -17   0  12       4900.91       4619.93       161.01 o
 -16   0  12       7533.35       7284.49       487.38 o
 -15   0  12       6385.98       5520.43       262.42 o
 -14   0  12       3562.37       3610.61       132.33 o
 -13   0  12        589.89        681.62        69.08 o
 -12   0  12          2.27        -27.60        27.60 o
 -11   0  12        507.10        562.45        59.03 o
 -10   0  12       1361.22       1480.89        76.68 o
  -9   0  12        594.95        555.38        55.45 o
  -8   0  12        611.47        608.73        55.05 o
  -7   0  12        705.41        721.24        70.44 o
  -6   0  12      14960.43      15867.23       306.21 o
  -5   0  12      17778.48      18390.96       342.52 o
  -4   0  12       9378.70       9428.22       202.08 o
  -3   0  12      60177.49      63801.64      1021.04 o
  -2   0  12        775.21        701.54        49.66 o
  -1   0  12       8080.52       7547.09       168.21 o
   0   0  12       3675.07       3983.85       110.63 o
   1   0  12       9052.04       9518.80       248.94 o
   2   0  12        618.10        549.40        58.86 o
   3   0  12       5550.19       4944.75       130.42 o
   4   0  12        173.83        159.72        34.27 o
   5   0  12      16562.42      16857.00       339.14 o
   6   0  12        919.98        858.52        72.86 o
   7   0  12      16426.80      17148.12       431.50 o
   8   0  12         13.76        -15.95        39.32 o
   9   0  12         29.52        -15.99        41.87 o
  10   0  12        581.52        674.89        88.70 o
  11   0  12       1077.47       1101.18       137.35 o
  12   0  12          1.03         57.60        50.13 o
  13   0  12         15.90         15.39        44.00 o
  14   0  12          0.49        -22.82        44.31 o
  15   0  12         17.03          8.86        50.13 o
  16   0  12        167.07        161.21        66.46 o
 -22   1  12         13.16         60.09        34.30 o
 -21   1  12         32.73         50.35        34.19 o
 -20   1  12          1.77         39.21        31.48 o
 -19   1  12         93.29         66.26        34.69 o
 -18   1  12         51.89         40.98        32.51 o
 -17   1  12         55.97         36.34        32.01 o
 -16   1  12         87.14         68.44        29.22 o
 -15   1  12        426.68        504.10        46.54 o
 -14   1  12       1612.58       1472.44        89.60 o
 -13   1  12        836.23        855.39        52.54 o
 -12   1  12        480.02        478.51        40.94 o
 -11   1  12        405.31        424.75        38.42 o
 -10   1  12         44.42         61.20        22.30 o
  -9   1  12        585.09        639.77        40.06 o
  -8   1  12        916.98        820.09        40.77 o
  -7   1  12       2566.48       2502.47        81.33 o
  -6   1  12        503.47        568.63        35.52 o
  -5   1  12       2678.12       2779.93        76.84 o
  -4   1  12        472.46        403.17        30.86 o
  -3   1  12        700.17        665.55        36.47 o
  -2   1  12        113.81        182.35        22.92 o
  -1   1  12        347.04        347.19        27.49 o
   0   1  12       1974.35       2075.37        63.41 o
   1   1  12         61.08         75.18        17.74 o
   2   1  12       1491.30       1443.96        45.68 o
   3   1  12         23.88         16.73        17.35 o
   4   1  12          8.16         14.63        17.56 o
   5   1  12        206.31        178.14        25.43 o
   6   1  12        350.06        427.12        40.66 o
   7   1  12       1781.47       1822.86        67.40 o
   8   1  12         39.03         67.75        28.51 o
   9   1  12       1556.28       1563.33        88.25 o
  10   1  12         78.34         94.60        34.72 o
  11   1  12         16.88         42.29        30.65 o
  12   1  12         29.57         19.44        30.42 o
  13   1  12        209.96        180.76        50.82 o
  14   1  12         39.72        -10.11        52.62 o
  15   1  12        192.68        157.51        52.13 o
  16   1  12        119.52        123.47        50.79 o
 -22   2  12         79.32        233.56        75.10 o
 -21   2  12         44.75         26.70        34.33 o
 -20   2  12        402.00        342.98        48.85 o
 -19   2  12        485.79        485.35        55.24 o
 -18   2  12        807.07        716.62        89.11 o
 -17   2  12       1469.67       1442.46        73.62 o
 -16   2  12       2695.84       2761.96        97.65 o
 -15   2  12       1957.45       2006.99        82.44 o
 -14   2  12       1821.62       1714.46        76.26 o
 -13   2  12       1276.34       1263.39        66.73 o
 -12   2  12        709.47        753.05        66.05 o
 -11   2  12       3092.84       3109.50        79.65 o
 -10   2  12       1851.02       1748.14        59.81 o
  -9   2  12       4835.15       4738.03        96.78 o
  -8   2  12        448.71        581.54        36.79 o
  -7   2  12      13656.95      13263.37       234.25 o
  -6   2  12       4671.31       4711.93        91.59 o
  -5   2  12       8938.83       8255.72       131.46 o
  -4   2  12       1132.07       1131.38        41.50 o
  -3   2  12      14938.84      15316.36       207.29 o
  -2   2  12         67.47        107.98        20.78 o
  -1   2  12       6035.08       5927.19       100.60 o
   0   2  12       1043.31       1072.26        38.34 o
   1   2  12       3482.45       3974.85        77.58 o
   2   2  12         11.90         14.31        17.39 o
   3   2  12       2391.23       2334.46        91.81 o
   4   2  12          0.08        -10.31        15.90 o
   5   2  12       5328.04       5413.60       114.84 o
   6   2  12       1033.43       1011.44        55.11 o
   7   2  12      10065.46      10061.43       181.14 o
   8   2  12         48.23         34.90        48.60 o
   9   2  12       2398.48       2447.47       144.52 o
  10   2  12        105.25        116.10        45.86 o
  11   2  12       3050.59       3202.80       170.08 o
  12   2  12        417.28        432.00        70.73 o
  13   2  12       1042.30       1123.06        98.04 o
  14   2  12         27.45         -7.68        40.73 o
  15   2  12        310.26        334.00        70.28 o
  16   2  12         48.75         26.32        55.76 o
 -21   3  12         34.37         23.75        31.13 o
 -20   3  12         76.80         65.33        35.55 o
 -19   3  12        352.42        443.13        70.77 o
 -18   3  12         53.22         43.81        42.58 o
 -17   3  12         80.83         99.37        34.54 o
 -16   3  12        365.86        294.41        45.67 o
 -15   3  12         48.66         57.19        31.81 o
 -14   3  12       1805.75       1455.99       135.90 o
 -13   3  12         16.83        -22.11        29.64 o
 -12   3  12        891.24        921.17        62.73 o
 -11   3  12        374.26        467.15        48.19 o
 -10   3  12        385.99        392.24        44.59 o
  -9   3  12       2938.31       2822.79        86.74 o
  -8   3  12          9.44         10.20        19.15 o
  -7   3  12       1655.25       1605.43        50.97 o
  -6   3  12       2587.12       2643.61        67.14 o
  -5   3  12        573.01        593.81        34.45 o
  -4   3  12        844.80        918.61        38.62 o
  -3   3  12        171.14        204.60        24.21 o
  -2   3  12        379.37        347.25        35.08 o
  -1   3  12        872.94        780.20        43.39 o
   0   3  12       1672.46       1769.44        60.60 o
   1   3  12         78.34         73.70        26.75 o
   2   3  12         12.28          2.38        20.35 o
   3   3  12        235.79        184.43        28.42 o
   4   3  12          3.07          9.10        27.42 o
   5   3  12        883.90       1020.28        72.48 o
   6   3  12        573.51        641.54       102.21 o
   7   3  12        703.63        688.09       107.44 o
   8   3  12        670.33        669.15        70.80 o
   9   3  12       1086.28       1033.89        71.18 o
  10   3  12       1270.29       1332.16        75.34 o
  11   3  12        219.84        280.20        66.24 o
  12   3  12        207.80        233.56        55.84 o
  13   3  12          5.06        -38.20        38.20 o
  14   3  12         64.28         81.63        48.55 o
  15   3  12         66.26         78.02        48.45 o
 -20   4  12        200.97        185.12        42.34 o
 -19   4  12        455.36        417.40        55.94 o
 -18   4  12         46.38         69.08        35.63 o
 -17   4  12        749.14        684.50        62.00 o
 -16   4  12        428.55        419.04        59.92 o
 -15   4  12        516.79        528.89        57.55 o
 -14   4  12        581.40        622.10        57.28 o
 -13   4  12       1389.05       1544.38        73.03 o
 -12   4  12        712.19        769.67        60.48 o
 -11   4  12       6399.12       5965.27       352.25 o
 -10   4  12       2109.67       2086.50       122.69 o
  -9   4  12       6233.68       6223.14       137.28 o
  -8   4  12        725.93        793.32        63.97 o
  -7   4  12       5352.86       5662.46       245.58 o
  -6   4  12       1685.20       1700.81        63.50 o
  -5   4  12       1910.75       1837.63        76.45 o
  -4   4  12        750.29        780.37        36.99 o
  -3   4  12       1906.56       1744.25        69.27 o
  -2   4  12        690.49        750.80        51.34 o
  -1   4  12       2931.78       3070.07        83.18 o
   0   4  12       2525.25       2444.08        74.23 o
   1   4  12       1367.81       1354.09        56.32 o
   2   4  12          1.06         -7.59        22.34 o
   3   4  12       2792.44       2736.44        97.63 o
   4   4  12        471.61        426.43        61.05 o
   5   4  12       2129.28       2150.15        90.76 o
   6   4  12        179.07        127.41        39.65 o
   7   4  12       2980.17       2835.61       105.37 o
   8   4  12         39.82         52.86        36.24 o
   9   4  12       1687.66       1566.27        83.79 o
  10   4  12         26.07        -30.14        30.14 o
  11   4  12       2154.37       2333.67       102.76 o
  12   4  12         75.77         72.26        49.55 o
  13   4  12       2029.79       2095.87       125.26 o
  14   4  12         45.24         27.25        50.36 o
 -19   5  12        490.65        528.60        61.43 o
 -18   5  12          0.48        -15.03        31.55 o
 -17   5  12        404.25        423.99        54.11 o
 -16   5  12         38.16         43.01        40.93 o
 -15   5  12        226.77        177.73        41.22 o
 -14   5  12        634.99        564.03        57.01 o
 -13   5  12        295.17        248.59        42.14 o
 -12   5  12       1148.11       1169.27        66.79 o
 -11   5  12       1348.51       1237.69        65.99 o
 -10   5  12        193.38        179.36        36.51 o
  -9   5  12       1581.40       1428.50        84.07 o
  -8   5  12        157.18        201.18        36.33 o
  -7   5  12        112.07         91.80        29.93 o
  -6   5  12       1333.48       1429.92       105.24 o
  -5   5  12        136.04        109.96        34.54 o
  -4   5  12       2138.56       2126.38        90.49 o
  -3   5  12       2079.14       1987.25        93.56 o
  -2   5  12       2727.36       2584.89        85.16 o
  -1   5  12        570.39        544.84        45.62 o
   0   5  12       2900.40       2696.98        94.77 o
   1   5  12         35.39         -3.05        25.93 o
   2   5  12       1426.93       1636.13        72.84 o
   3   5  12       2265.90       2189.10        91.39 o
   4   5  12        856.18        933.17        71.00 o
   5   5  12       2381.79       2317.33        96.26 o
   6   5  12        322.74        282.38        57.98 o
   7   5  12          6.95        -28.44        28.44 o
   8   5  12        678.10        617.78        63.29 o
   9   5  12        117.24         85.35        36.89 o
  10   5  12        447.19        457.55        81.94 o
  11   5  12        250.75        258.26        81.43 o
  12   5  12        426.49        413.84        63.10 o
  13   5  12        137.30        118.65        51.38 o
  14   5  12        196.97        193.39        63.83 o
 -18   6  12         88.16         92.40        38.25 o
 -17   6  12        330.02        291.94        63.85 o
 -16   6  12         99.66         50.87        33.57 o
 -15   6  12        290.75        287.55        47.04 o
 -14   6  12          0.60         -2.58        29.07 o
 -13   6  12        117.86        143.43        36.77 o
 -12   6  12        223.01        186.83        38.67 o
 -11   6  12       1732.88       1745.75        77.94 o
 -10   6  12       1287.93       1342.31        67.63 o
  -9   6  12       2514.25       2520.74        88.01 o
  -8   6  12       1584.52       1518.24        79.96 o
  -7   6  12         20.24         11.01        28.98 o
  -6   6  12         26.40         18.07        31.01 o
  -5   6  12         38.50         88.94        36.54 o
  -4   6  12          8.03         14.56        35.02 o
  -3   6  12        454.99        468.30        55.25 o
  -2   6  12        306.53        269.22        44.89 o
  -1   6  12       4661.25       4348.82       129.46 o
   0   6  12       1627.70       1507.86        64.70 o
   1   6  12       7437.28       6941.43       162.10 o
   2   6  12        107.56        158.88        49.29 o
   3   6  12       3337.02       3210.76       142.40 o
   4   6  12         92.23        123.22        50.98 o
   5   6  12        706.31        842.77        70.60 o
   6   6  12          4.09        -15.56        28.29 o
   7   6  12          1.36        -10.45        29.84 o
   8   6  12         40.52         97.77        37.29 o
   9   6  12          0.69        -17.62        34.11 o
  10   6  12         50.59         75.47        40.50 o
  11   6  12        628.12        622.00        74.55 o
  12   6  12          1.18        -34.91        34.91 o
 -17   7  12        115.01        126.74        41.72 o
 -16   7  12        303.60        368.39        53.31 o
 -15   7  12        129.90        118.73        39.82 o
 -14   7  12        487.68        493.81        56.81 o
 -13   7  12         97.07         85.89        35.19 o
 -12   7  12        309.38        399.88        50.92 o
 -11   7  12        832.58        714.07        72.17 o
 -10   7  12        139.33        200.39        47.03 o
  -9   7  12         91.20         74.75        40.24 o
  -8   7  12        336.62        360.69        61.82 o
  -7   7  12         58.67         76.57        37.29 o
  -6   7  12        512.42        566.37        61.61 o
  -5   7  12         55.88         65.05        35.26 o
  -4   7  12       2117.15       2116.46        93.72 o
  -3   7  12        531.21        399.28        69.92 o
  -2   7  12       1891.24       1898.53        88.90 o
  -1   7  12       1095.49       1013.74       105.31 o
   0   7  12       2828.66       2696.10       103.87 o
   1   7  12         25.58         17.79        41.68 o
   2   7  12       4717.64       4410.76       165.95 o
   3   7  12          0.72         -3.61        37.74 o
   4   7  12        916.02        800.55        73.30 o
   5   7  12        149.29         80.52        39.18 o
   6   7  12        603.52        619.66        65.67 o
   7   7  12         79.53         75.69        37.46 o
   8   7  12        672.66        669.18        69.87 o
   9   7  12          1.46         16.00        33.75 o
  10   7  12        334.48        250.95        51.30 o
  11   7  12          2.42        -19.41        38.37 o
 -15   8  12         15.74        -33.83        33.83 o
 -14   8  12         64.11        130.87        48.86 o
 -13   8  12         28.98         73.28        40.42 o
 -12   8  12        372.44        407.36        58.94 o
 -11   8  12        443.26        423.24        63.43 o
 -10   8  12        393.36        405.97        57.97 o
  -9   8  12        123.25        128.28        43.25 o
  -8   8  12         83.48         92.68        65.76 o
  -7   8  12        240.00        314.25        54.24 o
  -6   8  12         78.38         57.39        35.06 o
  -5   8  12        558.57        527.42        61.17 o
  -4   8  12        418.00        421.74       123.64 o
  -3   8  12        199.79        325.52        51.97 o
  -2   8  12        307.24        228.50        50.31 o
  -1   8  12        872.16        887.39        74.18 o
   0   8  12         49.53         75.11        49.62 o
   1   8  12       1293.73       1257.64        94.06 o
   2   8  12        411.48        374.13        92.36 o
   3   8  12        135.89        203.48        62.58 o
   4   8  12        357.05        335.23        63.98 o
   5   8  12        294.02        385.10        73.21 o
   6   8  12        339.58        401.69        78.44 o
   7   8  12         73.41         17.21        40.65 o
   8   8  12         54.77        -13.82        61.39 o
   9   8  12         47.20         35.67        36.98 o
 -12   9  12        574.11        551.85       136.86 o
 -11   9  12        936.62        891.92        85.66 o
 -10   9  12       1284.71       1343.99        94.29 o
  -9   9  12        250.17        253.76        72.05 o
  -8   9  12       1351.76       1429.48        87.93 o
  -7   9  12         48.56         53.87        37.53 o
  -6   9  12       1143.24       1217.77       114.69 o
  -5   9  12         82.87        102.99        40.93 o
  -4   9  12        853.38        874.27        79.92 o
  -3   9  12        311.57        305.93        49.63 o
  -2   9  12        268.05        305.04        51.11 o
  -1   9  12        379.18        474.36        72.45 o
   0   9  12        196.09        170.23        70.89 o
   1   9  12         17.48         63.98        45.39 o
   2   9  12        578.18        724.81        86.44 o
   3   9  12         14.92          5.24        59.34 o
   4   9  12        262.73        293.41        68.59 o
   5   9  12        119.10         78.74        69.41 o
   6   9  12        446.40        501.57       157.48 o
  -8  10  12        122.68        162.32        57.81 o
  -7  10  12          2.13        104.28        68.47 o
  -6  10  12        250.65        417.29        71.20 o
  -5  10  12          6.73          7.22        43.49 o
  -4  10  12         57.51        125.16        41.34 o
  -3  10  12          1.74         17.68        33.91 o
  -2  10  12          2.84         26.63        41.29 o
  -1  10  12         40.98         54.69        40.34 o
   0  10  12         49.24        124.20        62.46 o
   1  10  12         92.03         86.21        49.47 o
   2  10  12          7.48         42.75        47.96 o
 -22   1  13        177.47        146.43        42.56 o
 -21   1  13         34.45         14.31        32.88 o
 -20   1  13        374.28        363.62        50.85 o
 -19   1  13        127.18        133.15        35.45 o
 -18   1  13       1436.23       1406.81        84.19 o
 -17   1  13        663.41        642.14        60.21 o
 -16   1  13       5240.82       5028.99       118.02 o
 -15   1  13        866.59       1013.20        70.90 o
 -14   1  13       2933.64       2686.05        90.71 o
 -13   1  13         64.82         54.97        27.28 o
 -12   1  13        851.55        943.47        51.10 o
 -11   1  13       1241.65       1352.38        55.20 o
 -10   1  13        194.18        158.91        30.20 o
  -9   1  13       1383.02       1275.61        50.66 o
  -8   1  13       1263.16       1128.89        47.79 o
  -7   1  13       1490.86       1430.46        51.92 o
  -6   1  13       9829.98       9793.13       152.55 o
  -5   1  13       2416.90       2120.85        64.73 o
  -4   1  13      10597.03       9981.90       151.56 o
  -3   1  13        619.44        586.60        35.35 o
  -2   1  13       8766.96       8247.77       130.51 o
  -1   1  13       5114.37       4924.78        91.96 o
   0   1  13       5518.08       5800.61       101.62 o
   1   1  13       2408.90       2221.64        58.37 o
   2   1  13       2076.64       1998.32        60.96 o
   3   1  13       1652.57       1711.28        70.49 o
   4   1  13       3306.11       3198.85        74.06 o
   5   1  13       1219.59       1270.00        56.50 o
   6   1  13       6021.08       6193.54       129.54 o
   7   1  13       2444.50       2641.42        81.57 o
   8   1  13       2936.10       2850.62       101.17 o
   9   1  13       3193.46       2907.44       130.04 o
  10   1  13       1650.34       1781.47        84.70 o
  11   1  13       1025.06       1034.65       126.90 o
  12   1  13         83.40         25.78        39.63 o
  13   1  13        321.60        293.31        62.43 o
  14   1  13          6.88        -28.15        40.69 o
  15   1  13        403.41        484.21        77.35 o
 -21   2  13          2.19         -0.20        34.28 o
 -20   2  13         44.17         54.34        33.65 o
 -19   2  13          7.91         -1.29        34.11 o
 -18   2  13        193.17        195.96        42.11 o
 -17   2  13        204.43        114.56        40.40 o
 -16   2  13        388.04        372.01        48.44 o
 -15   2  13       1072.23       1088.23        68.52 o
 -14   2  13        943.03        893.29        65.30 o
 -13   2  13        943.99        866.44        61.88 o
 -12   2  13        646.24        560.22        52.36 o
 -11   2  13        545.84        553.03        42.42 o
 -10   2  13        512.58        556.10        40.52 o
  -9   2  13       2179.65       2068.23        82.34 o
  -8   2  13       7693.82       8020.83       135.95 o
  -7   2  13        658.76        716.98        41.93 o
  -6   2  13       3267.21       3196.00        87.40 o
  -5   2  13       1370.00       1326.35        52.40 o
  -4   2  13        862.02        845.14        38.74 o
  -3   2  13         14.54         -1.39        16.51 o
  -2   2  13        126.25        149.57        23.24 o
  -1   2  13        176.25        263.53        26.47 o
   0   2  13        703.52        692.43        34.86 o
   1   2  13        192.36        181.26        24.05 o
   2   2  13          1.46         22.23        19.06 o
   3   2  13         46.44         49.22        20.28 o
   4   2  13         19.66         -4.49        27.08 o
   5   2  13       1569.00       1414.03       151.96 o
   6   2  13        336.94        247.51        44.73 o
   7   2  13         40.53         38.28        32.37 o
   8   2  13        547.03        587.35        58.87 o
   9   2  13        162.68        165.23        49.84 o
  10   2  13        958.31        960.67        91.59 o
  11   2  13          8.65         20.00        41.67 o
  12   2  13          6.01         43.70        40.84 o
  13   2  13          3.62         24.68        41.86 o
  14   2  13         10.93         65.69        47.51 o
  15   2  13        228.51        219.90        66.66 o
 -21   3  13         62.79        131.16        42.87 o
 -20   3  13        214.25        263.87        46.31 o
 -19   3  13          2.31         22.57        29.47 o
 -18   3  13        772.50        798.17        67.45 o
 -17   3  13         77.65         97.55        36.21 o
 -16   3  13       1676.16       1697.63        79.44 o
 -15   3  13         82.18         43.62        39.65 o
 -14   3  13       3119.20       2920.78        99.27 o
 -13   3  13        115.73        104.20        36.84 o
 -12   3  13       4725.17       4492.25       120.32 o
 -11   3  13          6.85         47.87        29.89 o
 -10   3  13       8363.64       8357.29       167.37 o
  -9   3  13        657.47        744.00        54.06 o
  -8   3  13       7126.06       6887.27       142.40 o
  -7   3  13        268.17        256.50        37.56 o
  -6   3  13       5960.43       5642.75       105.27 o
  -5   3  13        465.21        480.85        35.45 o
  -4   3  13       1451.81       1207.92        53.94 o
  -3   3  13        660.74        727.71        37.17 o
  -2   3  13        888.37        809.61        46.32 o
  -1   3  13        149.27        136.60        28.58 o
   0   3  13        800.41        937.96        56.55 o
   1   3  13         24.51         16.95        22.71 o
   2   3  13        812.71        886.03        54.07 o
   3   3  13       2092.76       2315.18        88.38 o
   4   3  13        517.47        560.19        54.78 o
   5   3  13       2003.94       1751.17        82.17 o
   6   3  13       4366.74       4151.09       127.06 o
   7   3  13       3574.24       3555.60       169.06 o
   8   3  13       2131.77       2027.15       208.67 o
   9   3  13       1198.58       1345.27        94.74 o
  10   3  13       1073.09       1064.87        96.99 o
  11   3  13       1670.74       1668.32       107.36 o
  12   3  13       1312.56       1298.42       198.02 o
  13   3  13        802.92        851.86        96.23 o
  14   3  13        205.02        199.92        62.44 o
 -20   4  13        176.83        175.59        42.38 o
 -19   4  13         69.81         39.71        35.31 o
 -18   4  13       1129.52       1049.33        75.47 o
 -17   4  13         44.57         84.90        37.14 o
 -16   4  13        201.12        183.15        41.43 o
 -15   4  13        679.69        713.16        63.19 o
 -14   4  13        265.76        237.93        41.53 o
 -13   4  13       1739.61       1589.29        74.72 o
 -12   4  13        335.89        378.14        46.75 o
 -11   4  13       1279.12       1106.68        65.89 o
 -10   4  13        439.86        510.88        51.36 o
  -9   4  13       1698.59       1587.41        67.86 o
  -8   4  13        104.93        153.57        36.33 o
  -7   4  13       1629.09       1535.47        97.53 o
  -6   4  13        774.27        786.82        65.91 o
  -5   4  13       1494.98       1602.30        83.46 o
  -4   4  13        947.58        927.82        50.53 o
  -3   4  13        674.01        660.43        45.38 o
  -2   4  13       2859.65       2612.00        86.76 o
  -1   4  13          5.65         31.82        24.02 o
   0   4  13       2010.89       2085.13        76.53 o
   1   4  13        702.39        735.90        48.83 o
   2   4  13         77.29        110.19        28.72 o
   3   4  13       2549.71       2633.02        98.36 o
   4   4  13        901.09        865.80        73.86 o
   5   4  13       3404.90       3303.26       201.69 o
   6   4  13         26.03         76.92        43.75 o
   7   4  13        970.88        960.49       117.95 o
   8   4  13        315.04        390.79        55.00 o
   9   4  13        378.24        302.35        52.02 o
  10   4  13        680.72        792.12        72.38 o
  11   4  13         46.99         41.97        40.13 o
  12   4  13        631.53        688.53        89.02 o
  13   4  13         13.63         20.02        56.55 o
  14   4  13        147.99        204.96        58.91 o
 -19   5  13         16.14         34.28        38.03 o
 -18   5  13        657.22        689.40        66.42 o
 -17   5  13         13.83         70.12        36.11 o
 -16   5  13         52.20         58.98        33.04 o
 -15   5  13        174.77        315.76        64.42 o
 -14   5  13          5.83         51.01        29.97 o
 -13   5  13         68.04         19.49        32.35 o
 -12   5  13       1286.65       1252.36        69.56 o
 -11   5  13         99.16         67.60        32.06 o
 -10   5  13       4975.36       4877.05       125.98 o
  -9   5  13        182.25        150.01        33.95 o
  -8   5  13       2354.20       1954.38        74.62 o
  -7   5  13          2.21         14.87        30.14 o
  -6   5  13       1833.43       1729.78        81.86 o
  -5   5  13        451.13        410.76        51.22 o
  -4   5  13        777.14        755.54        62.75 o
  -3   5  13         10.77         20.38        30.11 o
  -2   5  13        739.77        806.65        54.08 o
  -1   5  13        884.19        863.78        53.04 o
   0   5  13       4006.59       3836.77       100.88 o
   1   5  13       1255.47       1296.02        60.44 o
   2   5  13       2804.93       2596.22       112.23 o
   3   5  13       3645.43       3568.67       117.95 o
   4   5  13        440.98        372.28        61.05 o
   5   5  13       1967.39       1691.59       100.19 o
   6   5  13        156.04         78.54        39.73 o
   7   5  13        829.51        792.18        78.87 o
   8   5  13         66.28         83.82        39.78 o
   9   5  13         47.20         69.24        35.68 o
  10   5  13        469.73        485.95        61.19 o
  11   5  13        204.89        179.86        45.89 o
  12   5  13        809.43        750.56        89.58 o
  13   5  13        402.84        493.90        75.17 o
 -18   6  13        110.74         94.82        39.67 o
 -17   6  13        762.73        640.32        67.71 o
 -16   6  13          0.06         10.49        33.73 o
 -15   6  13        277.74        229.49        43.82 o
 -14   6  13         16.72         22.03        30.46 o
 -13   6  13        245.21        197.64        41.16 o
 -12   6  13          0.76         17.66        31.09 o
 -11   6  13        569.59        655.17        67.88 o
 -10   6  13          1.20          0.72        30.14 o
  -9   6  13        857.54        809.63        78.87 o
  -8   6  13         33.43         41.86        32.56 o
  -7   6  13       1827.41       1714.53        85.44 o
  -6   6  13         35.23         45.13        33.57 o
  -5   6  13       2494.53       2281.54        96.12 o
  -4   6  13         43.74         10.05        32.33 o
  -3   6  13       2753.30       2504.35       117.67 o
  -2   6  13        563.12        544.77        57.74 o
  -1   6  13       4526.37       4496.73       180.34 o
   0   6  13       1649.59       1464.96        75.97 o
   1   6  13       2547.07       2545.95       103.60 o
   2   6  13       1045.96       1078.48        89.96 o
   3   6  13       1948.38       1977.49       145.84 o
   4   6  13        278.26        240.63        47.18 o
   5   6  13        531.06        548.61        62.26 o
   6   6  13         75.68         30.39        29.92 o
   7   6  13         43.26         15.78        33.45 o
   8   6  13        112.51        173.40        41.55 o
   9   6  13         63.08        123.36        41.17 o
  10   6  13         14.59        -41.36        41.36 o
  11   6  13          2.52          8.10        39.22 o
  12   6  13        314.11        229.37        55.58 o
 -16   7  13          1.04        -13.95        31.84 o
 -15   7  13         52.39        105.70        38.42 o
 -14   7  13         19.78         57.10        39.29 o
 -13   7  13         13.11         23.36        35.33 o
 -12   7  13        580.09        566.67        68.52 o
 -11   7  13         42.11         87.94        43.06 o
 -10   7  13       1307.94       1292.96        85.00 o
  -9   7  13         53.76         83.34        34.68 o
  -8   7  13        410.76        397.10        54.62 o
  -7   7  13        265.86        321.01        49.43 o
  -6   7  13        183.50        183.71        43.25 o
  -5   7  13        617.56        513.78        71.20 o
  -4   7  13         69.16         27.92        33.23 o
  -3   7  13        449.20        395.35        55.31 o
  -2   7  13        113.02        146.83        41.38 o
  -1   7  13        474.01        571.85        83.14 o
   0   7  13       1386.58       1477.16        95.91 o
   1   7  13         57.26         76.46        45.85 o
   2   7  13       2164.93       2168.71       215.63 o
   3   7  13          0.75         39.54        40.34 o
   4   7  13       1481.40       1385.16        84.79 o
   5   7  13          7.07         -0.77        31.47 o
   6   7  13        439.08        443.45        58.73 o
   7   7  13         11.88         -4.04        31.55 o
   8   7  13         18.76         30.69        43.82 o
   9   7  13          1.47        -26.43        42.63 o
  10   7  13         18.97          5.15        54.57 o
 -14   8  13         57.55          8.92        62.25 o
 -13   8  13        816.40        786.88        80.85 o
 -12   8  13         52.47         58.21        38.88 o
 -11   8  13       1751.98       1830.01        99.93 o
 -10   8  13         14.07         60.81        37.12 o
  -9   8  13       1859.67       1789.93       142.40 o
  -8   8  13          3.89        -13.22        30.33 o
  -7   8  13       1563.02       1452.47        95.73 o
  -6   8  13          3.79          7.22        32.41 o
  -5   8  13       1226.78       1139.52        77.33 o
  -4   8  13         56.54         33.92        32.96 o
  -3   8  13        941.59        851.85        74.48 o
  -2   8  13         40.08         20.55        33.52 o
  -1   8  13       1245.41       1168.59        80.94 o
   0   8  13         81.34        107.36        46.78 o
   1   8  13        560.96        647.05       104.37 o
   2   8  13        579.28        456.32        89.74 o
   3   8  13        628.97        452.96        81.22 o
   4   8  13        857.25        753.06       110.64 o
   5   8  13        265.72        221.51        57.28 o
   6   8  13        223.84        305.15        66.36 o
   7   8  13        134.17        150.09        43.49 o
   8   8  13         19.85         -8.49        33.56 o
 -11   9  13         14.64         44.52        39.30 o
 -10   9  13        361.59        333.36        78.87 o
  -9   9  13         23.13        -12.71        43.75 o
  -8   9  13        239.34        268.56        51.84 o
  -7   9  13          0.84         15.60        36.73 o
  -6   9  13         51.20         58.71        38.37 o
  -5   9  13         12.28         55.22        40.51 o
  -4   9  13          7.11         47.59        35.82 o
  -3   9  13         80.54        108.54        44.77 o
  -2   9  13          6.50         90.23        47.75 o
  -1   9  13         40.80         69.67        44.80 o
   0   9  13        135.16        136.87        47.32 o
   1   9  13          3.23        -55.71       106.34 o
   2   9  13        234.38        274.86        80.18 o
   3   9  13         31.29         43.72        54.07 o
   4   9  13        219.40        335.79        74.92 o
   5   9  13         24.14         54.70        84.18 o
  -6  10  13        234.67        214.18        61.08 o
  -5  10  13        485.93        671.05        77.31 o
  -4  10  13         18.05        107.23        42.48 o
  -3  10  13        319.79        294.48        63.13 o
  -2  10  13         95.44        138.37        51.68 o
  -1  10  13        182.45        233.16        60.19 o
 -21   0  14        318.87        243.18        72.75 o
 -20   0  14        125.32        175.46       119.63 o
 -19   0  14        279.33        386.72        83.65 o
 -18   0  14        326.78        296.91        56.86 o
 -17   0  14       1497.67       1541.20        95.09 o
 -16   0  14        441.32        447.84        64.18 o
 -15   0  14       4993.05       5144.93       167.72 o
 -14   0  14        621.47        702.07        73.38 o
 -13   0  14       2794.40       2790.61       117.41 o
 -12   0  14        127.27        156.49        44.05 o
 -11   0  14       1052.35        986.54        71.90 o
 -10   0  14         44.87         55.72        34.29 o
  -9   0  14         98.22         77.33        34.49 o
  -8   0  14       1215.63       1271.24        72.13 o
  -7   0  14       1281.09       1211.78        70.23 o
  -6   0  14       2734.00       2889.74       116.48 o
  -5   0  14      14710.42      14739.98       295.91 o
  -4   0  14      20752.47      20490.73       381.53 o
  -3   0  14      11905.66      11554.79       245.65 o
  -2   0  14      24400.65      23927.81       431.40 o
  -1   0  14       4158.25       3870.10       116.22 o
   0   0  14       9328.62       8831.56       197.90 o
   1   0  14       1689.53       1678.20        75.18 o
   2   0  14        407.11        446.30        48.78 o
   3   0  14        200.76        239.04        53.23 o
   4   0  14       1735.01       1450.30        73.49 o
   5   0  14       1168.85       1172.87       114.92 o
   6   0  14       1151.05        991.09       345.59 o
   7   0  14        171.51        235.25        60.32 o
   8   0  14       3049.56       3194.03       203.81 o
   9   0  14        124.69        224.49        62.24 o
  10   0  14       1279.54       1354.82       172.80 o
  11   0  14        365.71        501.98        82.84 o
  12   0  14        658.23        749.08        98.63 o
  13   0  14         11.48        194.95       103.38 o
  14   0  14        365.78        502.15       135.87 o
  15   0  14         78.94        183.14       106.34 o
 -21   1  14         57.43        112.65        47.60 o
 -20   1  14          0.19         34.79        31.04 o
 -19   1  14          9.95         -4.00        28.14 o
 -18   1  14          0.72         28.64        29.93 o
 -17   1  14          2.30        -17.23        28.99 o
 -16   1  14         20.98         10.01        31.37 o
 -15   1  14          1.10         22.56        26.08 o
 -14   1  14         46.97          5.34        25.11 o
 -13   1  14        659.81        649.49        48.80 o
 -12   1  14          7.61         42.71        26.67 o
 -11   1  14        107.20        116.23        29.00 o
 -10   1  14        305.35        363.96        37.71 o
  -9   1  14        542.90        581.57        41.88 o
  -8   1  14       1220.18       1244.18        51.76 o
  -7   1  14       1074.53       1103.45        49.02 o
  -6   1  14       2033.54       1951.94        60.15 o
  -5   1  14        119.31        122.23        24.76 o
  -4   1  14       1489.23       1270.62        47.64 o
  -3   1  14       1034.66       1001.79        47.18 o
  -2   1  14        900.78        941.57        41.33 o
  -1   1  14       1312.37       1354.89        47.74 o
   0   1  14       3448.08       3397.16        75.60 o
   1   1  14        874.30        880.11        41.61 o
   2   1  14       1399.95       1491.99        50.63 o
   3   1  14        525.02        511.00        35.95 o
   4   1  14         38.18         60.80        22.45 o
   5   1  14        102.37         63.37        27.32 o
   6   1  14          6.40         22.44        27.02 o
   7   1  14        347.68        393.57        59.26 o
   8   1  14        104.17         66.78        42.12 o
   9   1  14        161.52        164.95        68.82 o
  10   1  14          6.17         11.60        39.63 o
  11   1  14         22.86         62.14        41.78 o
  12   1  14          8.79         51.92        43.50 o
  13   1  14        172.34        272.65       103.53 o
  14   1  14         96.77        115.25        47.16 o
 -21   2  14        228.75        134.81        39.25 o
 -20   2  14          0.14         39.57        32.07 o
 -19   2  14        576.07        665.32        62.21 o
 -18   2  14         56.45         75.51        36.13 o
 -17   2  14       1937.79       1909.64        85.11 o
 -16   2  14        445.12        500.47        62.45 o
 -15   2  14       3677.01       3129.61       224.04 o
 -14   2  14       1472.38       1491.93        73.18 o
 -13   2  14       2785.51       2727.40       112.14 o
 -12   2  14        670.77        848.37        66.99 o
 -11   2  14       3367.60       3138.06       115.81 o
 -10   2  14        985.55        954.86        49.05 o
  -9   2  14        256.79        291.12        33.35 o
  -8   2  14       1894.11       1954.54        67.14 o
  -7   2  14        732.95        803.81        45.31 o
  -6   2  14       2529.20       2247.69        63.85 o
  -5   2  14       2139.30       1951.04        79.91 o
  -4   2  14       4810.73       4695.69        98.19 o
  -3   2  14       2099.03       1878.15        55.53 o
  -2   2  14       2364.00       2116.33        81.90 o
  -1   2  14        837.89        783.02        39.71 o
   0   2  14       4897.23       4519.63        89.13 o
   1   2  14       2914.89       2758.19        70.23 o
   2   2  14       1473.32       1441.14        67.79 o
   3   2  14        287.19        270.08        35.23 o
   4   2  14        213.77        225.67        40.45 o
   5   2  14         24.68         77.01        33.49 o
   6   2  14       3949.68       3947.55       122.38 o
   7   2  14        120.44        115.97        37.43 o
   8   2  14       3817.16       3860.40       153.11 o
   9   2  14         30.62         40.15        38.93 o
  10   2  14       3205.88       3251.71       145.59 o
  11   2  14         68.80         -8.05        41.06 o
  12   2  14       1255.80       1082.08       104.04 o
  13   2  14         40.54         -7.81        40.27 o
  14   2  14        230.31        197.48        61.17 o
 -21   3  14          3.44        -24.84        45.28 o
 -20   3  14          1.66         31.65        41.23 o
 -19   3  14        159.93        125.02        40.13 o
 -18   3  14        317.62        354.16        54.08 o
 -17   3  14          6.46         20.21        31.87 o
 -16   3  14        777.48        697.14        64.06 o
 -15   3  14        348.35        321.92        49.04 o
 -14   3  14        632.08        676.82        59.99 o
 -13   3  14       1723.07       1759.25        83.47 o
 -12   3  14          3.94         12.38        29.62 o
 -11   3  14       2082.94       1811.85        75.34 o
 -10   3  14        277.96        308.50        42.08 o
  -9   3  14         28.34         23.23        27.36 o
  -8   3  14       2163.66       1916.44        83.83 o
  -7   3  14        110.42        144.55        25.96 o
  -6   3  14       1077.98       1019.68        46.45 o
  -5   3  14          4.55          5.21        24.32 o
  -4   3  14        277.28        315.61        34.15 o
  -3   3  14        731.34        833.98        43.92 o
  -2   3  14          9.49         28.93        27.04 o
  -1   3  14       1205.62       1220.42        55.64 o
   0   3  14        716.73        736.18        48.82 o
   1   3  14        718.73        713.09        49.56 o
   2   3  14        102.35         40.35        27.53 o
   3   3  14        349.94        372.63        50.04 o
   4   3  14        629.41        678.22        60.42 o
   5   3  14        335.45        322.74        49.55 o
   6   3  14        892.18        848.78        68.64 o
   7   3  14        855.70        892.12        93.80 o
   8   3  14        528.10        508.27        59.02 o
   9   3  14       1330.81       1371.21        97.41 o
  10   3  14         92.06        113.21        65.91 o
  11   3  14        226.93        200.61        54.17 o
  12   3  14        215.53        230.69        61.51 o
  13   3  14        153.22        194.92        60.71 o
  14   3  14          0.78        -21.26        54.86 o
 -20   4  14         15.39        179.75       102.66 o
 -19   4  14        356.11        405.09        54.83 o
 -18   4  14        459.14        485.64        60.08 o
 -17   4  14        320.55        230.71        44.18 o
 -16   4  14        526.78        542.93        87.08 o
 -15   4  14        846.25        775.68        65.75 o
 -14   4  14       1109.62       1031.61        82.78 o
 -13   4  14       1869.03       1809.96       101.24 o
 -12   4  14        360.05        363.52        47.61 o
 -11   4  14       5028.15       4773.77       147.14 o
 -10   4  14        112.20        125.73        36.07 o
  -9   4  14       1116.06        899.79        59.11 o
  -8   4  14        661.24        651.30        51.72 o
  -7   4  14       1007.23        969.97        57.34 o
  -6   4  14       1426.73       1425.86        74.75 o
  -5   4  14       1766.41       1619.14        83.14 o
  -4   4  14        600.14        660.48        54.53 o
  -3   4  14        419.56        498.14        44.50 o
  -2   4  14        832.87        799.11        50.01 o
  -1   4  14        400.58        374.41        41.36 o
   0   4  14       1269.71       1344.93        60.68 o
   1   4  14       1193.89       1159.73        57.36 o
   2   4  14       1931.21       1703.78       172.10 o
   3   4  14         79.77         41.61        34.00 o
   4   4  14       2207.26       1971.30        93.37 o
   5   4  14          0.18          7.46        31.95 o
   6   4  14       3786.28       3292.36       119.70 o
   7   4  14         88.46         -7.40        30.48 o
   8   4  14       1686.94       1523.90       100.59 o
   9   4  14         36.47          4.36        40.06 o
  10   4  14        927.50        899.51       119.42 o
  11   4  14        240.83        236.10        60.97 o
  12   4  14        849.55        969.39       102.74 o
  13   4  14         49.21        -17.62        67.56 o
 -19   5  14        121.11        136.35        47.23 o
 -18   5  14        623.60        562.58        64.12 o
 -17   5  14         82.64        101.51        38.18 o
 -16   5  14        579.02        543.26        59.48 o
 -15   5  14          0.18         10.06        32.48 o
 -14   5  14        439.56        592.77        58.28 o
 -13   5  14        598.07        617.92        59.57 o
 -12   5  14         28.06         41.02        30.93 o
 -11   5  14       3451.27       3147.38       101.99 o
 -10   5  14         43.45        -13.15        28.33 o
  -9   5  14       1978.70       1928.90        77.52 o
  -8   5  14        713.79        811.09        70.37 o
  -7   5  14        326.59        327.52        48.69 o
  -6   5  14        759.00        768.82        66.74 o
  -5   5  14        221.16        216.31        43.08 o
  -4   5  14        202.96        170.18        39.46 o
  -3   5  14        858.32        787.59        77.71 o
  -2   5  14        516.10        493.95        54.88 o
  -1   5  14       2295.80       2235.31       108.18 o
   0   5  14        608.74        692.08        51.95 o
   1   5  14       2118.76       1918.11        84.72 o
   2   5  14        649.30        742.78        74.61 o
   3   5  14       1038.09       1076.85        94.65 o
   4   5  14       1952.99       1935.30       114.26 o
   5   5  14        936.03       1016.00        74.46 o
   6   5  14       1115.44        999.21        88.18 o
   7   5  14         37.91         52.42        39.79 o
   8   5  14          1.35          3.76        47.94 o
   9   5  14        148.88        155.18        41.52 o
  10   5  14        354.88        281.46        50.77 o
  11   5  14        408.25        264.74        60.34 o
  12   5  14        350.79        361.74        81.78 o
 -18   6  14         62.59         60.55        37.27 o
 -17   6  14         58.56        115.03        44.03 o
 -16   6  14         58.97         42.60        34.36 o
 -15   6  14         21.52         25.72        32.52 o
 -14   6  14        117.62        101.10        34.56 o
 -13   6  14          0.48         18.07        41.39 o
 -12   6  14         29.53         50.76        55.00 o
 -11   6  14       1110.99       1143.65        83.95 o
 -10   6  14        131.58         53.60        35.08 o
  -9   6  14       1824.81       1564.25        85.53 o
  -8   6  14        598.53        614.37        64.01 o
  -7   6  14       1780.29       1590.33        84.87 o
  -6   6  14       1204.32       1172.60        77.73 o
  -5   6  14       1506.64       1612.78        83.05 o
  -4   6  14        281.84        285.65        47.03 o
  -3   6  14         65.56         73.42        37.39 o
  -2   6  14       1266.93       1190.52        72.85 o
  -1   6  14        408.27        437.67        53.87 o
   0   6  14       1897.49       1957.41       116.82 o
   1   6  14        788.15        810.14        66.90 o
   2   6  14       2522.23       2502.22       100.44 o
   3   6  14         12.69         62.34        36.82 o
   4   6  14        452.43        351.48        76.21 o
   5   6  14         21.98         45.57        36.36 o
   6   6  14         10.61         31.51        31.55 o
   7   6  14          4.12         -1.83        35.81 o
   8   6  14         33.70         33.95        34.37 o
   9   6  14          0.06        -15.05        36.60 o
  10   6  14          4.93         14.77        37.74 o
  11   6  14          2.06         12.53        36.23 o
 -16   7  14        250.59        254.02        57.32 o
 -15   7  14          1.68        -21.05        35.96 o
 -14   7  14         16.22         79.97        40.21 o
 -13   7  14         32.55         64.54        41.35 o
 -12   7  14        408.07        320.98        55.91 o
 -11   7  14         26.95         31.87        36.04 o
 -10   7  14        785.07        797.84        76.99 o
  -9   7  14        465.02        579.67        66.41 o
  -8   7  14        564.43        543.74        62.25 o
  -7   7  14       1118.33       1252.89        93.66 o
  -6   7  14        467.88        494.69        67.36 o
  -5   7  14       1283.74       1224.06        76.46 o
  -4   7  14        534.49        535.95        63.33 o
  -3   7  14       1076.83       1266.64       104.88 o
  -2   7  14        879.27        892.19        73.97 o
  -1   7  14       1077.02       1095.90        76.77 o
   0   7  14        548.11        588.62        77.79 o
   1   7  14       3152.54       3244.87       141.81 o
   2   7  14         48.87         28.13        37.91 o
   3   7  14       2457.82       2305.32       284.43 o
   4   7  14         10.76         84.18        90.09 o
   5   7  14        665.05        646.14        67.30 o
   6   7  14          7.40         21.87        35.00 o
   7   7  14        166.58        176.60        43.49 o
   8   7  14          0.24          2.13        30.46 o
   9   7  14         88.10         31.97        48.60 o
 -14   8  14          0.99         67.11        44.73 o
 -13   8  14          5.35        -18.31        33.68 o
 -12   8  14        173.27        155.09        47.71 o
 -11   8  14         27.30         20.58        33.81 o
 -10   8  14        572.05        597.03        69.70 o
  -9   8  14         49.51         72.49        38.28 o
  -8   8  14        245.06        248.74        52.52 o
  -7   8  14         16.69         16.37        35.00 o
  -6   8  14        384.08        350.70        63.95 o
  -5   8  14          3.71        -34.11        34.11 o
  -4   8  14        103.91        143.86        44.94 o
  -3   8  14          7.58        -36.74        44.29 o
  -2   8  14          8.84         40.14        32.61 o
  -1   8  14         25.78         40.70        41.90 o
   0   8  14        447.10        487.38        86.33 o
   1   8  14        493.30        443.22        72.24 o
   2   8  14         97.98        140.66        52.11 o
   3   8  14        420.86        420.71        85.56 o
   4   8  14         76.81         64.03        58.04 o
   5   8  14        283.27        342.01       141.78 o
   6   8  14         64.27        104.32        52.81 o
   7   8  14         48.79          4.95        72.63 o
 -10   9  14        841.83        704.30        90.81 o
  -9   9  14        736.43        735.61        83.56 o
  -8   9  14        538.16        509.18        66.04 o
  -7   9  14        616.01        770.25        92.94 o
  -6   9  14         99.75        126.98        45.21 o
  -5   9  14        342.17        393.78        58.39 o
  -4   9  14         21.71         22.25        32.80 o
  -3   9  14        103.79        176.68        44.32 o
  -2   9  14        245.70        219.46        56.05 o
  -1   9  14          4.30        -29.41        34.03 o
   0   9  14         83.55        186.38        53.59 o
   1   9  14        610.60        528.03        92.43 o
   2   9  14        125.63        133.77        62.46 o
   3   9  14       1050.34       1153.17       138.77 o
   4   9  14          5.09         19.20        60.57 o
 -21   1  15        164.50        227.18        51.93 o
 -20   1  15         36.50         41.23        49.32 o
 -19   1  15        377.62        340.87        57.96 o
 -18   1  15        218.97        187.36        47.32 o
 -17   1  15        511.81        498.08        55.32 o
 -16   1  15       1379.06       1217.71        90.46 o
 -15   1  15       1410.16       1442.10        73.01 o
 -14   1  15        525.89        502.46        46.77 o
 -13   1  15       3877.76       3912.28        99.24 o
 -12   1  15       1323.04       1309.70        81.07 o
 -11   1  15       2384.92       2408.05        84.65 o
 -10   1  15       1885.49       1818.71        64.23 o
  -9   1  15        785.87        805.48        48.13 o
  -8   1  15         48.97         64.16        25.36 o
  -7   1  15       2035.09       2181.91        66.51 o
  -6   1  15        149.96        140.61        34.66 o
  -5   1  15      15618.31      15682.59       222.41 o
  -4   1  15         37.96         58.56        23.14 o
  -3   1  15      14191.69      13664.15       197.63 o
  -2   1  15         11.08         24.11        20.80 o
  -1   1  15       8084.31       7559.14       128.47 o
   0   1  15          6.56         -1.90        19.97 o
   1   1  15       5980.54       5558.90       105.84 o
   2   1  15         18.49         57.67        22.34 o
   3   1  15         24.75        -15.81        22.42 o
   4   1  15         23.37         15.23        29.43 o
   5   1  15         73.92         21.76        25.64 o
   6   1  15        508.18        582.99        57.76 o
   7   1  15       3383.92       3129.71       134.57 o
   8   1  15        835.93        869.36       113.71 o
   9   1  15       1040.48       1499.36       251.76 o
  10   1  15         65.37         43.84        42.74 o
  11   1  15       1547.96       1646.78       139.75 o
  12   1  15        284.33        373.51        68.27 o
  13   1  15        284.21        261.08        63.78 o
  14   1  15        161.52        235.32        84.42 o
 -21   2  15        309.99        307.47        48.60 o
 -20   2  15         97.86        122.78        46.21 o
 -19   2  15          8.80        -13.83        29.67 o
 -18   2  15          1.53         53.42        34.04 o
 -17   2  15        104.14        125.09        38.87 o
 -16   2  15         13.63         41.36        32.70 o
 -15   2  15        192.66        211.65        40.99 o
 -14   2  15        609.90        553.96        58.65 o
 -13   2  15        151.64        109.34        36.68 o
 -12   2  15        455.56        461.60        56.79 o
 -11   2  15        141.80        152.35        37.09 o
 -10   2  15       1027.71       1149.85        68.91 o
  -9   2  15        464.98        611.03        44.47 o
  -8   2  15        392.35        460.65        38.66 o
  -7   2  15       3141.16       3299.15        81.27 o
  -6   2  15        587.14        648.76        42.52 o
  -5   2  15       2199.84       2156.01        64.10 o
  -4   2  15        617.74        667.99        40.45 o
  -3   2  15         18.02         40.29        22.02 o
  -2   2  15        456.14        478.51        36.59 o
  -1   2  15       6633.77       6748.07       119.33 o
   0   2  15        145.04        124.71        30.58 o
   1   2  15       4448.26       4095.43       126.28 o
   2   2  15         61.02         89.99        28.41 o
   3   2  15        578.56        587.96        56.50 o
   4   2  15          0.25        -27.77        27.77 o
   5   2  15          1.28         -0.33        29.60 o
   6   2  15       1016.04        964.10        75.37 o
   7   2  15       1092.71       1133.11        94.65 o
   8   2  15        670.34        601.39        75.98 o
   9   2  15        222.32        169.20        51.48 o
  10   2  15         36.19         37.72        65.29 o
  11   2  15        201.75        288.35        64.53 o
  12   2  15        117.09        149.24        54.09 o
  13   2  15         57.49        -20.02        43.35 o
 -20   3  15        253.87        351.67        59.03 o
 -19   3  15        745.47        787.68        70.88 o
 -18   3  15        122.06        145.94        58.36 o
 -17   3  15       1650.85       1670.12        81.84 o
 -16   3  15        503.79        437.33        53.19 o
 -15   3  15       4582.04       4335.39       151.61 o
 -14   3  15        692.03        592.59        57.96 o
 -13   3  15       3899.26       3688.88       112.48 o
 -12   3  15        622.40        397.95        48.15 o
 -11   3  15       4572.32       4152.56       126.47 o
 -10   3  15       1345.81       1396.41       110.25 o
  -9   3  15        470.64        535.07        50.44 o
  -8   3  15         35.26         41.40        27.61 o
  -7   3  15        611.11        611.24        58.51 o
  -6   3  15         29.14         12.71        22.67 o
  -5   3  15       1318.25       1311.19        51.25 o
  -4   3  15        390.19        400.98        41.94 o
  -3   3  15        724.96        712.11        62.89 o
  -2   3  15         49.84          7.65        24.29 o
  -1   3  15       2668.73       2746.88       101.00 o
   0   3  15        668.56        724.99        49.92 o
   1   3  15       3705.09       3603.61       121.40 o
   2   3  15         42.61         45.22        32.75 o
   3   3  15       4163.57       4062.41       124.83 o
   4   3  15        213.50        237.51        45.81 o
   5   3  15       3198.29       3400.46       116.68 o
   6   3  15        551.35        657.55        62.75 o
   7   3  15       2379.41       2390.22       107.87 o
   8   3  15       1483.81       1465.83        82.86 o
   9   3  15       1389.11       1281.08       110.49 o
  10   3  15        153.67        148.64        53.00 o
  11   3  15        542.86        421.78        74.83 o
  12   3  15         80.33        104.91        52.88 o
  13   3  15        180.33        255.00        66.02 o
 -19   4  15        353.96        312.72        51.71 o
 -18   4  15          3.23        -10.75        33.68 o
 -17   4  15       1040.81        936.75        75.47 o
 -16   4  15         30.09          5.13        30.01 o
 -15   4  15        616.26        646.41        60.51 o
 -14   4  15        511.75        604.32        59.04 o
 -13   4  15        140.63        137.30        36.69 o
 -12   4  15       1533.35       1344.28        70.13 o
 -11   4  15       2338.41       2327.83        88.27 o
 -10   4  15       3720.57       3742.21       109.27 o
  -9   4  15        859.67        800.09        56.91 o
  -8   4  15        340.43        322.12        42.57 o
  -7   4  15          4.46         22.18        31.50 o
  -6   4  15        151.65        160.72        40.55 o
  -5   4  15       1481.36       1415.81        88.41 o
  -4   4  15        314.04        324.94        39.23 o
  -3   4  15        329.29        369.48        62.35 o
  -2   4  15        595.06        665.73        49.60 o
  -1   4  15        496.62        488.52        63.03 o
   0   4  15       1037.87       1108.13        75.37 o
   1   4  15        353.16        324.05        40.31 o
   2   4  15       1098.74       1157.46        70.89 o
   3   4  15        166.94         97.48        41.67 o
   4   4  15       3165.82       2937.49       109.03 o
   5   4  15        225.63        169.15        44.34 o
   6   4  15       1242.10       1119.70        76.65 o
   7   4  15          1.94         36.92        32.58 o
   8   4  15        728.29        737.31        70.77 o
   9   4  15        411.40        412.76        73.55 o
  10   4  15          7.56          3.00        45.79 o
  11   4  15        686.41        678.07        90.42 o
  12   4  15          6.55         40.63        47.01 o
 -18   5  15        115.55         77.81        38.01 o
 -17   5  15        532.36        577.58        61.30 o
 -16   5  15          0.11         41.54        35.64 o
 -15   5  15        301.25        323.48        47.88 o
 -14   5  15          0.15         27.70        31.87 o
 -13   5  15        172.74        175.83        42.18 o
 -12   5  15        908.62        784.81        64.80 o
 -11   5  15       1055.90       1089.49        85.91 o
 -10   5  15       1487.18       1468.78        84.84 o
  -9   5  15        996.28       1153.78        74.65 o
  -8   5  15        769.60        705.81        68.02 o
  -7   5  15       2402.50       2134.73       125.77 o
  -6   5  15         11.77        -22.36        29.04 o
  -5   5  15       2536.38       2314.22        96.51 o
  -4   5  15         19.52         -5.73        30.57 o
  -3   5  15        112.69        134.11        39.03 o
  -2   5  15        103.93        123.50        35.52 o
  -1   5  15        991.23        909.20        58.43 o
   0   5  15        417.74        517.50        48.26 o
   1   5  15       2424.75       2126.68       134.30 o
   2   5  15        822.64        926.13        80.61 o
   3   5  15       2772.95       3048.91       275.15 o
   4   5  15         86.93         24.40        35.59 o
   5   5  15        804.14        673.70        65.66 o
   6   5  15        184.48        129.92        59.26 o
   7   5  15         62.96         54.91        34.46 o
   8   5  15          4.55         33.97        34.95 o
   9   5  15        150.20        144.34        43.03 o
  10   5  15          0.17         31.76        47.33 o
  11   5  15        547.33        561.15        82.85 o
 -17   6  15        135.25        147.52        45.72 o
 -16   6  15        101.06        114.05        39.28 o
 -15   6  15          6.07         54.66        39.44 o
 -14   6  15         19.32         22.32        39.83 o
 -13   6  15          9.06        -31.96        31.96 o
 -12   6  15        197.26        221.79        48.31 o
 -11   6  15         99.86        131.83        42.76 o
 -10   6  15       1635.84       1582.55       111.70 o
  -9   6  15        142.50        147.22        44.80 o
  -8   6  15       3781.19       3783.66       196.97 o
  -7   6  15         19.57         98.19        37.30 o
  -6   6  15       2922.73       2895.07       111.78 o
  -5   6  15         80.49         -1.25        31.62 o
  -4   6  15       1220.60       1202.03        83.14 o
  -3   6  15         20.38         12.18        31.25 o
  -2   6  15       2078.94       2075.55        94.65 o
  -1   6  15         60.69         65.86        38.97 o
   0   6  15       1693.82       1535.42        95.91 o
   1   6  15         42.92         98.07        45.21 o
   2   6  15       1599.09       1630.81        84.04 o
   3   6  15        203.72        155.49        40.81 o
   4   6  15       1450.37       1175.76        77.02 o
   5   6  15        123.21        129.17        64.38 o
   6   6  15         89.69        111.02        37.23 o
   7   6  15          6.70        -33.67        33.67 o
   8   6  15         65.53         60.92        47.10 o
   9   6  15          1.95          0.33        43.88 o
  10   6  15         58.62        143.31        49.74 o
 -15   7  15          6.19        -24.71        38.97 o
 -14   7  15          1.16        -30.18        34.37 o
 -13   7  15         36.47         54.44        41.46 o
 -12   7  15          6.95         35.57        37.23 o
 -11   7  15        739.95        665.74        73.92 o
 -10   7  15          8.04        -19.27        31.35 o
  -9   7  15       1243.71       1291.70        84.71 o
  -8   7  15          2.23         41.08        35.62 o
  -7   7  15       1032.49        922.06        79.74 o
  -6   7  15         12.33         -7.52        33.25 o
  -5   7  15       1113.74       1166.36       119.80 o
  -4   7  15         22.88         45.88        32.11 o
  -3   7  15        164.53        160.38        39.99 o
  -2   7  15          5.13         15.07        32.10 o
  -1   7  15        255.90        252.48       116.63 o
   0   7  15         13.86         -2.00        37.33 o
   1   7  15        968.88       1171.35       150.00 o
   2   7  15        122.67        199.28        52.14 o
   3   7  15        739.67        940.66       122.91 o
   4   7  15         96.50        146.24        57.41 o
   5   7  15        406.60        423.84        57.31 o
   6   7  15          7.61          2.71        42.33 o
   7   7  15         31.35        102.10        45.13 o
   8   7  15          8.62         22.56        37.55 o
 -13   8  15        269.88        274.74        56.04 o
 -12   8  15        326.16        344.93        60.54 o
 -11   8  15        192.14        349.59        83.09 o
 -10   8  15        921.91        971.76       112.57 o
  -9   8  15         10.61         23.16        36.95 o
  -8   8  15       2357.94       2119.34       200.81 o
  -7   8  15         20.91         19.42        37.78 o
  -6   8  15       1523.13       1421.76        86.65 o
  -5   8  15          6.73         24.79        35.27 o
  -4   8  15        523.04        604.73        68.62 o
  -3   8  15         41.00         17.91        33.33 o
  -2   8  15        625.37        751.26       150.62 o
  -1   8  15          5.51         30.08        56.27 o
   0   8  15        457.72        499.34        75.14 o
   1   8  15         56.94         90.35        41.34 o
   2   8  15        883.74        913.26       157.47 o
   3   8  15        177.88        166.94        60.24 o
   4   8  15        959.73        845.82        92.64 o
   5   8  15        445.04        398.76       121.11 o
   6   8  15        660.40        793.04       199.38 o
  -9   9  15        263.48        261.88        54.70 o
  -8   9  15          4.64         -3.61        57.13 o
  -7   9  15         78.72        163.98        48.92 o
  -6   9  15         60.20         81.87        41.09 o
  -5   9  15         15.93         10.45        36.49 o
  -4   9  15          6.91         94.50        38.87 o
  -3   9  15          5.24         60.57        45.79 o
  -2   9  15          0.03         77.85        45.86 o
  -1   9  15         16.16          5.79        76.61 o
   0   9  15          0.02         55.34        88.23 o
   1   9  15        241.02        188.93        59.84 o
   2   9  15         64.92         67.32        65.30 o
 -21   0  16          1.02          8.40        66.45 o
 -20   0  16        173.25         96.16        64.58 o
 -19   0  16         98.11         58.97       118.15 o
 -18   0  16          1.65        106.78        55.08 o
 -17   0  16        149.22         59.13        52.50 o
 -16   0  16        880.53        902.66       162.63 o
 -15   0  16        703.56        677.99        76.90 o
 -14   0  16       4067.51       4027.60       147.85 o
 -13   0  16       1069.82        999.26        88.21 o
 -12   0  16       6082.81       5895.98       177.44 o
 -11   0  16        132.92        152.23        46.49 o
 -10   0  16       5388.58       5652.21       168.88 o
  -9   0  16       1289.73       1254.98        80.85 o
  -8   0  16       1003.44       1007.26        71.66 o
  -7   0  16        205.53        192.08        46.23 o
  -6   0  16       4679.73       5078.17       167.65 o
  -5   0  16       4232.87       4086.49       131.52 o
  -4   0  16      17943.21      18827.39       365.62 o
  -3   0  16       6559.98       6291.82       166.45 o
  -2   0  16      13821.15      13713.08       334.52 o
  -1   0  16       6884.82       6610.09       170.80 o
   0   0  16      10233.33      10032.52       226.68 o
   1   0  16         66.07         24.08        33.38 o
   2   0  16        734.32        665.56        58.68 o
   3   0  16          3.16         29.72        34.49 o
   4   0  16        435.07        499.92        71.51 o
   5   0  16        846.17        819.18        84.69 o
   6   0  16       2411.42       2457.45       134.69 o
   7   0  16        855.08       1096.86       143.26 o
   8   0  16         37.02        -50.21        50.21 o
   9   0  16       1216.52       1355.80       177.23 o
  10   0  16        373.37        434.21       129.97 o
  11   0  16       1403.49       1202.20       200.86 o
  12   0  16        266.16         79.75       112.24 o
  13   0  16        445.00        316.06       127.01 o
 -21   1  16         39.87         59.37        41.93 o
 -20   1  16        216.12        214.35        51.26 o
 -19   1  16         62.20         97.11        37.46 o
 -18   1  16         12.30         18.23        30.42 o
 -17   1  16          1.39         44.66        33.33 o
 -16   1  16        424.93        504.28        66.97 o
 -15   1  16          2.75         36.32        31.23 o
 -14   1  16        217.99        245.80        44.38 o
 -13   1  16         88.53        120.43        33.32 o
 -12   1  16         68.43          9.17        26.15 o
 -11   1  16         43.67         32.53        27.82 o
 -10   1  16         77.07        108.79        30.52 o
  -9   1  16        212.09        268.92        35.83 o
  -8   1  16        481.10        595.63        44.91 o
  -7   1  16          9.69          9.86        23.69 o
  -6   1  16        756.99        823.01        48.10 o
  -5   1  16        470.56        484.56        39.14 o
  -4   1  16         77.71        103.06        26.79 o
  -3   1  16          3.22          0.15        22.72 o
  -2   1  16       1549.11       1612.34        56.10 o
  -1   1  16        400.17        477.24        37.55 o
   0   1  16       3103.28       2839.76        86.26 o
   1   1  16        741.19        745.41        45.98 o
   2   1  16       1699.77       1781.00        95.53 o
   3   1  16        586.81        617.21        55.26 o
   4   1  16         57.24         93.92        46.22 o
   5   1  16        352.28        314.86        45.61 o
   6   1  16         89.51         70.38        41.67 o
   7   1  16        382.51        479.81        71.35 o
   8   1  16        111.26         58.16        44.91 o
   9   1  16         49.91         31.06        46.03 o
  10   1  16         33.12         43.83        44.13 o
  11   1  16         30.83          9.39        43.99 o
  12   1  16         32.16        101.35        65.96 o
  13   1  16          1.46         -0.62        58.84 o
 -20   2  16        202.90        217.26        47.62 o
 -19   2  16         12.71         22.11        33.99 o
 -18   2  16       1054.18       1163.03        75.87 o
 -17   2  16         10.82         30.23        31.67 o
 -16   2  16       3058.05       3147.63       109.72 o
 -15   2  16        342.36        388.31        48.51 o
 -14   2  16       3083.82       2811.42        99.52 o
 -13   2  16       1389.00       1503.90        77.94 o
 -12   2  16       4531.82       4300.87       119.37 o
 -11   2  16        793.68        770.05        60.26 o
 -10   2  16       3550.15       3477.96       103.24 o
  -9   2  16        519.98        645.08        45.64 o
  -8   2  16        340.23        393.64        38.21 o
  -7   2  16        133.40        113.62        29.01 o
  -6   2  16        879.56        904.49        55.35 o
  -5   2  16       1548.32       1505.73        78.16 o
  -4   2  16       2661.12       2644.74        71.71 o
  -3   2  16        831.82        790.16        43.90 o
  -2   2  16       5107.10       4903.17        99.86 o
  -1   2  16       1075.70        999.46        54.67 o
   0   2  16       5182.42       5076.37       118.30 o
   1   2  16       2103.66       2087.36        74.29 o
   2   2  16       3693.15       3427.00       147.16 o
   3   2  16       2418.60       2547.18        96.42 o
   4   2  16       1168.70       1263.21        71.40 o
   5   2  16       2216.89       2278.75        94.05 o
   6   2  16       1461.04       1591.72       133.45 o
   7   2  16       2081.15       1993.49       111.19 o
   8   2  16        186.04        226.83        57.29 o
   9   2  16        965.08        983.72       134.40 o
  10   2  16        264.45        341.73        66.95 o
  11   2  16        907.39       1068.59       100.29 o
  12   2  16         60.93         20.25        51.62 o
 -20   3  16        114.27        122.12        40.78 o
 -19   3  16        182.49        214.62        50.48 o
 -18   3  16        204.30        212.94        46.40 o
 -17   3  16        190.08        235.32        45.13 o
 -16   3  16        355.02        325.16        49.49 o
 -15   3  16        439.18        447.28        53.43 o
 -14   3  16         33.61         39.24        31.61 o
 -13   3  16        608.70        669.05        59.22 o
 -12   3  16        492.30        473.16        51.24 o
 -11   3  16        155.32        106.35        34.51 o
 -10   3  16        901.73        927.30        62.59 o
  -9   3  16         40.91         88.36        32.65 o
  -8   3  16         36.66         60.89        29.91 o
  -7   3  16        124.37        167.85        34.49 o
  -6   3  16        790.61        753.20        45.23 o
  -5   3  16        164.61        149.06        31.38 o
  -4   3  16        288.54        265.81        37.37 o
  -3   3  16        118.75        134.34        32.84 o
  -2   3  16        327.58        414.88        43.03 o
  -1   3  16        294.83        270.08        46.80 o
   0   3  16       2604.45       2339.34       141.20 o
   1   3  16         88.80        114.90        32.36 o
   2   3  16       2883.69       2728.43       101.21 o
   3   3  16          5.12         20.87        36.59 o
   4   3  16        440.58        451.48        55.70 o
   5   3  16        409.60        376.46        50.42 o
   6   3  16         19.77         55.54        39.24 o
   7   3  16        249.36        302.89        66.51 o
   8   3  16         51.57        118.54        94.08 o
   9   3  16        102.99         69.30        43.63 o
  10   3  16        287.83        231.29        60.30 o
  11   3  16         25.55         48.55        51.10 o
  12   3  16        280.07        237.61       128.49 o
 -19   4  16         84.95         86.70        41.29 o
 -18   4  16        889.30       1010.58        81.01 o
 -17   4  16        142.29        167.12        42.37 o
 -16   4  16       1544.41       1564.47        80.99 o
 -15   4  16         39.58        108.35        34.65 o
 -14   4  16       1539.59       1715.02        80.30 o
 -13   4  16         81.34        122.77        37.96 o
 -12   4  16       2936.44       2817.05        98.93 o
 -11   4  16         67.10         41.40        31.76 o
 -10   4  16       4057.02       3819.38       112.21 o
  -9   4  16        166.26        151.58        35.56 o
  -8   4  16       1032.87       1003.29        72.26 o
  -7   4  16        276.33        202.00        41.35 o
  -6   4  16        300.87        305.51        47.90 o
  -5   4  16        657.34        711.40        64.29 o
  -4   4  16        316.86        335.66        47.73 o
  -3   4  16        699.88        726.38        52.57 o
  -2   4  16        180.91        201.75        40.26 o
  -1   4  16       1131.46        999.30        58.93 o
   0   4  16       1305.90       1183.10        59.75 o
   1   4  16       2385.81       2279.43       118.95 o
   2   4  16       2585.89       2448.69        99.05 o
   3   4  16       2089.35       2317.60        96.57 o
   4   4  16       1900.96       1628.68        94.22 o
   5   4  16       1076.68       1073.88        74.07 o
   6   4  16        808.87        782.88        70.88 o
   7   4  16       1191.02       1295.63        81.09 o
   8   4  16        370.86        377.58        54.57 o
   9   4  16        329.09        280.61        62.53 o
  10   4  16        278.44        217.76        58.80 o
  11   4  16        174.95         91.55        73.80 o
 -18   5  16         93.05        213.87        47.61 o
 -17   5  16        168.46        173.91        44.51 o
 -16   5  16        148.97         94.61        37.70 o
 -15   5  16         28.78         20.99        38.96 o
 -14   5  16          1.00         30.03        29.27 o
 -13   5  16        255.79        239.39        45.31 o
 -12   5  16       1133.67       1167.37        88.38 o
 -11   5  16        415.01        452.03        71.63 o
 -10   5  16       1899.31       1833.65        93.60 o
  -9   5  16        851.54        775.06        73.73 o
  -8   5  16       1398.53       1176.92        78.87 o
  -7   5  16       1811.80       1806.75       110.00 o
  -6   5  16         96.59         94.48        36.95 o
  -5   5  16        731.29        687.74        66.08 o
  -4   5  16         10.37         -9.80        30.87 o
  -3   5  16        659.14        586.78        59.25 o
  -2   5  16          0.42        -29.45        29.45 o
  -1   5  16        333.59        401.69        50.93 o
   0   5  16        408.43        472.86        78.95 o
   1   5  16        317.80        413.62        75.92 o
   2   5  16        576.74        546.67        60.82 o
   3   5  16        663.60        689.43        66.59 o
   4   5  16        183.33        182.72        45.85 o
   5   5  16        307.98        177.98        44.97 o
   6   5  16        106.38        122.36        40.11 o
   7   5  16          7.13          3.03        32.80 o
   8   5  16        327.15        323.94        54.67 o
   9   5  16          9.19         75.20        38.12 o
  10   5  16        247.66        355.53        70.39 o
 -17   6  16         21.35          3.85        50.01 o
 -16   6  16         85.86         43.51        43.68 o
 -15   6  16         25.96         40.08        38.88 o
 -14   6  16         14.26         -0.52        38.41 o
 -13   6  16         62.60         75.95        41.70 o
 -12   6  16         48.37         29.37        36.72 o
 -11   6  16         99.66         71.86        40.50 o
 -10   6  16       2228.96       2190.81       103.75 o
  -9   6  16        586.52        540.70        64.64 o
  -8   6  16       3903.71       3816.50       134.27 o
  -7   6  16        622.39        634.31        65.82 o
  -6   6  16       2957.66       2969.19       114.64 o
  -5   6  16        275.58        299.44        47.20 o
  -4   6  16        581.03        649.22        81.43 o
  -3   6  16        118.81        192.17        45.48 o
  -2   6  16         11.89         41.49        34.56 o
  -1   6  16        358.32        438.72        68.57 o
   0   6  16        535.31        486.31        69.64 o
   1   6  16        647.41        591.71        96.55 o
   2   6  16        975.24        742.50       129.24 o
   3   6  16        863.98        985.42        93.37 o
   4   6  16        523.18        497.34        69.18 o
   5   6  16        106.47        155.76        44.77 o
   6   6  16        280.28        314.57        53.04 o
   7   6  16          1.96         24.24        34.72 o
   8   6  16         35.18          7.46        34.33 o
   9   6  16          5.66         82.80        39.43 o
 -15   7  16         64.58         53.90        41.99 o
 -14   7  16         20.37         34.73        50.31 o
 -13   7  16        164.76        155.97        47.24 o
 -12   7  16         48.72          0.15        51.97 o
 -11   7  16        537.60        491.60        67.39 o
 -10   7  16         18.80         47.45        47.80 o
  -9   7  16       1944.18       1599.12        92.49 o
  -8   7  16        239.91        277.08        53.98 o
  -7   7  16       1260.19       1243.21       133.77 o
  -6   7  16       1446.05       1357.34       162.44 o
  -5   7  16        551.33        652.73        69.18 o
  -4   7  16       1454.99       1543.79        85.03 o
  -3   7  16        129.20        109.17        48.57 o
  -2   7  16        437.81        514.98        90.84 o
  -1   7  16         28.75         -4.24        37.78 o
   0   7  16        116.30        127.16        45.46 o
   1   7  16        184.51        165.45        51.80 o
   2   7  16        276.34        339.71        61.80 o
   3   7  16        127.28        176.62        50.74 o
   4   7  16        374.13        463.71        85.63 o
   5   7  16         11.59         98.95        58.04 o
   6   7  16        197.79        239.61        48.34 o
   7   7  16          2.13          1.13        35.64 o
 -12   8  16          0.85         31.67        40.35 o
 -11   8  16        512.99        575.65        79.30 o
 -10   8  16        122.18         92.27        42.04 o
  -9   8  16        145.41        140.05        44.73 o
  -8   8  16         85.83        143.00        44.31 o
  -7   8  16         15.01         16.78        35.52 o
  -6   8  16        356.06        354.85        56.97 o
  -5   8  16          0.56        -19.07        31.27 o
  -4   8  16        283.28        212.76        78.02 o
  -3   8  16        110.36        100.87        49.46 o
  -2   8  16        217.13        242.03        60.04 o
  -1   8  16          1.07        -12.79        37.17 o
   0   8  16        296.13        310.49        61.94 o
   1   8  16        125.21         31.20        42.04 o
   2   8  16        313.91        369.48        66.97 o
   3   8  16        183.34        250.04        61.72 o
   4   8  16        241.69        133.37        53.54 o
  -7   9  16        138.97        162.73        70.35 o
  -6   9  16        163.72        186.87        49.50 o
  -5   9  16         47.53         29.60        43.22 o
  -4   9  16        295.24        267.55        67.37 o
  -3   9  16        139.01        117.32        51.60 o
  -2   9  16         70.41         59.62        66.96 o
  -1   9  16        167.30        153.55        75.20 o
 -20   1  17         37.28         62.03        40.93 o
 -19   1  17          4.30        -41.64        46.47 o
 -18   1  17        228.57        258.12        47.32 o
 -17   1  17        286.42        253.53        53.86 o
 -16   1  17        733.00        654.91        60.61 o
 -15   1  17       1477.16       1314.29        74.46 o
 -14   1  17       1081.82        920.46        66.26 o
 -13   1  17        975.74        870.06        65.41 o
 -12   1  17       2664.00       2809.66        84.23 o
 -11   1  17       1246.58       1220.30        58.32 o
 -10   1  17       5418.65       5195.56       114.84 o
  -9   1  17        231.25        232.52        35.34 o
  -8   1  17       1670.96       1787.26        64.80 o
  -7   1  17        851.34        802.25        50.70 o
  -6   1  17       4673.95       4749.24       104.16 o
  -5   1  17          1.00          3.98        23.10 o
  -4   1  17       9425.88       9169.81       154.46 o
  -3   1  17        823.36        874.22        48.11 o
  -2   1  17       4445.24       4103.49        92.45 o
  -1   1  17       1905.89       1817.86        61.01 o
   0   1  17        918.03        934.38        48.09 o
   1   1  17        394.90        430.51        50.58 o
   2   1  17        629.24        590.73        48.53 o
   3   1  17        166.96        119.85        35.80 o
   4   1  17       1168.04       1172.32        81.83 o
   5   1  17         30.46        -21.57        31.24 o
   6   1  17       2462.99       2637.09       125.04 o
   7   1  17          0.46        -19.14        34.16 o
   8   1  17       1634.45       1572.22       102.78 o
   9   1  17        341.34        372.89        90.34 o
  10   1  17       3019.81       3001.32       190.90 o
  11   1  17        309.05        375.60        97.23 o
  12   1  17       1305.12       1390.06       161.78 o
 -20   2  17          7.57         77.67        38.82 o
 -19   2  17         35.29         45.49        36.99 o
 -18   2  17         59.60        106.36        37.80 o
 -17   2  17         91.07         36.60        34.97 o
 -16   2  17        203.43        240.24        44.55 o
 -15   2  17         33.35         37.17        34.00 o
 -14   2  17        752.30        855.20        65.69 o
 -13   2  17          2.63        -14.08        25.85 o
 -12   2  17        627.05        616.95        56.63 o
 -11   2  17        725.78        772.31        60.18 o
 -10   2  17          5.44        -15.34        32.25 o
  -9   2  17        281.57        356.47        40.88 o
  -8   2  17          3.59        -23.54        23.86 o
  -7   2  17        281.87        258.63        34.34 o
  -6   2  17          1.44         41.10        25.33 o
  -5   2  17        142.59        149.41        29.77 o
  -4   2  17          2.59         34.00        25.09 o
  -3   2  17         89.45        113.01        30.28 o
  -2   2  17         84.01         37.94        28.36 o
  -1   2  17       1543.36       1411.46        64.03 o
   0   2  17        308.98        340.97        41.55 o
   1   2  17        427.92        486.39        53.07 o
   2   2  17        543.17        505.62        55.70 o
   3   2  17        877.15        848.69        68.62 o
   4   2  17        280.35        274.09        51.38 o
   5   2  17        142.44        158.79        73.76 o
   6   2  17        367.25        343.40        63.22 o
   7   2  17         63.24         71.34        43.91 o
   8   2  17        763.43        761.55        87.51 o
   9   2  17        293.57        361.33        69.25 o
  10   2  17         47.08        125.43        57.09 o
  11   2  17         24.01         52.59        47.03 o
  12   2  17         77.44         14.77        76.80 o
 -19   3  17        245.61        267.00        50.63 o
 -18   3  17       1026.71       1296.13        80.64 o
 -17   3  17        602.79        703.55        97.53 o
 -16   3  17       1030.92       1073.92        74.64 o
 -15   3  17       1160.09       1204.66        73.49 o
 -14   3  17        811.41        832.29        73.48 o
 -13   3  17        170.52        126.86        37.26 o
 -12   3  17       1047.87       1133.63        68.34 o
 -11   3  17        989.71        915.06        65.14 o
 -10   3  17       1703.28       1710.49        75.45 o
  -9   3  17        255.91        223.39        45.38 o
  -8   3  17        974.86       1044.90        61.37 o
  -7   3  17         51.53         10.59        32.80 o
  -6   3  17       1054.19        902.48        67.35 o
  -5   3  17         70.97         20.51        28.03 o
  -4   3  17       2824.49       2782.30       122.93 o
  -3   3  17         45.05         39.17        26.43 o
  -2   3  17       2082.85       1914.22        87.42 o
  -1   3  17        151.11        122.36        33.35 o
   0   3  17       4039.82       3849.48       104.76 o
   1   3  17        170.83        159.02        40.93 o
   2   3  17       4645.33       4468.52       134.77 o
   3   3  17         17.53         30.87        34.00 o
   4   3  17       3235.66       3372.76       236.13 o
   5   3  17         35.27         51.38        41.78 o
   6   3  17       3473.44       3205.51       128.33 o
   7   3  17          0.77        -33.84        33.84 o
   8   3  17        990.41       1025.62        99.82 o
   9   3  17         40.81        101.75        49.47 o
  10   3  17        196.85        191.19        56.36 o
  11   3  17          0.47         -1.57        49.02 o
 -18   4  17        443.80        419.72        70.57 o
 -17   4  17          0.34         -5.40        32.31 o
 -16   4  17        165.35        234.92        44.42 o
 -15   4  17         17.65         49.07        32.40 o
 -14   4  17        161.49        169.20        39.30 o
 -13   4  17        329.75        261.40        48.59 o
 -12   4  17          2.68        -27.81        27.81 o
 -11   4  17       1614.13       1607.61        76.32 o
 -10   4  17         70.22         24.64        53.72 o
  -9   4  17        686.61        759.49        70.42 o
  -8   4  17         34.93         58.44        31.02 o
  -7   4  17        233.66        234.80        44.55 o
  -6   4  17        336.92        313.32        49.58 o
  -5   4  17         47.35         31.14        32.92 o
  -4   4  17       2294.78       2168.49        92.68 o
  -3   4  17         72.51        100.21        35.94 o
  -2   4  17        757.49        636.99        52.15 o
  -1   4  17        857.18        920.24        58.07 o
   0   4  17         37.30        -15.09        29.61 o
   1   4  17       1399.07       1475.47        77.95 o
   2   4  17         43.66         84.63        36.07 o
   3   4  17       1289.43       1330.61        76.69 o
   4   4  17         36.99         36.26        47.15 o
   5   4  17        400.07        415.21        98.54 o
   6   4  17         40.08         13.94        37.52 o
   7   4  17        319.16        308.68        69.49 o
   8   4  17          6.17         61.76        43.54 o
   9   4  17        135.73        156.27        55.02 o
  10   4  17        101.51        153.12        60.52 o
 -17   5  17        485.46        592.78        63.97 o
 -16   5  17        203.73        236.32        44.95 o
 -15   5  17        408.88        380.81        52.15 o
 -14   5  17         61.80         72.33        37.73 o
 -13   5  17          1.29        -11.01        33.87 o
 -12   5  17        103.57         93.58        50.74 o
 -11   5  17        872.92       1005.08        83.93 o
 -10   5  17       1489.40       1653.46        90.00 o
  -9   5  17       2028.13       1763.15       148.37 o
  -8   5  17       2148.95       1945.65        94.35 o
  -7   5  17        561.28        501.77        60.15 o
  -6   5  17       3604.31       3394.96       122.36 o
  -5   5  17          0.25         45.91        35.11 o
  -4   5  17        939.31        999.18        90.81 o
  -3   5  17        901.68        934.34        71.69 o
  -2   5  17        285.72        275.77        47.55 o
  -1   5  17         97.75        114.46        43.69 o
   0   5  17        355.23        510.37       107.76 o
   1   5  17         26.04         24.72        32.63 o
   2   5  17       1304.71       1308.75        76.53 o
   3   5  17          0.44         27.38        38.80 o
   4   5  17       2034.31       2136.85        97.03 o
   5   5  17         32.00         69.63        36.71 o
   6   5  17        855.22        898.56        78.26 o
   7   5  17          6.69        -15.68        35.40 o
   8   5  17        252.14        347.03        56.07 o
   9   5  17         12.44         12.01        43.24 o
 -16   6  17         57.47        101.15        46.50 o
 -15   6  17        149.86        121.33        41.43 o
 -14   6  17          7.92          9.10        35.89 o
 -13   6  17        190.58        229.50        54.05 o
 -12   6  17        146.02        167.17        44.77 o
 -11   6  17        476.81        452.14        58.06 o
 -10   6  17        271.04        253.70        84.32 o
  -9   6  17       1421.30       1457.49       109.08 o
  -8   6  17        294.89        268.61        50.07 o
  -7   6  17       3126.58       3039.32       119.32 o
  -6   6  17        631.15        713.99       120.23 o
  -5   6  17       2119.24       2020.55        95.94 o
  -4   6  17        251.55        319.32        51.70 o
  -3   6  17        452.65        465.21        58.27 o
  -2   6  17         24.10         63.12        49.17 o
  -1   6  17        368.39        354.81        62.30 o
   0   6  17         23.14         61.55        55.11 o
   1   6  17        200.40        232.53        57.36 o
   2   6  17         68.30        131.42        49.95 o
   3   6  17        231.24        392.48        93.20 o
   4   6  17         19.58         47.60        34.01 o
   5   6  17        221.26        287.66        56.73 o
   6   6  17        119.37        127.65        44.82 o
   7   6  17        314.29        346.26        93.37 o
   8   6  17         13.18         72.67        45.63 o
 -14   7  17          0.44        -13.72        40.35 o
 -13   7  17         85.58        182.64        50.62 o
 -12   7  17        192.71        192.42        50.70 o
 -11   7  17          0.21         24.30        36.54 o
 -10   7  17       1200.77       1066.12        86.16 o
  -9   7  17        247.44        200.36        49.32 o
  -8   7  17       1021.26        975.61        85.74 o
  -7   7  17        399.01        442.14        61.08 o
  -6   7  17        880.41        872.21        78.56 o
  -5   7  17        464.72        530.24        65.60 o
  -4   7  17        179.62        267.54        48.20 o
  -3   7  17        131.22        127.88        38.80 o
  -2   7  17         17.05         54.89        39.95 o
  -1   7  17          9.87         31.95        53.48 o
   0   7  17         36.60         29.94        38.99 o
   1   7  17          0.08         29.72        39.98 o
   2   7  17        224.03        230.18        81.41 o
   3   7  17          1.76         80.79        44.46 o
   4   7  17        463.05        478.16        73.88 o
   5   7  17          1.05         72.90        40.34 o
 -11   8  17         41.39         79.03        44.88 o
 -10   8  17        217.17        229.69        72.48 o
  -9   8  17        377.54        381.20        59.46 o
  -8   8  17        110.70         88.21        43.23 o
  -7   8  17       1037.94        968.96        86.59 o
  -6   8  17         42.15        152.57        45.55 o
  -5   8  17        984.11       1087.20       121.14 o
  -4   8  17         16.61         29.60        40.44 o
  -3   8  17        732.01        712.91        89.23 o
  -2   8  17          0.69         36.75        40.47 o
  -1   8  17        525.06        487.10        78.95 o
   0   8  17         14.96         78.82        45.98 o
   1   8  17        621.25        750.72        90.55 o
   2   8  17        195.38        235.56        57.75 o
 -20   0  18         12.53         48.66        57.33 o
 -19   0  18          3.24        -26.41        88.61 o
 -18   0  18         79.89        193.47        73.10 o
 -17   0  18         64.97         95.84        67.66 o
 -16   0  18          6.81         30.82        79.75 o
 -15   0  18       1633.56       1596.81       147.32 o
 -14   0  18          0.88         39.18        41.34 o
 -13   0  18       6373.23       6228.33       210.55 o
 -12   0  18          3.66         -2.09        40.18 o
 -11   0  18       5739.74       5951.31       181.80 o
 -10   0  18        790.93        823.39        77.47 o
  -9   0  18       6346.50       6208.77       181.75 o
  -8   0  18       2600.50       2666.42       125.12 o
  -7   0  18        727.99        854.82        76.27 o
  -6   0  18        407.03        438.50        58.80 o
  -5   0  18       2903.69       2923.21       140.89 o
  -4   0  18          9.77         10.88        35.49 o
  -3   0  18       4706.23       4554.90       143.44 o
  -2   0  18        566.04        494.25        59.25 o
  -1   0  18       1093.48       1144.20        74.51 o
   0   0  18       1168.24       1228.33       135.66 o
   1   0  18       2177.81       1957.46        91.92 o
   2   0  18        278.27        312.17        51.16 o
   3   0  18        159.23        205.46        64.98 o
   4   0  18         58.65         59.08        70.89 o
   5   0  18         23.97        -38.40        56.12 o
   6   0  18        176.78        262.89       100.43 o
   7   0  18       1717.75       1429.64       180.18 o
   8   0  18       2190.91       2168.09       233.35 o
   9   0  18       1117.49        995.43       189.04 o
  10   0  18       1652.47       1881.57       218.58 o
  11   0  18        849.35        812.30       194.95 o
 -20   1  18         99.47        109.55        43.55 o
 -19   1  18          1.58         18.81        41.96 o
 -18   1  18         51.64         86.03        36.42 o
 -17   1  18        164.57        216.67        44.22 o
 -16   1  18          0.88         16.27        36.07 o
 -15   1  18        972.95        845.15        71.74 o
 -14   1  18         36.00         17.71        31.26 o
 -13   1  18        590.92        602.19        58.10 o
 -12   1  18        152.71        180.84        38.96 o
 -11   1  18         36.90         62.17        29.28 o
 -10   1  18        331.03        395.69        41.93 o
  -9   1  18        184.27        170.20        33.26 o
  -8   1  18         97.57         70.77        29.16 o
  -7   1  18        605.66        638.26        56.40 o
  -6   1  18        626.35        646.27        50.77 o
  -5   1  18        249.10        240.47        34.22 o
  -4   1  18          0.27         -8.09        23.61 o
  -3   1  18         21.65         38.13        25.65 o
  -2   1  18          3.86         22.31        25.24 o
  -1   1  18          0.20          6.13        26.68 o
   0   1  18        407.42        349.57        51.79 o
   1   1  18        315.01        328.82        41.19 o
   2   1  18        101.60         95.92        34.29 o
   3   1  18          2.85         -2.16        31.62 o
   4   1  18        260.83        233.36        73.10 o
   5   1  18        183.16        187.29        61.59 o
   6   1  18        372.53        520.77        74.45 o
   7   1  18        151.36        155.75        49.22 o
   8   1  18        516.32        471.14        98.17 o
   9   1  18          1.23        -11.01        57.41 o
  10   1  18          2.73         34.67        58.84 o
  11   1  18         20.92         72.51        84.18 o
 -19   2  18        432.22        426.78        58.75 o
 -18   2  18          0.17          5.10        34.79 o
 -17   2  18        775.67        918.97        75.00 o
 -16   2  18         23.23         32.34        33.56 o
 -15   2  18       1608.24       1611.58       100.55 o
 -14   2  18          2.99        -29.11        29.11 o
 -13   2  18       1056.80       1037.81        68.81 o
 -12   2  18         27.99         22.66        28.55 o
 -11   2  18       1036.87       1030.05        66.47 o
 -10   2  18         23.71          0.16        29.92 o
  -9   2  18       1313.86       1286.90        66.00 o
  -8   2  18        335.41        370.86        40.24 o
  -7   2  18       1005.48        967.07        52.58 o
  -6   2  18         58.46         82.52        28.32 o
  -5   2  18       3786.21       3714.81       141.00 o
  -4   2  18         62.39         78.72        31.95 o
  -3   2  18       2393.13       2294.04       170.84 o
  -2   2  18        833.61        788.07        73.79 o
  -1   2  18       2726.40       2615.74        85.56 o
   0   2  18       1370.44       1290.62        63.18 o
   1   2  18       3447.55       3205.74       109.82 o
   2   2  18       1346.89       1387.84        89.96 o
   3   2  18        824.77        741.06        66.28 o
   4   2  18       1337.92       1354.33        78.03 o
   5   2  18        624.97        665.06       175.75 o
   6   2  18        606.23        820.15        87.10 o
   7   2  18        386.17        381.56        87.15 o
   8   2  18        695.66        645.77        82.94 o
   9   2  18        199.13        191.48        59.81 o
  10   2  18        283.20        360.96        88.56 o
 -19   3  18         24.34         17.16        36.31 o
 -18   3  18        136.98        165.73        49.89 o
 -17   3  18         93.57        120.17        40.35 o
 -16   3  18         54.65         71.12        36.28 o
 -15   3  18        198.34        273.79        45.83 o
 -14   3  18        459.84        433.92        51.72 o
 -13   3  18         90.47         85.20        33.84 o
 -12   3  18        400.81        365.02        47.79 o
 -11   3  18        293.01        226.37        40.57 o
 -10   3  18        413.91        435.73        49.66 o
  -9   3  18          5.05          4.14        30.65 o
  -8   3  18        154.45        193.63        42.58 o
  -7   3  18        101.83        142.43        39.08 o
  -6   3  18          0.50          2.92        28.35 o
  -5   3  18          9.92         23.71        26.70 o
  -4   3  18        324.20        469.66        52.28 o
  -3   3  18         12.51         53.13        28.95 o
  -2   3  18        315.14        304.43        42.81 o
  -1   3  18         24.68         17.85        28.81 o
   0   3  18        582.16        509.89        80.53 o
   1   3  18        421.25        559.36        58.10 o
   2   3  18        761.23        777.28        68.77 o
   3   3  18        513.06        549.48        96.80 o
   4   3  18        377.59        264.63        48.02 o
   5   3  18         35.59        -33.73        36.27 o
   6   3  18        168.21        234.41        57.53 o
   7   3  18         13.76         -9.76        40.59 o
   8   3  18        302.06        258.90        59.79 o
   9   3  18          2.48         63.78        46.52 o
  10   3  18         11.54         27.58        43.62 o
 -18   4  18         19.36         27.99        37.35 o
 -17   4  18        775.24        858.53        85.65 o
 -16   4  18          3.00          1.86        31.91 o
 -15   4  18        451.08        565.51        60.03 o
 -14   4  18         22.79         34.64        32.22 o
 -13   4  18         18.53         85.12        35.50 o
 -12   4  18        137.91         91.61        40.44 o
 -11   4  18        538.94        502.86        65.06 o
 -10   4  18        194.49        188.17        47.64 o
  -9   4  18        847.77        930.68        77.38 o
  -8   4  18         37.56         18.24        38.09 o
  -7   4  18       1213.64       1262.96        91.30 o
  -6   4  18        359.43        326.15        51.66 o
  -5   4  18       2116.25       2112.90        93.68 o
  -4   4  18       1108.91       1111.03        72.48 o
  -3   4  18        389.19        342.96        50.45 o
  -2   4  18       1941.12       1908.33        76.09 o
  -1   4  18       2143.03       2089.56        79.48 o
   0   4  18        629.26        699.81        65.68 o
   1   4  18       1921.27       1764.18       105.10 o
   2   4  18        402.82        433.70        56.97 o
   3   4  18       1135.54       1247.31        81.43 o
   4   4  18        600.88        650.14        65.22 o
   5   4  18       1108.20       1128.06       110.07 o
   6   4  18        530.84        669.50        69.55 o
   7   4  18        425.99        510.54        74.22 o
   8   4  18        229.40        272.18        62.57 o
   9   4  18         22.76          2.15        44.76 o
 -17   5  18          4.29         20.06        42.18 o
 -16   5  18         98.91        178.39        51.48 o
 -15   5  18          4.65        -16.46        33.72 o
 -14   5  18        241.59        207.54        64.38 o
 -13   5  18         30.56         24.31        36.01 o
 -12   5  18        413.64        556.25        69.26 o
 -11   5  18        141.66        148.74        48.02 o
 -10   5  18       1151.29       1120.49        97.21 o
  -9   5  18         38.38         29.82        36.88 o
  -8   5  18       1976.75       1877.83        94.86 o
  -7   5  18         20.36         57.37        34.53 o
  -6   5  18       2150.44       2145.25        99.03 o
  -5   5  18        407.81        503.44        77.17 o
  -4   5  18       1400.56       1317.46        79.91 o
  -3   5  18        124.79        170.85        42.20 o
  -2   5  18        626.82        558.86        76.32 o
  -1   5  18         28.84         91.75        43.30 o
   0   5  18        397.34        477.81        70.61 o
   1   5  18        168.64        211.90        44.95 o
   2   5  18         28.06         12.64        33.27 o
   3   5  18        909.25       1153.45        96.01 o
   4   5  18        126.55        133.83        52.01 o
   5   5  18        204.77        232.91        55.81 o
   6   5  18        183.99        222.02        51.53 o
   7   5  18        164.59        172.20        46.71 o
   8   5  18        106.84         39.79        62.29 o
 -15   6  18        248.56        246.19        59.82 o
 -14   6  18         22.02         68.26        61.30 o
 -13   6  18          8.58         33.21        38.23 o
 -12   6  18         32.35         64.30        41.32 o
 -11   6  18        274.77        188.45        46.99 o
 -10   6  18         83.21         76.22        42.23 o
  -9   6  18       1730.61       1583.00        90.85 o
  -8   6  18        156.50        178.48        45.55 o
  -7   6  18       2574.32       2488.20       110.99 o
  -6   6  18        175.91        217.50        46.08 o
  -5   6  18       1824.69       1788.46        92.52 o
  -4   6  18        124.65        174.46        41.79 o
  -3   6  18          1.57         52.95        36.80 o
  -2   6  18         26.17        125.77        47.18 o
  -1   6  18          8.40        -59.82        59.82 o
   0   6  18         15.95         26.09        42.90 o
   1   6  18        163.16        203.21        55.12 o
   2   6  18         15.61         40.50        40.49 o
   3   6  18        654.74        732.56        85.58 o
   4   6  18        269.81        330.51        60.30 o
   5   6  18        467.30        541.40        65.43 o
   6   6  18        378.23        490.83        71.93 o
 -13   7  18          0.76          6.97        41.36 o
 -12   7  18        540.12        515.34        72.59 o
 -11   7  18         45.43         20.23        38.95 o
 -10   7  18       1212.78       1144.87        89.89 o
  -9   7  18        105.40         60.67        39.77 o
  -8   7  18       1720.73       1712.46        95.95 o
  -7   7  18          1.60         33.33        37.41 o
  -6   7  18        778.95        695.99        73.44 o
  -5   7  18        365.25        473.00        98.49 o
  -4   7  18        392.16        448.05        58.19 o
  -3   7  18        618.93        864.35       133.94 o
  -2   7  18        164.47        156.26        53.00 o
  -1   7  18         16.97        115.02        48.68 o
   0   7  18         50.35         35.20        39.46 o
   1   7  18         29.32         49.93        77.91 o
   2   7  18        322.14        267.42        64.42 o
   3   7  18         52.34         48.29        51.07 o
   4   7  18        349.64        384.13        92.63 o
  -9   8  18        108.03        105.70        46.51 o
  -8   8  18          0.15         42.96        41.36 o
  -7   8  18        205.89        229.51        52.26 o
  -6   8  18        131.50        124.65        60.97 o
  -5   8  18        330.34        377.93        79.73 o
  -4   8  18        213.86        313.00        63.68 o
  -3   8  18        167.55        188.80        68.29 o
  -2   8  18        194.49        315.15        63.14 o
  -1   8  18        101.86         63.78        46.33 o
   0   8  18          6.83         69.07        51.65 o
 -19   1  19         71.71         93.02        45.64 o
 -18   1  19         74.68         60.57        42.39 o
 -17   1  19        155.87         84.78        35.82 o
 -16   1  19        702.43        788.57        69.66 o
 -15   1  19        394.56        563.37        81.86 o
 -14   1  19       2105.40       2226.19       111.85 o
 -13   1  19        659.22        649.78        80.94 o
 -12   1  19       3961.09       3814.67       116.77 o
 -11   1  19        923.25        869.19        65.92 o
 -10   1  19       2612.52       2638.02        84.10 o
  -9   1  19       1862.84       2017.84        72.23 o
  -8   1  19        806.42        757.42        52.04 o
  -7   1  19        125.29         94.50        30.37 o
  -6   1  19       1536.56       1387.28        58.72 o
  -5   1  19       1159.74       1236.07        55.70 o
  -4   1  19        510.97        538.96        44.68 o
  -3   1  19        336.33        330.23        41.39 o
  -2   1  19        263.87        248.45        38.95 o
  -1   1  19       2961.48       2819.11       130.38 o
   0   1  19        568.00        625.06        62.44 o
   1   1  19       2656.39       2980.12        93.41 o
   2   1  19        354.20        382.83        50.87 o
   3   1  19         13.53        -12.12        31.89 o
   4   1  19        200.21        248.33        54.52 o
   5   1  19        396.02        396.08        66.88 o
   6   1  19         11.71         43.76        51.14 o
   7   1  19        725.93        666.03       111.73 o
   8   1  19          7.12        -32.00       110.77 o
   9   1  19       1430.36       1517.31       159.51 o
  10   1  19          3.42          4.00        63.15 o
 -19   2  19         29.90         43.07        38.83 o
 -18   2  19          2.74         10.16        49.79 o
 -17   2  19        121.67        266.93        68.05 o
 -16   2  19        231.78        271.44        48.27 o
 -15   2  19        195.24        176.80        56.67 o
 -14   2  19        178.54        166.00        42.35 o
 -13   2  19        349.72        395.57        51.25 o
 -12   2  19          8.00          0.63        32.43 o
 -11   2  19        125.20        156.31        51.96 o
 -10   2  19        378.77        381.57        47.32 o
  -9   2  19         70.00        112.96        33.39 o
  -8   2  19       1567.48       1568.40        76.22 o
  -7   2  19        471.54        568.28        71.30 o
  -6   2  19       1891.96       1858.14        79.14 o
  -5   2  19         76.59        101.29        31.87 o
  -4   2  19        700.11        660.62        53.90 o
  -3   2  19         11.40         25.44        27.96 o
  -2   2  19         37.37         53.12        31.39 o
  -1   2  19          0.11          8.17        26.72 o
   0   2  19        462.30        512.97        50.74 o
   1   2  19          0.17        -29.73        29.73 o
   2   2  19        202.19        226.99        45.01 o
   3   2  19        187.84        289.14        48.48 o
   4   2  19          1.06        -20.26        32.04 o
   5   2  19        303.44        292.47        61.26 o
   6   2  19         63.93         41.99        72.37 o
   7   2  19        731.79        797.61        92.80 o
   8   2  19         21.77        -60.45        60.45 o
   9   2  19        222.41        188.63        80.91 o
 -18   3  19        673.66        777.28        90.81 o
 -17   3  19        392.44        342.71        53.33 o
 -16   3  19        564.73        650.27        63.56 o
 -15   3  19        628.28        749.45        91.78 o
 -14   3  19        201.21        180.85        41.99 o
 -13   3  19        120.10        119.94        39.88 o
 -12   3  19        280.04        321.02        48.33 o
 -11   3  19         14.73         43.59        33.68 o
 -10   3  19        131.90        181.95        43.73 o
  -9   3  19         94.65         90.87        39.88 o
  -8   3  19        210.49        237.99        45.88 o
  -7   3  19        266.70        355.09        51.03 o
  -6   3  19       2101.82       1789.91       133.02 o
  -5   3  19       1184.93       1191.15        72.14 o
  -4   3  19        641.18        741.25        56.78 o
  -3   3  19       2825.18       2814.57        92.90 o
  -2   3  19        999.40        874.77        60.59 o
  -1   3  19       4016.79       4032.88       112.47 o
   0   3  19       1196.33       1202.22        73.07 o
   1   3  19       2710.32       2448.85       100.91 o
   2   3  19        549.85        488.23        58.85 o
   3   3  19       1060.63       1175.07        73.96 o
   4   3  19         47.59        120.81        40.26 o
   5   3  19        773.84        761.26        70.79 o
   6   3  19         10.43         35.19        57.60 o
   7   3  19        483.48        472.40        74.38 o
   8   3  19          1.55        -14.69        37.58 o
   9   3  19         77.46        101.48        62.41 o
 -17   4  19        129.08        219.74        47.66 o
 -16   4  19         61.19        108.91        40.21 o
 -15   4  19        215.54        181.29        48.40 o
 -14   4  19          0.16         15.86        35.10 o
 -13   4  19         20.98          1.53        32.75 o
 -12   4  19         55.55         63.29        37.32 o
 -11   4  19        107.85         98.71        45.12 o
 -10   4  19        146.60        177.12        46.50 o
  -9   4  19         78.46         45.49        36.06 o
  -8   4  19        648.75        656.23       122.36 o
  -7   4  19        271.95        228.96        46.47 o
  -6   4  19         54.86         53.82        39.03 o
  -5   4  19       1244.59       1239.46       153.06 o
  -4   4  19        142.96        147.91        41.31 o
  -3   4  19       1838.29       1710.88        85.92 o
  -2   4  19        413.02        329.40        51.49 o
  -1   4  19        387.56        466.15        57.34 o
   0   4  19        399.36        533.50        74.61 o
   1   4  19        311.21        297.61        49.55 o
   2   4  19       1293.41       1236.03        78.25 o
   3   4  19        278.11        337.31        53.76 o
   4   4  19        783.97        821.66        74.60 o
   5   4  19         15.26         44.06        36.44 o
   6   4  19        144.03        135.50        74.58 o
   7   4  19         39.79         36.30        44.59 o
   8   4  19        129.71        138.77        56.73 o
 -16   5  19       1250.47       1458.35       102.42 o
 -15   5  19        150.56        147.44        49.60 o
 -14   5  19        270.17        254.49        56.60 o
 -13   5  19         54.28         91.19        63.95 o
 -12   5  19         84.16        133.91        48.60 o
 -11   5  19         33.32         43.48        37.35 o
 -10   5  19        258.67        268.70        50.77 o
  -9   5  19        224.43        175.41        48.14 o
  -8   5  19        529.88        544.26        63.87 o
  -7   5  19        918.16        976.39        79.78 o
  -6   5  19        731.65        848.80        77.90 o
  -5   5  19       1681.16       1481.49        84.04 o
  -4   5  19         11.59         64.63        34.86 o
  -3   5  19        574.58        549.49        63.30 o
  -2   5  19          1.48         51.40        43.61 o
  -1   5  19         21.32         -5.28        39.46 o
   0   5  19         94.37        140.04        48.74 o
   1   5  19          9.05         43.38        41.99 o
   2   5  19        374.21        418.09        82.28 o
   3   5  19        379.27        449.99        58.52 o
   4   5  19        474.43        614.36        86.12 o
   5   5  19       1143.92       1330.60        98.03 o
   6   5  19        206.76        180.80        56.94 o
   7   5  19        729.93        719.13       113.46 o
 -14   6  19        339.31        372.57        61.69 o
 -13   6  19        198.00        143.68        49.10 o
 -12   6  19        563.12        672.78        76.81 o
 -11   6  19        370.36        469.20        66.94 o
 -10   6  19        489.95        496.31        67.77 o
  -9   6  19        489.02        560.53        68.64 o
  -8   6  19        550.17        624.63        71.89 o
  -7   6  19        601.55        542.67        65.93 o
  -6   6  19        796.92        916.96        81.40 o
  -5   6  19        219.21        260.73        51.21 o
  -4   6  19        404.14        525.74        61.12 o
  -3   6  19        218.31        232.56        59.64 o
  -2   6  19         92.67         64.68        42.54 o
  -1   6  19         46.38        120.32        47.59 o
   0   6  19         15.67        -29.44        48.76 o
   1   6  19          6.91        -27.29        38.03 o
   2   6  19        205.92        232.17        59.36 o
   3   6  19         37.32        130.64        72.25 o
   4   6  19        757.58        760.50        92.92 o
   5   6  19         24.05         55.55        42.99 o
 -11   7  19        110.59        132.03        50.31 o
 -10   7  19        303.60        278.16        56.42 o
  -9   7  19        186.62        153.80        51.95 o
  -8   7  19        446.49        492.89        66.50 o
  -7   7  19        277.15        228.26        48.12 o
  -6   7  19        661.07        784.49        80.22 o
  -5   7  19         93.88        117.84        41.21 o
  -4   7  19        415.70        479.81        76.01 o
  -3   7  19          0.34         65.05        40.86 o
  -2   7  19         22.09         46.82        46.75 o
  -1   7  19          0.26        -22.06        58.11 o
   0   7  19          6.16         35.74        37.71 o
   1   7  19         15.96        -25.77        39.11 o
   2   7  19         11.54         55.45        45.86 o
 -18   0  20        113.17        144.05        67.28 o
 -17   0  20         39.33         84.01        61.59 o
 -16   0  20        155.07        142.78       158.03 o
 -15   0  20          0.52        -32.49        52.22 o
 -14   0  20       2844.13       3150.58       339.69 o
 -13   0  20        287.06        291.08        60.76 o
 -12   0  20       6812.00       6671.93       251.46 o
 -11   0  20       1716.01       1423.22        95.96 o
 -10   0  20       8309.02       8191.90       539.81 o
  -9   0  20          4.38         20.52        41.18 o
  -8   0  20       1606.55       1573.28        91.26 o
  -7   0  20        100.56        196.50        52.58 o
  -6   0  20        176.43        148.24        44.89 o
  -5   0  20         22.03        -49.38        49.38 o
  -4   0  20         33.95         90.95        40.19 o
  -3   0  20         21.57         44.52        38.24 o
  -2   0  20        912.45       1158.82       104.91 o
  -1   0  20         54.90        101.41        44.34 o
   0   0  20       5687.57       5225.99       212.67 o
   1   0  20         48.04          9.05        48.26 o
   2   0  20       2346.26       2212.40       200.86 o
   3   0  20         13.56        112.24        79.75 o
   4   0  20        501.65        301.29       100.43 o
   5   0  20        130.25        115.20        88.61 o
   6   0  20        790.24        939.31       177.23 o
   7   0  20        313.28        369.23       141.78 o
   8   0  20       1241.24       1435.55       230.40 o
   9   0  20        349.12        448.98       153.60 o
 -18   1  20         34.53         57.50        42.30 o
 -17   1  20         12.25         74.86        58.84 o
 -16   1  20        293.17        292.41        51.98 o
 -15   1  20          1.18          1.21        31.23 o
 -14   1  20        451.33        530.31        66.18 o
 -13   1  20         15.06         25.80        31.21 o
 -12   1  20         23.46         25.26        31.54 o
 -11   1  20         22.39         56.39        32.51 o
 -10   1  20        340.62        378.39        42.23 o
  -9   1  20        227.00        160.50        33.31 o
  -8   1  20       1290.47       1161.46        60.10 o
  -7   1  20        214.65        274.96        37.05 o
  -6   1  20        156.56        200.13        33.33 o
  -5   1  20          7.64         16.07        28.08 o
  -4   1  20         85.76        107.36        33.68 o
  -3   1  20          0.04        -14.13        28.17 o
  -2   1  20         45.04         14.29        27.67 o
  -1   1  20         98.06         90.27        32.38 o
   0   1  20        121.70        104.08        31.62 o
   1   1  20          0.16         26.77        31.21 o
   2   1  20          9.83         -8.86        31.54 o
   3   1  20         46.15         41.04        41.98 o
   4   1  20          0.47         62.21        51.14 o
   5   1  20         35.18          8.02        51.69 o
   6   1  20        164.40         77.47        64.65 o
   7   1  20        116.42        197.49        74.13 o
   8   1  20         27.88        -48.68       103.38 o
 -18   2  20        310.24        327.00        52.73 o
 -17   2  20        151.65        234.83        52.55 o
 -16   2  20        552.69        543.39        60.31 o
 -15   2  20         68.60        105.53        37.00 o
 -14   2  20        981.53        949.21        81.42 o
 -13   2  20         22.28         25.00        31.45 o
 -12   2  20       1413.62       1452.64        75.30 o
 -11   2  20        350.10        417.41        68.92 o
 -10   2  20       2109.18       1902.80        81.81 o
  -9   2  20         89.90        119.65        35.48 o
  -8   2  20        887.62        880.10       104.03 o
  -7   2  20        211.41        156.77        40.75 o
  -6   2  20       1359.98       1321.09        65.25 o
  -5   2  20         30.41         57.93        29.53 o
  -4   2  20       2148.31       1957.25       145.14 o
  -3   2  20         21.30         33.63        30.25 o
  -2   2  20       2130.98       2178.43        82.36 o
  -1   2  20         24.72         44.08        30.72 o
   0   2  20       3436.03       3206.43       161.58 o
   1   2  20        246.45        253.62        47.44 o
   2   2  20       1908.08       1834.74       138.56 o
   3   2  20        107.13         95.89        43.49 o
   4   2  20        660.92        825.95        87.66 o
   5   2  20        152.56        193.15        59.45 o
   6   2  20        386.13        374.19        67.77 o
   7   2  20        106.17         47.59        56.28 o
   8   2  20        256.45        256.76        82.84 o
 -17   3  20         44.29         71.61        38.40 o
 -16   3  20        111.59        130.35        45.51 o
 -15   3  20         26.44         -4.58        31.77 o
 -14   3  20        355.96        437.49        53.96 o
 -13   3  20          0.84         62.17        34.07 o
 -12   3  20          2.05         11.92        37.76 o
 -11   3  20         30.68         48.20        35.10 o
 -10   3  20        292.81        369.15        58.35 o
  -9   3  20        154.12         94.61        41.16 o
  -8   3  20        176.21        202.05        45.90 o
  -7   3  20        899.40        931.66        74.08 o
  -6   3  20         87.27        122.74        38.88 o
  -5   3  20        714.59        735.56        68.26 o
  -4   3  20        202.60        198.23        44.52 o
  -3   3  20        581.68        603.17        54.65 o
  -2   3  20         15.04         67.87        30.30 o
  -1   3  20        705.98        783.01        85.70 o
   0   3  20         79.75         41.49        32.09 o
   1   3  20        335.58        468.84        56.86 o
   2   3  20        412.93        452.93        55.82 o
   3   3  20        361.89        459.62        71.20 o
   4   3  20        158.57        156.14        42.28 o
   5   3  20          8.39         53.72        66.97 o
   6   3  20         12.19        -23.59        55.69 o
   7   3  20         38.63        -49.38        69.41 o
 -16   4  20        598.07        556.12        69.34 o
 -15   4  20        157.31        267.98        63.91 o
 -14   4  20        297.03        200.87        47.63 o
 -13   4  20         27.36        138.03        45.78 o
 -12   4  20        391.14        289.95        55.42 o
 -11   4  20          7.86          5.48        45.62 o
 -10   4  20        557.92        643.32        72.48 o
  -9   4  20         56.62         31.26        43.49 o
  -8   4  20        672.77        700.99        70.14 o
  -7   4  20         49.20         42.50        34.32 o
  -6   4  20       1774.94       1745.37        89.91 o
  -5   4  20          4.66         -4.31        33.53 o
  -4   4  20       2275.91       2146.47        97.38 o
  -3   4  20        110.80        130.63        42.05 o
  -2   4  20       1245.14       1212.14        88.71 o
  -1   4  20         52.80         59.76        39.46 o
   0   4  20       1040.10        937.10        76.72 o
   1   4  20          4.11         -9.93        48.18 o
   2   4  20       1119.00       1222.57       121.93 o
   3   4  20         68.04         78.02        40.27 o
   4   4  20        909.75        983.17        83.11 o
   5   4  20         26.13        -16.10        39.08 o
   6   4  20        544.25        531.71        77.72 o
 -15   5  20        315.68        322.62        60.26 o
 -14   5  20         91.67        175.12        49.00 o
 -13   5  20         93.69        118.29        44.06 o
 -12   5  20          6.07         48.33        40.21 o
 -11   5  20        306.05        266.21        54.11 o
 -10   5  20          2.35         56.83        39.22 o
  -9   5  20        562.53        556.93        67.37 o
  -8   5  20         40.92         45.67        42.21 o
  -7   5  20       1140.02       1197.58        80.53 o
  -6   5  20        182.51        204.66        44.74 o
  -5   5  20        928.73        787.05        72.93 o
  -4   5  20        385.94        342.52        48.85 o
  -3   5  20        482.64        413.21        65.88 o
  -2   5  20         32.62         19.45        39.46 o
  -1   5  20         95.71        152.06        49.73 o
   0   5  20        228.21        199.41        56.35 o
   1   5  20         84.42        105.12        47.03 o
   2   5  20        979.88        810.25        98.65 o
   3   5  20        224.06        205.74        48.40 o
   4   5  20        454.20        540.11        81.86 o
   5   5  20        244.01        312.44        55.97 o
 -13   6  20          0.79         89.33        43.46 o
 -12   6  20        301.18        318.55        59.18 o
 -11   6  20          1.08         18.90        37.43 o
 -10   6  20        272.58        277.53        61.58 o
  -9   6  20          2.79          4.78        34.70 o
  -8   6  20        597.89        684.19        78.02 o
  -7   6  20         86.29        131.70        45.53 o
  -6   6  20       1886.68       1761.48        95.02 o
  -5   6  20         61.28         64.54        47.88 o
  -4   6  20        557.59        556.56       130.49 o
  -3   6  20          5.29        -37.74        37.74 o
  -2   6  20         10.70         19.63        40.81 o
  -1   6  20          0.08         38.94        38.93 o
   0   6  20         34.28         63.79        42.86 o
   1   6  20         14.42        117.81        49.69 o
   2   6  20        286.78        164.49        53.66 o
   3   6  20          0.13         43.40        48.52 o
  -9   7  20        696.08        719.86        79.47 o
  -8   7  20        103.41        105.90        46.02 o
  -7   7  20        510.61        607.05        81.86 o
  -6   7  20          0.16         52.09        35.89 o
  -5   7  20        394.26        358.95        70.08 o
  -4   7  20         65.81         95.60        42.54 o
  -3   7  20        308.54        267.59        59.47 o
  -2   7  20        139.47        185.20        56.88 o
  -1   7  20         30.79         59.52        66.24 o
   0   7  20          8.03         39.23        62.03 o
 -17   1  21        559.77        691.41        78.59 o
 -16   1  21        211.73        171.02        49.94 o
 -15   1  21        790.53        857.01        71.57 o
 -14   1  21        347.45        415.03        53.52 o
 -13   1  21       2573.35       2650.98       100.72 o
 -12   1  21        246.21        203.34        42.47 o
 -11   1  21       3848.56       3871.44       142.18 o
 -10   1  21        360.82        339.28        47.79 o
  -9   1  21       2669.98       2732.86        86.48 o
  -8   1  21          0.70        -22.90        24.52 o
  -7   1  21        367.67        339.23        44.38 o
  -6   1  21         55.40        107.11        33.44 o
  -5   1  21        176.81        211.64        39.02 o
  -4   1  21        615.15        633.32        55.09 o
  -3   1  21        729.22        644.24        55.09 o
  -2   1  21        567.91        516.50        51.91 o
  -1   1  21       1751.29       1672.98        74.61 o
   0   1  21       1134.25       1477.02        78.92 o
   1   1  21       1569.64       1427.31        80.27 o
   2   1  21       1091.23       1102.50       134.40 o
   3   1  21        221.14        190.03        65.17 o
   4   1  21        942.48        972.64       192.00 o
   5   1  21         74.31        108.17        65.57 o
   6   1  21        324.62        370.41        93.36 o
   7   1  21         48.10         51.03        62.03 o
 -17   2  21         25.30         14.41        33.58 o
 -16   2  21         17.66         44.53        33.35 o
 -15   2  21         99.27        120.53        41.53 o
 -14   2  21         14.09         26.29        43.75 o
 -13   2  21         43.61         52.33        34.20 o
 -12   2  21         13.80         47.50        33.50 o
 -11   2  21        379.53        358.36        56.75 o
 -10   2  21        234.31        324.98        57.98 o
  -9   2  21       1561.66       1570.26        85.14 o
  -8   2  21          3.64         65.47        32.71 o
  -7   2  21        606.14        605.56        63.79 o
  -6   2  21         11.44         26.52        29.29 o
  -5   2  21          2.72         -2.15        27.49 o
  -4   2  21        148.68        185.90        38.31 o
  -3   2  21         59.12         60.71        32.50 o
  -2   2  21       1423.67       1437.13        70.05 o
  -1   2  21          2.29          8.20        33.49 o
   0   2  21        454.99        466.40        54.97 o
   1   2  21        219.15        274.40        50.30 o
   2   2  21        243.71        379.73        60.54 o
   3   2  21        131.36        227.59        57.40 o
   4   2  21          0.08         -2.88        39.89 o
   5   2  21         46.92         30.29        44.13 o
   6   2  21          4.20        109.00        79.75 o
   7   2  21          9.02         44.17        65.17 o
 -16   3  21          0.91         70.29        36.16 o
 -15   3  21        270.25        239.26        52.88 o
 -14   3  21         74.78        130.57        43.15 o
 -13   3  21        287.74        328.91        55.68 o
 -12   3  21        354.57        378.58        80.15 o
 -11   3  21       1187.07       1378.86        83.85 o
 -10   3  21         79.50        168.62        47.91 o
  -9   3  21       1283.51       1411.15        84.05 o
  -8   3  21        329.30        296.03        54.28 o
  -7   3  21        643.98        815.35        74.61 o
  -6   3  21       1398.44       1346.33        81.70 o
  -5   3  21       2662.53       2593.56       107.89 o
  -4   3  21       1745.60       1858.58        90.69 o
  -3   3  21       1555.95       1496.96        73.76 o
  -2   3  21       1270.44       1376.12       135.58 o
  -1   3  21        792.48        997.52        71.69 o
   0   3  21       1372.87       1248.74        75.42 o
   1   3  21        763.02        780.12        71.62 o
   2   3  21        199.73        195.07        48.04 o
   3   3  21        204.50        200.47        44.54 o
   4   3  21         68.29        179.96        53.30 o
   5   3  21         71.77        127.53        47.20 o
   6   3  21         16.30        -30.17        43.11 o
 -15   4  21         84.50        157.00        53.48 o
 -14   4  21        195.87        189.33        48.83 o
 -13   4  21        179.45        156.18        46.75 o
 -12   4  21         26.87         76.90        65.66 o
 -11   4  21          2.38        -17.10        33.32 o
 -10   4  21        179.97        207.43        48.17 o
  -9   4  21        343.68        438.43        62.23 o
  -8   4  21        428.91        433.78        58.12 o
  -7   4  21        324.63        315.29        53.38 o
  -6   4  21        255.58        332.42        52.87 o
  -5   4  21          3.74         -7.02        33.35 o
  -4   4  21        705.09        736.56        71.27 o
  -3   4  21          0.92         20.07        39.46 o
  -2   4  21        429.11        366.03        64.48 o
  -1   4  21        204.75        236.12        66.88 o
   0   4  21          7.43         14.75        42.47 o
   1   4  21        541.13        484.59        60.09 o
   2   4  21         64.38        112.98        41.93 o
   3   4  21        740.85        853.46        95.07 o
   4   4  21        110.95        179.17        46.06 o
   5   4  21        135.73        132.91        50.47 o
 -14   5  21         76.40        168.32        61.08 o
 -13   5  21        215.08        218.37        51.70 o
 -12   5  21        241.84        195.74        49.65 o
 -11   5  21        166.57        133.57        44.12 o
 -10   5  21        250.70        230.15        50.91 o
  -9   5  21        135.82        194.62        49.06 o
  -8   5  21        242.08        280.36        52.38 o
  -7   5  21        537.13        636.54        71.18 o
  -6   5  21        401.70        394.40        59.75 o
  -5   5  21       1711.65       1616.56        90.43 o
  -4   5  21        650.62        727.24       107.36 o
  -3   5  21        316.18        332.62        62.88 o
  -2   5  21         92.55         97.50        46.72 o
  -1   5  21        201.44        269.55        57.58 o
   0   5  21         13.08        -16.52        43.75 o
   1   5  21        103.36        107.08        48.81 o
   2   5  21          4.84        -30.88        37.44 o
   3   5  21        347.71        358.77        68.09 o
 -11   6  21         43.18         61.24        45.21 o
 -10   6  21        196.83        233.31        53.03 o
  -9   6  21         86.31        118.30        42.86 o
  -8   6  21        180.72        160.42        46.08 o
  -7   6  21        159.51        247.70        64.38 o
  -6   6  21        214.94        294.39        51.93 o
  -5   6  21         76.89        140.87        50.05 o
  -4   6  21        193.77        211.63        58.07 o
  -3   6  21         73.08         79.88        48.07 o
  -2   6  21          0.44         80.76        59.64 o
  -1   6  21         93.64        106.82        80.65 o
   0   6  21          0.41         -3.48        45.83 o
   1   6  21        154.76        240.59        57.24 o
 -17   0  22        460.70        393.98       107.81 o
 -16   0  22        150.82        147.40        70.89 o
 -15   0  22        621.53        696.21       111.86 o
 -14   0  22        171.80        134.94        78.28 o
 -13   0  22       1332.95       1331.87       159.51 o
 -12   0  22        687.87        781.59       109.98 o
 -11   0  22       2010.67       2425.10       118.53 o
 -10   0  22       1336.02       1302.11        92.04 o
  -9   0  22       1402.79       1603.18       144.64 o
  -8   0  22        100.75        123.78        48.11 o
  -7   0  22         19.16         -4.66        35.05 o
  -6   0  22        703.71        758.65        78.03 o
  -5   0  22         33.08        126.46        55.32 o
  -4   0  22          3.14        -25.11        39.03 o
  -3   0  22        170.28        175.48       125.54 o
  -2   0  22         87.29        108.71        55.74 o
  -1   0  22       1564.75       1548.55       211.20 o
   0   0  22          1.23         13.57        90.09 o
   1   0  22       5485.59       5213.46       327.87 o
   2   0  22         42.15         91.57        82.71 o
   3   0  22       2795.29       2188.77       221.54 o
   4   0  22         47.29        -23.63        73.85 o
   5   0  22        888.01        957.03       183.14 o
   6   0  22         66.94        115.20        94.52 o
 -16   1  22         27.73         21.62        41.99 o
 -15   1  22         53.89        111.10        47.90 o
 -14   1  22          0.27         28.65        31.78 o
 -13   1  22         10.52         93.85        38.03 o
 -12   1  22          9.05         35.30        36.46 o
 -11   1  22        132.76        212.23        43.99 o
 -10   1  22        361.54        408.21        61.79 o
  -9   1  22        170.38        252.78        47.86 o
  -8   1  22        421.66        411.10        49.76 o
  -7   1  22        278.58        207.93        40.56 o
  -6   1  22          5.41         54.89        29.55 o
  -5   1  22          0.45         49.12        30.25 o
  -4   1  22         15.34         16.73        32.30 o
  -3   1  22        679.77        713.57        77.22 o
  -2   1  22          0.37          7.59        29.62 o
  -1   1  22       1167.00       1199.87        67.87 o
   0   1  22          0.27          2.02        41.55 o
   1   1  22        289.49        375.00        63.98 o
   2   1  22         75.91        178.18        76.80 o
   3   1  22         34.01        -41.15        41.15 o
   4   1  22          5.38         56.24        73.85 o
   5   1  22        142.63        272.10        78.14 o
   6   1  22         20.83         21.97        82.71 o
 -16   2  22        194.37        246.78        46.77 o
 -15   2  22        213.97        205.68        44.63 o
 -14   2  22        221.89        197.69        44.03 o
 -13   2  22        527.85        557.45        67.59 o
 -12   2  22        635.38        635.92        71.05 o
 -11   2  22       1082.26       1151.43        79.53 o
 -10   2  22        943.31        993.79        90.76 o
  -9   2  22        929.72       1063.94        83.30 o
  -8   2  22        158.04        207.51        55.00 o
  -7   2  22        973.94        871.79        74.91 o
  -6   2  22         66.18         64.10        45.62 o
  -5   2  22       2173.99       1969.30        81.02 o
  -4   2  22          0.23         -0.89        28.91 o
  -3   2  22       1518.28       1749.95       124.92 o
  -2   2  22         13.31         84.87        30.88 o
  -1   2  22       1459.74       1636.05        85.49 o
   0   2  22          0.12         42.68        35.35 o
   1   2  22       1404.98       1563.44       109.40 o
   2   2  22          1.47         -3.87        51.04 o
   3   2  22        459.47        498.83        72.51 o
   4   2  22          6.51        -50.21        50.21 o
   5   2  22        246.45         91.76       129.97 o
 -15   3  22        243.08        166.08        54.51 o
 -14   3  22         43.89         90.25        44.55 o
 -13   3  22         70.86        106.96        40.59 o
 -12   3  22        106.96        135.59        60.11 o
 -11   3  22          2.10         24.14        37.45 o
 -10   3  22        693.75        743.00        75.37 o
  -9   3  22         27.65         85.69        44.59 o
  -8   3  22       1098.51       1102.07        80.38 o
  -7   3  22         32.04         57.06        37.88 o
  -6   3  22        218.03        371.68        53.29 o
  -5   3  22         70.64        114.66        38.40 o
  -4   3  22        185.01        358.17        91.46 o
  -3   3  22        170.46        200.86        45.61 o
  -2   3  22        112.04         95.06        37.19 o
  -1   3  22        338.74        316.62        52.47 o
   0   3  22         25.98         30.69        36.80 o
   1   3  22         34.01         42.89        37.25 o
   2   3  22        311.41        313.34        61.39 o
   3   3  22        108.38        145.19        57.09 o
   4   3  22         25.01         17.55        43.34 o
 -14   4  22          7.25        -31.08        35.24 o
 -13   4  22        304.16        408.56        61.40 o
 -12   4  22         36.42         12.02        40.73 o
 -11   4  22        440.29        463.76        89.11 o
 -10   4  22        211.42        183.17        49.71 o
  -9   4  22        582.42        469.93        63.97 o
  -8   4  22         20.08        102.18        42.16 o
  -7   4  22       1062.67       1071.55       120.23 o
  -6   4  22        372.82        349.39        54.15 o
  -5   4  22       1814.12       1864.12       162.01 o
  -4   4  22         65.83         91.75        37.97 o
  -3   4  22       1377.57       1669.25       106.90 o
  -2   4  22         51.01         55.76        43.05 o
  -1   4  22        965.12       1043.35        99.16 o
   0   4  22         16.10         49.16        43.39 o
   1   4  22        452.34        463.89        73.42 o
   2   4  22         40.90         73.78        40.27 o
   3   4  22        103.07        152.95        62.25 o
 -12   5  22         35.57        120.00        45.26 o
 -11   5  22        209.92        205.98        49.43 o
 -10   5  22        102.96        150.77        45.94 o
  -9   5  22          7.05         30.30        43.06 o
  -8   5  22        627.10        787.61        78.84 o
  -7   5  22         10.11         48.72        40.50 o
  -6   5  22        559.90        543.78        65.66 o
  -5   5  22        110.33         91.46        44.74 o
  -4   5  22        284.55        425.77        74.51 o
  -3   5  22         15.74         -9.50        47.19 o
  -2   5  22        192.61        135.15        50.35 o
  -1   5  22          0.13          0.31        44.82 o
   0   5  22        113.34        154.29        51.98 o
   1   5  22        139.32        275.83        63.94 o
  -8   6  22         27.17         -0.56        34.17 o
  -7   6  22        109.83        147.71        47.32 o
  -6   6  22         81.67        119.13        43.06 o
  -5   6  22        615.48        526.18        84.96 o
  -4   6  22        152.18        135.26        58.33 o
  -3   6  22        587.08        425.87        73.65 o
 -15   1  23         65.26         86.99        48.18 o
 -14   1  23        945.08        996.29        87.78 o
 -13   1  23          0.40         -8.65        41.59 o
 -12   1  23       1567.38       1865.25        88.16 o
 -11   1  23          0.01          8.64        37.55 o
 -10   1  23       2255.14       2350.04       126.20 o
  -9   1  23         13.86         28.14        37.17 o
  -8   1  23        453.90        489.00        59.25 o
  -7   1  23          0.43        -19.44        27.09 o
  -6   1  23        264.00        302.30        43.28 o
  -5   1  23          1.71         27.83        28.36 o
  -4   1  23        100.78         99.82        35.54 o
  -3   1  23        222.01        257.75        47.75 o
  -2   1  23        313.87        304.41        59.26 o
  -1   1  23        368.27        594.15       104.33 o
   0   1  23       3417.62       3317.47       146.58 o
   1   1  23        661.43        767.41       108.37 o
   2   1  23       1796.26       1869.32       142.03 o
   3   1  23        505.05        553.15       115.20 o
   4   1  23        850.50        922.01       124.85 o
 -15   2  23          0.48         19.65        42.89 o
 -14   2  23          5.64         53.01        40.06 o
 -13   2  23          0.25         33.98        36.61 o
 -12   2  23         16.96         63.89        42.55 o
 -11   2  23        174.93        217.20        54.31 o
 -10   2  23         38.39         47.93        39.07 o
  -9   2  23        101.25        116.40        43.60 o
  -8   2  23        420.37        533.03        63.16 o
  -7   2  23          1.28         22.66        34.18 o
  -6   2  23        323.95        380.02        55.84 o
  -5   2  23        149.47        187.16        46.43 o
  -4   2  23         25.32         33.37        40.38 o
  -3   2  23        271.42        363.61        67.91 o
  -2   2  23        653.28        819.68        72.48 o
  -1   2  23        363.61        406.23        90.79 o
   0   2  23        284.46        330.36        51.51 o
   1   2  23        176.35        330.85        58.48 o
   2   2  23         52.39         39.88        56.39 o
   3   2  23          6.59         19.31        58.37 o
 -14   3  23        418.82        429.94        72.90 o
 -13   3  23         13.84         78.72        41.27 o
 -12   3  23        882.10       1168.57       136.43 o
 -11   3  23          0.11          6.47        57.98 o
 -10   3  23       1517.00       1578.10        90.76 o
  -9   3  23         50.84        124.59        42.32 o
  -8   3  23       1399.80       1558.95        90.37 o
  -7   3  23         98.67        136.05        44.12 o
  -6   3  23       1430.88       1311.44        87.45 o
  -5   3  23        157.87        190.18        46.84 o
  -4   3  23        921.44       1093.50        81.98 o
  -3   3  23        348.07        406.08        65.16 o
  -2   3  23        501.74        575.87        76.98 o
  -1   3  23        349.74        447.29        63.47 o
   0   3  23        645.18        717.50        70.68 o
   1   3  23         74.22         24.10        40.75 o
   2   3  23        278.79        395.28        59.63 o
 -12   4  23        412.51        384.64        63.19 o
 -11   4  23        348.25        371.73        59.99 o
 -10   4  23         50.66         53.50        40.00 o
  -9   4  23        640.17        593.48        80.58 o
  -8   4  23        309.84        387.43        58.70 o
  -7   4  23        418.71        451.77        62.43 o
  -6   4  23        620.72        716.82        73.24 o
  -5   4  23        131.23        144.13        42.58 o
  -4   4  23        216.56        303.76        64.70 o
  -3   4  23        207.48        273.55        63.23 o
  -2   4  23          0.11         26.82        40.84 o
  -1   4  23        146.79         89.60        47.37 o
   0   4  23          0.36         47.32        49.42 o
   1   4  23         16.72         72.22        48.43 o
  -9   5  23         27.59        116.80        45.98 o
  -8   5  23         30.52         92.72        41.66 o
  -7   5  23          4.82         11.86        35.30 o
  -6   5  23        645.79        654.84        70.59 o
  -5   5  23         18.98        161.01        53.16 o
  -4   5  23        918.40       1105.01       105.85 o
  -3   5  23         17.42         32.11        47.77 o
  -2   5  23        812.35        719.04        90.94 o
 -14   0  24         20.05         65.14        57.18 o
 -13   0  24         87.76        167.52        66.46 o
 -12   0  24        247.33        325.76        80.23 o
 -11   0  24        650.65        907.64       116.74 o
 -10   0  24        451.69        595.37        98.10 o
  -9   0  24       1581.96       1693.29       129.04 o
  -8   0  24        709.92        998.06       111.34 o
  -7   0  24        168.60        234.16        64.34 o
  -6   0  24        294.47        353.15        79.91 o
  -5   0  24         10.03         37.10        51.10 o
  -4   0  24         81.90        186.20        58.04 o
  -3   0  24          2.98         -6.78        45.81 o
  -2   0  24        260.47        292.19       137.35 o
  -1   0  24         73.52        141.78        85.66 o
   0   0  24       1781.31       1846.13       197.90 o
   1   0  24        326.24        100.43        85.66 o
   2   0  24       3030.59       3455.95       283.57 o
 -14   1  24          0.90         32.80        48.05 o
 -13   1  24         14.22         29.92        44.91 o
 -12   1  24         41.26         28.18        44.77 o
 -11   1  24         45.78         40.08        38.31 o
 -10   1  24         16.75         81.33        42.98 o
  -9   1  24         31.09         96.11        38.72 o
  -8   1  24          5.58         -9.32        34.31 o
  -7   1  24        221.32        255.03        53.02 o
  -6   1  24         23.14         28.77        30.63 o
  -5   1  24         17.60         14.34        35.80 o
  -4   1  24         94.96        202.79        44.05 o
  -3   1  24         11.88         -6.08        40.50 o
  -2   1  24        530.41        517.85        82.37 o
  -1   1  24         66.49         82.59        42.44 o
   0   1  24        194.97        168.37        67.28 o
   1   1  24          0.18         -4.37        50.21 o
   2   1  24          8.78        -38.12        44.87 o
 -13   2  24        488.14        422.77        66.38 o
 -12   2  24        433.23        536.73        80.58 o
 -11   2  24        715.52        648.59        71.54 o
 -10   2  24        895.75        986.83        84.13 o
  -9   2  24       1201.72       1219.94        85.32 o
  -8   2  24        940.32       1031.64        95.50 o
  -7   2  24        476.26        492.13        73.00 o
  -6   2  24        625.95        651.96        69.79 o
  -5   2  24        121.58        132.41        43.99 o
  -4   2  24        508.66        450.00        58.62 o
  -3   2  24         18.36         67.84        43.91 o
  -2   2  24        271.44        270.85        50.10 o
  -1   2  24          7.56         29.45        41.19 o
   0   2  24        394.45        349.09        64.40 o
   1   2  24        115.93        126.86        58.84 o
 -12   3  24        458.02        452.13        83.99 o
 -11   3  24          2.55        -23.70        38.28 o
 -10   3  24        155.90        203.97        64.80 o
  -9   3  24        318.88        325.54        75.89 o
  -8   3  24         16.40          6.64        36.74 o
  -7   3  24        684.64        668.77        70.42 o
  -6   3  24         29.26         47.01        40.94 o
  -5   3  24        457.72        522.16        71.01 o
  -4   3  24         34.93         37.50        45.57 o
  -3   3  24         60.19         89.52        42.44 o
  -2   3  24        193.69        295.26        64.05 o
  -1   3  24         46.71        167.93        50.57 o
   0   3  24         76.58        139.18        85.70 o
  -9   4  24        402.98        410.22        63.58 o
  -8   4  24        383.40        590.51        80.58 o
  -7   4  24        490.20        511.08        90.81 o
  -6   4  24        237.14        342.80        55.36 o
  -5   4  24        564.49        567.08        75.48 o
  -4   4  24        246.77        263.61        61.90 o
  -3   4  24        286.47        322.45        65.10 o
  -2   4  24        115.01        128.49        50.78 o
 -11   1  25        776.29        927.58        82.51 o
 -10   1  25         31.52        -18.04        51.16 o
  -9   1  25       1431.97       1460.86        88.29 o
  -8   1  25         14.96         63.93        39.48 o
  -7   1  25       1132.15       1133.86       103.65 o
  -6   1  25          0.03         20.51        40.27 o
  -5   1  25        935.14       1023.06        78.69 o
  -4   1  25         41.07         48.37        35.30 o
  -3   1  25        247.51        264.19        57.61 o
  -2   1  25         51.43        166.17        52.23 o
  -1   1  25        479.31        306.24        80.23 o
 -10   2  25         14.26         89.32        48.50 o
  -9   2  25         36.33         59.57        45.62 o
  -8   2  25        106.71        112.63        41.99 o
  -7   2  25          3.07        -20.08        45.19 o
  -6   2  25        139.65        139.87        43.89 o
  -5   2  25          3.31         -4.99        37.88 o
  -4   2  25         73.06         65.21        43.88 o
  -3   2  25         45.55        115.87       124.06 o
  -2   2  25          6.47         -4.87        40.92 o
  -8   3  25          0.32        -21.19        48.33 o
  -7   3  25        874.86        851.95        80.67 o
  -6   3  25          2.59         15.09        40.08 o
  -5   3  25        615.42        650.21       103.13 o
  -4   3  25          0.27         -9.35        43.05 o
  -7   0  26        512.19        548.37        93.65 o
  -6   0  26       1067.48       1124.70       140.31 o
                                                
